# Supplementary material for: Dihydrofolate-Reductase Mutations in Plasmodium knowlesi Appear Unrelated to Selective Drug Pressure from Putative Human-To-Human Transmission in Sabah, Malaysia
Source: PLoS One. 2016 Mar 1;11(3):e0149519. doi: 10.1371/journal.pone.0149519 (PMC4773021; doi:10.1371/journal.pone.0149519)
Supplement: S1 File — (TXT) [file pone.0149519.s001.txt]

>Pk strain H1
ATGGAAGACCTTTCAGAGGTATTCGATATTTACGCTATCTGCGCCTGCTGCAAGGTCACC
CCTCCTAATGATGGGATAAAGAATGAGCCGTTTGGCCCGCGAACCTTTAGGGGTCTTGGA
AATAATGGGGCTCTTCCATGGAAATGCAACTCCGTTGACATGAAGTATTTCAGCTCGGTG
ACGACCTACGTAGATGAGTCCAAGTACGAGAAGTTAAAGTGGAAGAGGGAGAGGTACCTG
CAAAGAGAGGCCTCAGTGGGGAATGTTGAAACCCACTGTGGTGGTGACACTGTAGAGACG
GAGGATAACACCACCAAGCTGCAAAACGTTGTGGTAATGGGAAGAAGCAGTTGGGAGAGC
ATTCCCAAACAGTACAAACCACTCCCAAACAGAATCAATGTCGTTCTTTCCAAGACTCTA
ACACATGAACAGGTGAAGGAAAAAGTTTTTATAATTCAGAGTATAGATGACCTACTACTT
CTTTTAAAAAAGCTGAAGTACTACAAATGCTTCATTATTGGAGGAGCACAAGTTTATAAG
GAATGTCTAAATAGGAACTTAATTAAGCAGATATACTTCACAAGGATTAACAACGCTTAT
CAGTGTGATGTTCTGTTCCCACAGTTTGATGAAGGTCAGTTTAGAATGACAT--------
------------------------------------------------------------
------------------------------------------------------------
>J04643.1
ATGGAACAAGTCTGCGACGTTTTCGATATTTATGCCATATGTGCATGTTGTAAGGTTGAA
AGCAAAAATGAGGGGAAAAAAAATGAGGTTTTTAATAACTACACATTTAGAGGTCTAGGA
AATAAAGGAGTATTACCATGGAAATGTATTTCCCTAGATATGAAATATTTTTGTGCAGTT
ACAACATATGTGAATGAATCAAAATATGAAAAATTGAAATATAAGAGATGTAAATATTTA
AACAAAGAAACT---GTGGATAATGTAAA---------------TGATAT----------
--GCCTAATTCTAAAAAATTACAAAATGTTGTAGTTATGGGAAGAACAAACTGGGAAAGC
ATTCCAAAAAAATTTAAACCTTTAAGCAATAGGATAAATGTTATATTGTCTAGAACCTTA
AAAAAAGAAGATTTTGATGAAGATGTTTATATCATTAACAAAGTTGAAGATCTAATAGTT
TTACTTGGGAAATTAAATTACTATAAATGTTTTATTATAGGAGGTTCCGTTGTTTATCAA
GAATTTTTAGAAAAGAAATTAATAAAAAAAATATATTTTACTAGAATAAATAGTACATAT
GAATGTGATGTATTTTTTCCAGAAATAAATGAAAATGAGTATCAAATTATTTCTGTTAGC
GA----------------------------------------------------------
------------------------------------------------------------
>JQ409298.1
ATGGAAGACCTTTCAGAGGTATTCGATATTTACGCTATCTGCGCCTGCTGCAAGGTCACC
CCTCCTAATGATGGGATAAAGAATGAGCCGTTTGGCCCGCGAACCTTTAGGGGTCTTGGA
AATAATGGGGCTCTTCCATGGAAATGCAACTCCGTTGACATGAAGTATTTCAGCTCGGTG
ACGACCTACGTAGATGAGTCCAAGTACGAGAAGTTAAAGTGGAAGAGGGAGAGGTACCTG
CAAAGAGAGGCCTCAGTGGGGAATGTTGAAACCCACTGTGGTGGTGACACTGTAGAGACG
GAGGATAACACCACCAAGCTGCAAAACGTTGTGGTAATGGGAAGAAGCAGTTGGGAGAGC
ATTCCCAAACAGTACAAACCACTCCCAAACAGAATCAATGTCGTTCTTTCCAAGACTCTA
ACACATGAACAGGTGAAGGAAAAAGTTTTTATAATTCAGAGTATAGATGACCTACTACTT
CTTTTAAAAAAGCTGAAGTACTACAAATGCTTCATTATTGGAGGAGCACAAGTTTATAAG
GAATGTCTAAATAGGAACTTAATTAAGCAGATATACTTCACAAGGATTAACAACGCTTAT
CAGTGTGATGTTCTGTTCCCACAGTTTGATGAAGGTCAG---------------------
------------------------------------------------------------
------------------------------------------------------------
>JQ409299.1
ATGGAAGACCTTTCAGAGGTATTCGATATTTACGCTATCTGCGCCTGCTGCAAGGTCACC
CCTCCTAATGATGGGATAAAGAATGAGCCGTTTGGCCCGCGAACCTTTAGGGGTCTTGGA
AATAATGGGGCTCTCCCATGGAAATGCAACTCCGTTGACATGAAGTATTTCAGCTCGGTG
ACGACCTACGTAGATGAGTCCAAGTACGAGAAGTTAAAGTGGAAGAGGGAGAGGTACCTG
CAAAGAGAGGCCTCAGTGGGGAATGTTGAAACCCACTGTGGTGGTGACACTGTAGAGACG
GAGGATAACACCACCAAGCTGCAAAACGTTGTGGTAATGGGAAGAAGCAGTTGGGAGAGC
ATTCCCAAACAGTACAAACCACTCCCAAACAGAATCAATGTCGTTCTTTCCAAGACTCTA
ACACATGAACAGGTGAAGGAAAAAGTTTTTATAATTCAGAGTATAGATGACCTACTACTT
CTTTTAAAAAAGCTGAAGTACTACAAATGCTTCATTATTGGAGGAGCACAAGTTTATAAG
GAATGTCTAAATAGGAACTTAATTAAGCAGATATACTTCACAAGGATTAACAACGCTTAT
CAGTGTGATGTTCTGTTCCCACAGTTTGATGAAGGTCAG---------------------
------------------------------------------------------------
------------------------------------------------------------
>GQ250089.1
ATGGAACAAGTTTCCGACGTTTTCGATATTTACGCTATCTGCGCCTGCTGCAAGGTGACC
CCTCCTAATGATGGGATAAAGAATGAGTCGTTTGGCCCGCGAACCTTTAGGGGTCTTGGA
AATAATGGGGCTCTCCCATGGAAATGCAACTCCGTTGACATGAAGTATTTCAGCTCGGTG
ACGACCTACGTAGATGAGTCCAAGTACGAGAAGTTAAAGTGGAAGAGGGAGAGGTACCTA
CAAAGAGAGGCCTCAGTGGGGAATGTTGAAACCCACTGTGGTGGTGACACTGTAGAGACG
GAGGATAACACCACCAAGCTGCAAAACGTTGTGGTAATGGGAAGAAGCAGTTGGGAGAGC
ATTCCCAAACAGTACAAACCACTCCCAAACAGAATCAATGTCGTTCTTTCCAAGACTCTA
ACACATGAACAGGTGAAGGAAAAAGTTTTTATAATTCAGAGTATAGATGACCTACTACTT
CTTTTAAAAAAGCTGAAGTACTACAAATGCTTCATTATTGGAGGAGCACAAGTTTATAAG
GAATGTCTAAATAGGAACTTAATTAAGCAGATATACTTCACAAGGATTAACAACGCTTAC
CAGTGTGATGTTCTGTTCCCACAGTTTGATGAAGGCCAGTTTAGAATGACAT--------
------------------------------------------------------------
------------------------------------------------------------
>GQ250088.1
ATGGAGCAAGTTTCCGACGTTTTCGATATTTACGCTATCTGCGCCTGCTGCAAGGTGACC
CCTCCTAATGATGGGATAAAGAATGAGCCTTTTGGCCCGCGAACCTTTAGGGGTCTTGGA
AATAATGGGGCTCTCCCATGGAAATGCAACTCCGTTGACATGAAGTATTTCAGCTCGGTG
ACGACCTACGTAGATGAGTCCAAGTACGAGAAGTTAAAGTGGAAGAGGGAGAGGTACATA
CAAAGAGAGGCCTCAGTGGGGAATGTTGAAACCCACTGTGGTGGTGACACTGTAGAGACG
GAGGATAACACCACCAAGCTGCAAAACGTTGTGGTAATGGGAAGAAGCAGTTGGGAGAGC
ATTCCCAAACAGTACAAACCACTCCCAAACAGAATCAATGTCGTTCTTTCCAAGACTCTA
ACACATGAACAGGTGAAGGAAAAAGTTTTTATAATTCAGAGTATAGATGACCTACTACTT
CTTTTAAAAAAGCTGAAGTACTACAAATGCTTCATTATTGGAGGAGCACAAGTTTATAAG
GAATGTCTAAATAGGAACTTAATTAAGCAGATATACTTCACAAGGATTAACAACGCTTAC
CAGTGTGATGTTCTGTTCCCACAGTTTGATGAAGGCCAGTTTAGAATGACAT--------
------------------------------------------------------------
------------------------------------------------------------
>GQ250087.1
ATGGAAGAACTTTCCGACGTTTTCGATATTTACGCTATCTGCGCCTGCTGCAAGGTGACC
CCTCCTAATGATGGGATAAAGAATGAGCCCTTTGGCCCGCTAACCTTTAGGGGTCTTGGA
AATAATGGGGCTCTCCCATGGAAATGCAACTCTGTTGACATGAAGTATTTCAGCTCGGTG
ACGACCTACGTAGATGAGTCCAAGTACGAGAAGTTAAAGTGGAAGAGGGAGAGGTACGTA
CAAAGAGAGGCCTCAGTGGGGAATGTTGAAACCCACTGTGGTGGTGACACTGTAGAGACG
GAGGATAACACCACCAAGCTGCAAAACGTTGTGGTAATGGGAAGAAGCAGTTGGGAGAGC
ATTCCCAAACAGTACAAACCACTCCCAAACAGAATCAATGTCGTTCTTTCCAAGACTCTA
ACACATGAACAGGTGAAGGAAAAAGTTTTTATAATTCAGAGTATAGATGACCTACTACTT
CTTTTAAAAAAGCTGAAGTACTACAAATGCTTCATTATTGGAGGAGCACAAGTTTATAAG
GAATGTCTAAATAGGAACTTAATTAAGCAGATATACTTCACAAGGATTAACAACGCTTAC
CAGTGTGATGTTCTGTTCCCACAGTTTGATGAAGGCCAGTTTAGAATGACAT--------
------------------------------------------------------------
------------------------------------------------------------
>KK006
ATGGAAGACCTTTCAGAGGTATTCGATATTTACGCTATCTGCGCCTGCTGCAAGGTCACC
CCTCCTAATGATGGGATAAAGAATGAGCCATTTGGCCCGCGAACCTTTAGGGGTCTTGGA
AATAATGGGGCTCTCCCATGGAAATGCAACTCCGTTGACATGAAGTATTTCAGCTCGGTG
ACGACCTACGTGGATGAGTCCAAGTACGAGAAGTTAAAGTGGAAGAGGGAGAGGTACCTA
CAAAGAGAGGCCTCAGTGGGGAATGTTGAACCCCACTGTGGTGGTGACACTGTAGAGACG
GAGGATAACACCACCAAGCTGCAAAACGTTGTGGTAATGGGAAGAAGCAGTTGGGAGAGC
ATTCCCAAACAGTACAAACCACTCCCAAACAGAATCAATGTCGTTCTTTCCAAGACTCTA
ACACATGAACAGGTGAAGGAAAAAGTTTTTATAATTCAAAGTATAGATGACCTACTACTT
CTTTTAAAAAAGCTAAAGTACTACAAATGCTTCATTATTGGAGGAGCGCAAGTTTATAAG
GAATGTCTAAATAGGAACTTAATTAAGCAGATATACTTCACAAGGATTAACAACGCTTAC
CAGTGTGATGTTCTGTTCCCACAGTTTGATGAAGGCCAGTTTAGAATGA
>KK007
ATGGAAGACCTTTCAGAGGTATTCGATATTTACGCTATCTGCGCCTGCTGCAAGGTCACC
CCTCCTAATGATGGGATAAAGAATGAGCCGTTTGGCCCGCGAACCTTTAGGGGTCTTGGA
AATAATGGGGCTCTCCCATGGAAATGCAACTCCGTTGACATGAAGTATTTCAGCTCGGTG
ACGACCTACGTGGATGAGTCCAAGTACGAGAAGTTAAAGTGGAAGAGGGAGAGGTACCTA
CAAAGAGAGGCCTCAGTGGGGAATGTTGAAACCCACTGTGGTGGTGACACTGTAGAGACG
GAGGATAACACCACCAAGCTGCAAAACGTTGTGGTAATGGGAAGAAGCAGTTGGGAGAGC
ATTCCCAAACAGTACAAACCACTCCCAAACAGAATCAATGTCGTTCTTTCCAAGACTCTA
ACACATGAACAGGTGAAGGAAAAAGTTTTTATAATTCAAAGTATAGATGACCTACTACTT
CTTTTAAAAAAGCTAAAGTACTACAAATGCTTCATTATTGGAGGAGCGCAAGTTTATAAG
GAATGTCTAAATAGGAACTTAATTAAGCAGATATACTTCACAAGGATTAACAACGCTTAT
CAGTGTGATGTTCTGTTCCCACAGTTTGATGAAGGCCAGTTTAGAATGA
>KK008
ATGGAAGACCTTTCAGAGGTATTCGATATTTACGCTATCTGCGCCTGCTGCAAGGTCACC
CCTCCTAATGATGGGATAAAGAATGAGCCATTTGGCCCGCGAACCTTTAGGGGTCTTGGA
AATAATGGGGCTCTCCCATGGAAATGCAACTCCGTTGACATGAAGTATTTCAGCTCGGTG
ACGACCTACGTGGATGAGTCCAAGTACGAGAAGTTAAAGTGGAAGAGGGAGAGGTACCTA
CAAAGAGAGGCCTCAGTGGGGAATGTTGAAACCCACTGTGGTGGTGACACTGTAGAGACG
GAGGATAACACCACCAAGCTGCAAAACGTTGTGGTAATGGGAAGAAGCAGTTGGGAGAGC
ATTCCCAAACAGTACAAACCACTCCCAAACAGAATCAATGTCGTTCTTTCCAAGACTCTA
ACACATGAACAGGTGAAGGAAAAAGTTTTTATAATTCAGAGTATAGATGACCTACTACTT
CTTTTAAAAAAGCTAAAGTACTACAAATGCTTCATTATTGGAGGAGCGCAAGTTTATAAG
GAATGTCTAAATAGGAACTTAATTAAGCAGATATACTTCACAAGGATTAACAACGCTTAC
CAGTGTGATGTTCTGTTCCCACAGTTTGATGAAGGCCAGTTTAGAATGA
>KK009
ATGGAAGACCTTTCAGAGGTATTCGATATTTACGCTATCTGCGCCTGCTGCAAGGTCACC
CCTCCTAATGATGGGATAAAGAATGAGCCATTTGGCCCGCGAACCTTTAGGGGTCTTGGA
AATAATGGGGCTCTCCCATGGAAATGCAACTCCGTTGACATGAAGTATTTCAGCTCGGTG
ACGACCTACGTGGATGAGTCCAAGTACGAGAAGTTAAAGTGGAAGAGGGAGAGGTACCTA
CAAAGAGAGGCCTCAGTGGGGAATGTTGAAACCCACTGTGGTGGTGACACTGCAGAGACG
GAGGATAACACCACCAAGCTGCAAAACGTTGTGGTAATGGGAAGAAGCAGTTGGGAGAGC
ATTCCCAAACAGTACAAACCACTCCCAAACAGAATCAATGTCGTTCTTTCCAAGACTCTA
ACACATGAACAGGTGAAGGAAAAAGTTTTTATAATTCAGAGTATAGATGACCTACTACTT
CTTTTAAAAAAGCTAAAGTACTACAAATGCTTCATTATTGGAGGAGCGCAAGTTTATAAG
GAATGTCTAAATAGGAACTTAATTAAGCAAATATACTTCACAAGGATTAACAACGCTTAC
CAGTGTGATGTTCTGTTCCCACAGTTTGATGAAGGCCAGTTTAGAATGA
>KK071
ATGGAAGACCTTTCAGAGGTATTCGATATTTACGCTATCTGCGCCTGCTGCAAGGTCACC
CCTCCTAATGATGGGATAAAGAATGAGCCATTTGGCCCGCGAACCTTTAGGGGTCTTGGA
AATAATGGGGCTCTCCCATGGAAATGCAACTCCGTTGACATGAAGTATTTCAGCTCGGTG
ACGACCTACGTGGATGAGTCCAAGTACGAGAAGTTAAAGTGGAAGAGGGAGAGGTACCTA
CAAAGAGAGGCCTCAGTGGGGAATGTTGAAACCCACTGTGGTGGTGACACTGTAGAGACG
GAGGATAACACCACCAAGCTGCAAAACGTTGTGGTAATGGGAAGAAGCAGTTGGGAGAGC
ATTCCCAAACAGTACAAACCACTCCCAAACAGAATCAATGTCGTTCTTTCCAAGACTCTA
ACACATGAACAGGTGAAGGAAAAAGTTTTTATAATTCAGAGTATAGATGACCTACTACTT
CTTTTAAAAAAGCTAAAGTACTACAAATGCTTCATTATTGGAGGAGCGCAAGTTTATAAG
GAATGTCTAAATAGGAACTTAATTAAGCAGATATACTTCACAAGGATTAACAACGCTTAC
CAGTGTGATGTTCTGTTCCCACAGTTTGATGAAGGCCAGTTTAGAATGA
>KK092
ATGGAAGACCTTTCAGAGGTATTCGATATTTACGCTATCTGCGCCTGCTGCAAGGTCACC
CCTCCTAATGATGGGATAAAGAATGAGCCATTTGGCCCGCGAACCTTTAGGGGTCTTGGA
AATAATGGGGCTCTCCCATGGAAATGCAACTCCGTTGACATGAAGTATTTCAGCTCGGTG
ACGACCTACGTGGATGAGTCCAAGTACGAGAAGTTAAAGTGGAAGAGGGAGAGGTACCTA
CAAAGAGAGGCCTCAGTGGGGAATGTTGAAACCCACTGTGGTGGTGACACTGTAGAGACG
GAGGATAACACCACCAAGCTGCAAAACGTTGTGGTAATGGGAAGAAGCAGTTGGGAGAGC
ATTCCCAAACAGTACAAACCACTCCCAAACAGAATCAATGTCGTTCTTTCCAAGACTCTA
ACACATGAACAGGTGAAGGAAAAAGTTTTTATAATTCAGAGTATAGATGACCTACTACTT
CTTTTAAAAAAGCTAAAGTACTACAAATGCTTCATTATTGGAGGAGCGCAAGTTTATAAG
GAATGTCTAAATAGGAACTTAATTAAGCAGATATACTTCACAAGGATTAACAACGCTTAC
CAGTGTGATGTTCTGTTCCCACAGTTTGATGAAGGCCAGTTTAGAATGA
>KK093
ATGGAAGACCTTTCAGAGGTATTCGATATTTACGCTATCTGCGCCTGCTGCAAGGTCACC
CCTCCTAATGATGGGATAAAGAATGAGCCATTTGGCCCGCGAACCTTTAGGGGTCTTGGA
AATAATGGTGCTCTCCCATGGAAATGCAACTCCGTTGACATGAAGTATTTCAGCTCGGTG
ACGACCTACGTGGATGAGTCCAAGTACGAGAAGTTAAAGTGGAAGAGGGAGAGGTACCTA
CAAAGAGAGGCCTCAGTGGGGAATGTTGAAACCCACTGTGGTGGTGACACTGTAGAGACG
GAGGATAACACCACCAAGCTGCAAAACGTTGTGGTAATGGGAAGAAGCAGTTGGGAGAGC
ATTCCCAAACAGTACAAACCACTCCCAAACAGAATCAATGTCGTTCTTTCCAAGACTCTA
ACACATGAACAGGTGAAGGAAAAAGCTTTTATAATTCAAAGTATAGATGACCTACTACTT
CTTTTAAAAAAGCTGAAGTACTACAAATGCTTCATTATTGGAGGAGCGCAAGTTTATAAG
GAATGTCTAAATAGGAACTTAATTAAGCAGATATACTTCACAAGGATTAACAACGCTTAC
CAGTGTGATGTTCTGTTCCCACAGTTTGATGAAGGCCAGTTTAGAATGA
>KK096
ATGGAAGACCTTTCAGAGGTATTCGATATTTACGCTATCTGCGCCTGCTGCAAGGTCACC
CCTCCTAATGATGGGATAAAGAATGAGCCATTTGGCCCGCGAACCTTTAGGGGTCTTGGA
AATAATGGGGCTCTCCCATGGAAATGCAACTCCGTTGACATGAAGTATTTCAGCTCGGTG
ACGACCTACGTGGATGAGTCCAAGTACGAGAAGTTAAAGTGGAAGAGGGAGAGGTACCTA
CAAAGAGAGGCTTCAGTGGGGAATGTTGAAACCCACTGTGGTGGTGACACTGTAGAGACG
GAGGATAACACCACCAAGCTGCAAAACGTTGTGGTAATGGGAAGAAGCAGTTGGGAGAGC
ATTCCCAAACAGTACAAACCACTCCCAAACAGAATCAATGTCGTTCTTTCCAAGACTCTA
ACACATGAACAGGTGAAGGAAAAAGTTTTTATAATTCAGAGTATAGATGACCTACTACTT
CTTTTAAAAAAGCTAAAGTACTACAAATGCTTCATTATTGGAGGAGCGCAAGTTTATAAG
GAATGTCTAAATAGGAACTTAATTAAGCAGATATACTTCACAAGGATTAACAACGCTTAC
CAGTGTGATGTTCTGTTCCCACAGTTTGATGAAGGCCAGTTTAGAATGA
>KK010
ATGGAAGACCTTTCAGAGGTATTCGATATTTACGCTATCTGCGCCTGCTGCAAGGTCACC
CCTCCTAATGATGGGATAAAGAATGAGCCATTTGGCCCGCGAACCTTTAGGGGTCTTGGA
AATAATGGGGCTCTCCCATGGAAATGCAACTCCGTTGACATGAAGTATTTCAGCTCGGTG
ACGACCTACGTGGATGAGTCCAAGTACGAGAAGTTAAAGTGGAAGAGGGAGAGGTACCTA
CAAAGAGAGGCCTCAGTGGGGAATGTTGAAACCCACTGTGGTGGTGACACTGTAGAGACG
GAGGATAACACCACCAAGCTGCAAAACGTTGTGGTAATGGGAAGAAGCAGTTGGGAGAGC
ATTCCCAAACAGTACAAACCACTCCCAAACAGAATCAATGTCGTTCTTTCCAAGACTCTA
ACACATGAACAGGTGAAGGAAAAAGTTTTTATAATTCAGAGTATAGATGACCTACTACTT
CTTTTAAAAAAGCTAAAGTACTACAAATGCTTCATTATTGGAGGAGCGCAAGTTTATAAG
GAATGTCTAAATAGGAACTTAATTAAGCAAATATACTTCACAAGGATTAACAACGCTTAC
CAGTGTGATGTTCTGTTCCCACAGTTTGATGAAGGCCAGTTTAGAATGA
>KK101
ATGGAAGACCTTTCAGAGGTATTCGATATTTACGCTATCTGCGCCTGCTGCAAGGTCACC
CCTCCTAATGATGGGATAAAGAATGAGCCATTTGGCCCGCGAACCTTTAGGGGTCTTGGA
AATAATGGGACTCTCCCATGGAAATGCAACTCCGTTGACATGAAGTATTTCAGCTCGGTG
ACGACCTACGTGGATGAGTCCAAGTACGAGAAGTTAAAGTGGAAGAGGGAGAGGTACCTA
CAAAGAGAGGCCTCAGTGGGGAATGTTGAAACCCACTGTGGTGGTGACACTGTAGAGACG
GAGGATAACACCACCAAGCTGCAAAACGTTGTGGTAATGGGAAGAAGCAGTTGGGAGAGC
ATTCCCAAACAGTACAAACCACTCCCAAACAGAATCAATGTCGTTCTTTCCAAGACTCTA
ACACATGAACAGGTGAAGGAAAAAGTTTTTATAATTCAGAGTATAGATGACCTACTACTT
CTTTTAAAAAAGCTAAAGTACTACAAATGCTTCATTATTGGAGGAGCGCAAGTTTATAAG
GAATGTCTAAATAGGAACTTAATTAAGCAAATATACTTCACAAGGATTAACAACGCTTAC
CAGTGTGATGTTCTGTTCCCACAGTTTGATGAAGGCCAGTTTAGAATGA
>KK102
ATGGAAGACCTTTCAGAGGTATTCGATATTTACGCTATCTGCGCCTGCTGCAAGGTCACC
CCTCCTAATGATGGGATAAAGAATGAGCCATTTGGCCCGCGAACCTTTAGGGGTCTTGGA
AATAATGGGGCTCTCCCATGGAAATGCAACTCCGTTGACATGAAGTATTTCAGCTCGGTG
ACGACCTACGTGGATGAGTCCAAGTACGAGAAGTTAAAGTGGAAGAGGGAGAGGTACCTA
CAAAGAGAGGCCTCAGTGGGGAATGTTGAACCCCACTGTGGTGGTGACACTGTAGAGACG
GAGGATAACACCACCAAGCTGCAAAACGTTGTGGTAATGGGAAGAAGCAGTTGGGAGAGC
ATTCCCAAACAGTACAAACCACTCCCAAACAGAATCAATGTCGTTCTTTCCAAGACTCTA
ACACATGAACAGGTGAAGGAAAAAGTTTTTATAATTCAGAGTATAGATGACCTACTACTT
CTTTTAAAAAAGCTAAAGTACTACAAATGCTTCATTATTGGAGGAGCGCAAGTTTATAAG
GAATGTCTAAATAGGAACTTAATTAAGCAGATATACTTCACAAGGATTAACAACGCTTAC
CAGTGTGATGTTCTGTTCCCACAGTTTGATGAAGGCCAGTTTAGAATGA
>KK103
ATGGAAGACCTTTCAGAGGTATTCGATATTTACGCTATCTGCGCCTGCTGCAAGGTCACC
CCTTCTAATGATGGGATAAAGAATGAGCCATTTGGCCCGCGAACCTTTAGGGGTCTTGGA
AATAATGGGGCTCTCCCATGGAAATGCAACTCCGTTGACATGAAGTATTTCAGCTCGGTG
ACGACCTACGTGGATGAGTCCAAGTACGAGAAGTTAAAGTGGAAGAGGGAGAGGTACCTA
CAAAGAGGGGCCTCAGTGGGGAATGTTGAAACCCACTGTGGTGGTGACACTGTAGAGACG
GAGGATAACACCACCAAGCTGCAAAACGTTGTGGTAATGGGAAGAAGCAGTTGGGAGAGC
ATTCCCAAACAGTACAAACCACTCCCAAACAGAATCAATGTCGTTCTTTCCAAGACTCTA
ACACATGAACAGGTGAAGGAAAAAGTTTTTATAATTCAGAGTATAGATGACCTACTACTT
CTTTTAAAAAAGCTGAAGTACTACAAATGCTTCATTATTGGAGGAGCGCAAGTTTATAAG
GAATGTCTAAATAGGAACTTAATTAAGCAAATATACTTCACAAGGATTAACAACGCTTAC
CAGTGTGATGTTCTGTTCCCACAGTGTGATGAAGGCCAGTTTAGAATGA
>KK104
ATGGAAGACCTTTCAGAGGTATTCGATATTTACGCCATCTGCGCCTGCTGCAAGGTCACC
CCTCCTAATGATGGGATAAAGAATGAGCCATTTGGCCCGCGAACCTTTAGGGGTCTTGGA
AATAATGAGGCTCTCCCATGGAAATGCAACTCCGTTGACATGAAGTATTTCAGCTCGGTG
ACGACCTACGTGGATGAGTCCAAGTACGAGAAGTTAAAGTGGAAGAGGGAGAGGTACCTA
CAAAGAGAGGCCTCAGTGGGGAATGTTGAAACCCACTGTGGTGGTGACACTGTAGAGACG
GAGGATAACACCACCAAGCTGCAAAACGTTGTGGTAATGGGAAGAAGCAGTTGGGAGAGC
ATTCCCAAACAGTACAAACCACTCCCAAACAGAATCAATGTCGTTCTTTCCAAGACTCTA
ACACATGAACAGGTGAAGGAAAAAGTTTTTATAATTCAGAGTATAGATGACCTACTACTT
CTTTTAAAAAAGCTAAAGTACTACAAATGCTTCATTATTGGAGGAGCGCAAGTTTATAAG
GAATGTCTAAATAGGAACTTAATTAAGCAGATATACTTCACAAGGATTAACAACGCTTAC
CAGTGTGATGTTCTGTTCCCACAGTTTGATGAAGGCCAGTTTAGAATGA
>KK105
ATGGAAGACCTTTCAGAGGTATTCGATATTTACGCTATCTGCGCCTGCTGCAAGGTCACC
CCTCCTAATGATGGGATAAAGAATGAGCCATTTGGCCCGCGAACCTTTAGGGGTCTTGGA
AATAATGGGGCTCTCCCATGGAAATGCAACTCCGTTGACATGAAGTATTTCAGCTCGGTG
ACGACCTACGTGGATGAGTCCAAGTACGAGAAGTTAAAGTGGAAGAGGGAGAGGTACCTA
CAAAGAGAGGCCTCAGTGGCGAATGTTGAAACCCACTGTGGTGGTGACACTGTAGAGACG
GAGGATAACACCACCAAGCTGCAAAACGTTGTGGTAATGGGAAGAAGCAGTTGGGAGAGC
ATTCCCAAACAGTACAAACCACTCCCAAACAGAATCAATGTCGTTCTTTCCAAGACTCTA
ACACATGAACAGGTGAAGGAAAAAGTTTTTATAATTCAGAGTATAGATGACCTACTACTT
CTTTTAAAAAAGCTGAAGTACTACAAATGCTTCATTATTGGAGGAGCGCAAGTTTATAAG
GAATGTCTAAATAGGAACTTAATTAAGCAGATATACTTCACAAGGATTAACAACGCTTAC
CAGTGTGATGTTCTGTTCCCACAGTTTGATGAAGGCCAGTTTAGAATGA
>KK106
ATGGAAGACCTTTCAGAGGTATTCGATATTTACGCTATCTGCGCCTGCTGCAAGGTCACC
CCTCCTAATGATGGGATAAAGAATGAGCCATTTGGCCCGCGAACCTTTAGGGGTCTTGGA
AATAATGGGGCTCTCCCATGGAAATGCAACTCCGTTGACATGAAGTATTTCAGCTCGGTG
ACGACCTACGTGGATGAGTCCAAGTACGAGAAGTTAAAGTGGAAGAGGGAGAGGTACCTA
CAAAGAGAGGCCTCAGTGGGGAATGTTGAAACCCACTGTGGTGGTGACACTGTAGAGACG
GAGGATAACACCACCAAGCTGCAAAACGTTGTGGTAATGGGAAGAAGCAGTTGGGAGAGC
ATTCCCAAACAGTACAAACCACTCCCAAACAGAATCAATGTCGTTCTTTCCAAGACTCTA
ACACATGAACAGGTGAAGGAAAAAGTTTTTATAATTCAAAGTATAGATGACCTACTACTT
CTTTTAAAAAAGCTAAAGTACTACAAATGCTTCATTATTGGAGGAGCGCAAGTTTATAAG
GAATGTCTAAATAGGAACTTAATTAAGCAGATATACTTCACAAGGATTAACAACGCTTAC
CAGTGTGATGTTCTGTTCCCACAGTTTGATGAAGGCCAGTTTAGAATGA
>KK108
ATGGAAGACCTTTCAGAGGTATTCGATATTTACGCTATCTGCGCCTGCTGCAAGGTCACC
CCTCCTAATGATGGGATAAAGAATGAGCCATTTGGCCCGCGAACCTTTAGGGGTCTTGGA
AATAATGGGGCTCTCCCATGGAAATGCAACTCCGTTGACATGAAGTATTTCAGCTCGGTG
ACGACCTACGTGGATGAGTCCAAGTACGAGAAGTTAAAGTGGAAGAGGGAGAGGTACCTA
CAAAGAGAGGCCTCAGTGGGGAATGTTGAAACCCACTGTGGTGGTGACACTGTAGAGACG
GAGGATAACACCACCAAGCTGCAAAACGTTGTGGTAATGGGAAGAAGCAGCTGGGAGAGC
ATTCCCAAACAGTACAAACCACTCCCAAACAGAATCAATGTCGTTCTTTCCAAGACTCTA
ACACATGAACAGGTGAAGGAAAAAGTTTTTATAATTCAGAGTATAGATGACCTACTACTT
CTTTTAAAAAAGCTGAAGTACTACAAATGCTTCATTATTGGAGGAGCGCAAGTTTATAAG
GAATGTCTAAATAGGAACTTAATTAAGCAAATATACTTCACAAGGATTAACAACGCTTAC
CAGTGTGATGTTCTGTTCCCACAGTTTGATGAAGGCCAGTTTAGAATGA
>KK109
ATGGAAGACCTTTCAGAGGTATTCGATATTTACGCTATCTGCGCCTGCTGCAAGGTCACC
CCTCCTAATGATGGGATAAAGAATGAGCCATTTGGCCCGCGAACCTTTAGGGGTCTTGGA
AATAATGGGGCTCTCCCATGGAAATGCAACTCCGTTGACATGAAGTATTTCAGCTCGGTG
ACGACCTACGTGGATGAGTCCAAGTACGAGAAGTTAAAGTGGAAGAGGGAGAGGTACCTA
CAAAGAGAGGCCTCAGTGGGGAATGTTGAAACCCACTGTGGTGGTGACACTGTAGAGACG
GAGGATAACACCACCAAGCTGCAAAACGTTGTGGTAATGGGAAGAAGCAGTTGGGAGAGC
ATTCCCAAACAGTACAAACCACTCCCAAACAGAATCAATGTCGTTCTTTCCAAGACTCTA
ACACATGAACAGGTGAAGGAAAAAGTTTTTATAATTCAGAGTATAGATGACCTACTACTT
CTTTTAAAAAAGCTGAAGTACTACAAATGCTTCATTATTGGAGGAGCGCAAGTTTATAAG
GAATGTCTAAATAGGAACTTAATTAAGCAGATATACTTCACAAGGATTAACAACGCTTAC
CAGTGTGATGTTCTGTTCCCACAGTTTGATGAAGGCCAGTTTAGAATGA
>KK011
ATGGAAGACCTTTCAGAGGTATTCGATATTTACGCTATCTGCGCCTGCTGCAAGGTCACC
CCTCCTAATGATGGGATAAAGAATGAGCCATTTGGCCCGCGAACCTTTAGGGGTCTTGGA
AATAATGGGGCTCTCCCATGGAAATGCAACTCCGTTGACATGAAGTATTTCAGCTCGGTG
ACGACCTACGTGGATGAGTCCAAGTACGAGAAGTTAAAGTGGAAGAGGGAGAGGTACCTA
CAAAGAGAGGCCTCAGTGGGGAATGTTGAAACCCACTGTGGTGGTGACACTGTAGAGACG
GAGGATAACACCACCAAGCTGCAAAACGTTGTGGTAATGGGAAGAAGCAGTTGGGAGAGC
ATTCCCAAACAGTACAAACCACTCCCAAACAGAATCAATGTCGTTCTTTCCAAGACTCTA
ACACATGAACAGGTGAAGGAAAAAGCTTTTATAATTCAAAGTATAGATGACCTACTACTT
CTTTTAAAAAAGCTAAAGTACTACAAATGCTTCATTATTGGAGGAGCGCAAGTTTATAAG
GAATGTCTAAATAGGAACTTAATTAAGCAGATATACTTCACAAGGATTAACAACGCTTAC
CAGTGTGATGTTCTGTTCCCACAGTTTGATGAAGGCCAGTTTAGAATGA
>KK110
ATGGAAGACCTTTCAGAGGTATTCGATATTTACGCTATCTGCGCCTGCTGCAAGGTCACC
CCTCCTAATGATGGGATAAAGAATGAGCCATTTGGCCCGCGAACCTTTAGGGGTCTTGGA
AATAATGGGGCTCTTCCATGGAAATGCAACTCCGTTGACATGAAGTATTTCAGCTCGGTG
ACGACCTACGTGGATGAGTCCAAGTACGAGAAGTTAAAGTGGAAGAGGGAGAGGTACCTA
CAAAGAGAGGCCTCAGTGGGGAATGTTGAAACCCACTGTGGTGGTGACACTGTAGAGACG
GAGGATAACACCACCAAGCTGCAAAACGTTGTGGTAATGGGAAGAAGCAGTTGGGAGAGC
ATTCCCAAACAGTACAAACCACTCCCAAACAGAATCAATGTCGTTCTTTCCAAGACTCTA
ACACATGAACAGGTGAAGGAAAAAGTTTTTATAATTCAGAGTATAGATGACCTACTACTT
CTTTTAAAAAAGCTAAAGTACTACAAATGCTTCATTATTGGAGGAGCGCAAGTTTATAAG
GAATGTCTAAATAGGAACTTAATTAAGCAAATATACTTCACAAGGATTAACAACGCTTAC
CAGTGTGATGTTCTGTTCCCACAGTTTGATGAAGGCCAGTTTAGAATGA
>KK111
ATGGAAGACCTTTCAGAGGTATTCGATATTTACGCTATCTGCGCCTGCTGCAAGGTCACC
CCTCCTAATGATGGGATAAAGAATGAGCCATTTGGCCCGCGAACCTTTAGGGGTCTTGGA
AATAATGGGGCTCTCCCATGGAAATGCAACTCCCTTGACATGAAGTATTTCAGCTCGGTG
ACGACCTACGTGGATGAGTCCAAGTACGAGAAGTTAAAGTGGAAGAGGGAGAGGTACCTA
CAAAGAGAGGCCTCAGTGGGGAATGTTGAAACCCACTGTGGTGGTGACACTGTAGAGACG
GAGGATAACACCACCAAGCTGCAAAACGTTGTGGTAATGGGAAGAAGCAGTTGGGAGAGC
ATTCCCAAACAGTACAAACCACTCCCAAACAGAATCAATGTCGTTCTTTCCAAGACTCTA
ACACATGAACAGGTGAAGGAAAAAGTTTTTATAATTCAGAGTATAGATGACCTACTACTT
CTTTTAAAAAAGCTAAAGTACTACAAATGCTTCATTATTGGAGGAGCGCAAGTTTATAAG
GAATGTCTAAATAGGAACTTAATTAAGCAGATATACTTCACAAGGATTAACAACGCTTAC
CAGTGTGATGTTCTGTTCCCACAGTTTGATGAAGGCCAGTTTAGAATGA
>KK112
ATGGAAGACCTTTCAGAGGTATTCGATATTTACGCTATCTGCGCCTGCTGCAAGGTCACC
CCTCCTAATGATGGGATAAAGAATGAGCCGTTTGGCCCGCTAACCTTTAGGGGTCTTGGA
AATAATGGGGCTCTCCCATGGAAATGCAACTCCGTTGACATGAAGTATTTCAGCTCGGTG
ACGACCTACGTGGATGAGTCCAAGTACGAGAAGTTAAAGTGGAAGAGGGAGAGGTACCTA
CAAAGAGAGGCCTCAGTGGGGAATGTTGAAACCCACTGTGGTGGTGACACTGTAGAGACG
GAGGATAACACCACCAAGCTGCAAAACGTTGTGGTAATGGGAAGAAGCAGTTGGGAGAGC
ATTCCCAAACAGTACAAACCACTCCCAAACAGAATCAATGTCGTTCTTTCCAAGACTCTA
ACACATGAACAGGTGAAGGAAAAAGCTTTTATAATTCAAAGTATAGATGACCTACTACTT
CTTTTAAAAAAGCTGAAGTACTACAAATGCTTCATTATTGGAGGAGCGCAAGTTTATAAG
GAATGTCTAAATAGGAACTTAATTAAGCAGATATACTTCACAAGGATTAACAACGCTTAC
CAGTGTGATGTTCTGTTCCCACAGTTTGATGAAGGCCAGTTTAGAATGA
>KK113
ATGGAAGACCTTTCAGAGGTATTCGATATTTACGCTATCTGCGCCTGCTGCAAGGTCACC
CCTCCTAATGATGGGATAAAGAATGAGCCATTTGGCCCGCGAACCTTTAGGGGTCTTGGA
AATAATGGGGCTCTCCCATGGAAATGCAACTCCGTTGACATGAAGTATTTCAGCTCGGTG
ACGACCTACGTGGATGAGTCCAAGTACGAGAAGTTAAAGTGGAAGAGGGAGAGGTACCTA
CAAAGAGAGGCCTCAGTGGGGAATGTTGAAACCCACTGTGGTGGTGACACTGTAGAGACG
GAGGATAACACCACCAAGCTGCAAAACGTTGTGGTAATGGGAAGAAGCAGTTGGGAGAGC
ATTCCCAAACAGTACAAACCACTCCCAAACAGAATCAATGTCGTTCTTTCCAAGACTCTA
ACACATGAACAGGTGAAGGAAAAAGTTTTTATAATTCAGAGTATAGATGACCTACTACTT
CTTTTAAAAAAGCTAAAGTACTACAAATGCTTCATTATTGGAGGAGCGCAAGTTTATAAG
GAATGTCTAAATAGGAACTTAATTAAGCAGATATACTTCACAAGGATTAACAACGCTTAC
CAGTGTGATGTTCTGTTCCCACAGTTTGATGAAGGCCAGTTTAGAATGA
>KK114
ATGGAAGACCTTTCAGAGGTATTCGATATTTACGCTATCTGCGCCTGCTGCAAGGTCACC
CCTCCTAATGATGGGATAAAGAATGAGCCGTTTGGCCCGCTAACCTTTAGGGGTCTTGGA
AATAATGGGGCTCTCCCATGGAAATGCAACTCCGTTGACATGAAGTATTTCAGCTCGGTG
ACGACCTACGTGGATGAGTCCAAGTACGAGAAGTTAAAGTGGAAGAGGGAGAGGTACCTA
CAAAGAGAGGCCTCAGTGGGGAATGTTGAAACCCACTGTGGTGGTGACACTGTAGAGACG
GAGGATAACACCACCAAGCTGCAAAACGTTGTGGTAATGGGAAGAAGCAGTTGGGAGAGC
ATTCCCAAACAGTACAAACCACTCCCAAACAGAATCAATGTCGTTCTTTCCAAGACTCTA
ACACATGAACAGGTGAAGGAAAAAGCTTTTATAATTCAAAGTATAGATGACCTACTACTT
CTTTTAAAAAAGCTGAAGTACTACAAATGCTTCATTATTGGAGGAGCGCAAGTTTATAAG
GAATGTCTAAATAGGAACTTAATTAAGCAGATATACTTCACAAGGATTAACAACGCTTAC
CAGTGTGATGTTCTGTTCCCACAGTTTGATGAAGGCCAGTTTAGAATGA
>KK115
ATGGAAGACCTTTCAGAGGTATTCGATATTTACGCTATCTGCGCCTGCTGCAAGGTCACC
CCTCCTAATGATGGGATAAAGAATGAGCCATTTGGCCCGCGAACCTTTAGGGGTCTTGGA
AATAATGGGGCTCTCCCATGGAAATGCAACTCCGTTGACATGAAGTATTTCAGCTCGGTG
ACGACCTACGTGGATGAGTCCAAGTACGAGAAGTTAAAGTGGAAGAGGGAGAGGTACCTA
CAAAGAGAGGCCTCAGTGGGGAATGTTGAAACCCACTGTGGTGGTGACACTGTAGAGACG
GAGGATAACACCACCAAGCTGCAAAACGTTGTGGTAATGGGAAGAAGCAGTTGGGAGAGC
ATTCCCAAACAGTACAAACCACTCCCAAACAGAATCAATGTCGTTCTTTCCAAGACTCTA
ACACATGAACAGGTGAAGGAAAAAGTTTTTATAATTCAGAGTATAGATGACCTACTACTT
CTTTTAAAAAAGCTAAAGTACTACAAATGCTTCATTATTGGAGGAGCGCAAGTTTATAAG
GAATGTCTAAATAGGAACTTAATTAAGCAGATATACTTCACAAGGATTAACAACGCTTAC
CAGTGTGATGTTCTGTTCCCACAGTTTGATGAAGGCCAGTTTAGAATGA
>KK118
ATGGAAGACCTTTCAGAGGTATTCGATATTTACGCTATCTGCGCCTGCTGCAAGGTCACC
CCTCCTAATGATGGGATAAAGAATGAGCCATTTGGCCCGCGAACCTTTAGGGGTCTTGGA
AATAATGGGGCTCTCCCATGGAAATGCAACTCCGTTGACATGAAGTATTTCAGCTCGGTG
ACGACCTACGTGGATGAGTCCAAGTACGAGAAGTTAAAGTGGAAGAGGGAGAGGTACCTA
CAAAGAGAGGCCTCAGTGGGGAATGTTGAAACCCACTGTGGTGGTGACACTGTAGAGACG
GAGGATAACACCACCAAGCTGCAAAACGTTGTGGTAATGGGAAGAAGCAGTTGGGAGAGC
ATTCCCAAACAGTACAAACCACTCCCAAACAGAATCAATGTCGTTCTTTCCAAGACTCTA
ACACATGAACAGGTGAAGGAAAAAGCTTTTATAATTCAAAGTATAGATGACCTACTACTT
CTTTTAAAAAAGCTAAAGTACTACAAATGCTTCATTATTGGAGGAGCGCAAGTTTATAAG
GAATGTCTAAATAGGAACTTAATTAAGCAGATATACTTCACAAGGATTAACAACGCTTAC
CAGTGTGATGTTCTGTTCCCACAGTTTGATGAAGGCCAGTTTAGAATGA
>KK119
ATGGAAGACCTTTCAGAGGTATTCGATATTTACGCTATCTGCGCCTGCTGCAAGGTCACC
CCTCCTAATGATGGGATAAAGAATGAGCCGTTTGGCCCGCGAACCTTTAGGGGTCTTGGA
AATAATGGAGCTCTCCCATGGAAATGCAACTCCGTTGACATGAAGTATTTCAGCTCGGTG
ACGACCTACGTGGATGAGTCCAAGTACGAGAAGTTAAAGTGGAAGAGGGAGAGGTACCTA
CAAAGAGAGGCCTCAGTGGGGAATGTTGAAACCCACTGTGGTGGTGACACTGTAGAGACG
GAGGATAACACCACCAAGCTGCAAAACGTTGTGGTAATGGGAAGAAGCAGTTGGGAGAGC
ATTCCCAAACAGTACAAACCACTCCCAAACAGAATCAATGTCGTTCTTTCCAAGACTCTA
ACACATGAACAGGTGAAGGAAAAAGTTTTTATAATTCAGAGTATAGATGACCTACTACTT
CTTTTAAAAAAGCTAAAGTACTACAAATGCTTCATTATTGGAGGAGCGCAAGTTTATAAG
GAATGTCTAAATAGGAACTTAATTAAGCAGATATACTTCACAAGGATTAACAACGCTTAC
CAGTGTGATGTTCTGTTCCCACAGTTTGATGAAGGCCAGTTTAGAATGA
>KK012
ATGGAAGACCTTTCAGAGGTATTCGATATTTACGCTATCTGCGCCTGCTGCAAGGTCACC
CCTCCTAATGATGGGATAAAGAATGAGCCATTTGGCCCGCGAACCTTTAGGGGTCTTGGA
AATAATGGGGCTCTCCCATGGAAATGCAACTCCGTTGACATGAAGTATTTCAGCTCGGTG
ACGACCTACGTGGATGAGTCCAAGTACGAGAAGTTAAAGTGGAAGAGGGAGAGGTACCTA
CAAAGAGAGGCCTCAGTGGGGAATGTTGAAACCCACTGTGGTGGTGACACTGTAGAGACG
GAGGATAACACCACCAAGCTGCAAAACGTTGTGGTAATGGGAAGAAGCAGTTGGGAGAGC
ATTCCCAAACAGTACAAACCACTCCCAAACAGAATCAATGTCGTTCTTTCCAAGACTCTA
ACACATGAACAGGTGAAGGAAAAAGTTTTTATAATTCAGAGTATAGATGACCTACTACTT
CTTTTAAAAAAGCTGAAGTACTACAAATGCTTCATTATTGGAGGAGCGCAAGTTTATAAG
GAATGTCTAAATAGGAACTTAATTAAGCAAATATACTTCACAAGGATTAACAACGCTTAC
CAGTGTGATGTTCTGTTCCCCCAGTTTGATGAAGGCCAGTTTAGAATGA
>KK120
ATGGAAGACCTTTCAGAGGTATTCGATATTTACGCTATCTGCGCCTGCTGCAAGGTCACC
CCTCCTAATGATGGGATAAAGAATGAGCCATTTGGCCCGCGAACCTTTAGGGGTCTTGGA
AATAATGGGGCTCTCCCATGGAAATGCAACTCCGTTGACATGAAGTATTTCAGCTCGGTG
ACGACCTACGTGGATGAGTCCAAGTACGAGAAGTTAAAGTGGAAGAGGGAGAGGTACCTA
CAAAGAGAGGCCTCAGTGGGGAATGTTGAAACCCACTGTGGTGGTGACACTGTAGAGACG
GAGGATAACACCACCAAGCTGCAAAACGTTGTGGTAATGGGAAGAAGCAGTTGGGAGAGC
ATTCCCAAACAGTACAAACCACTCCCAAACAGAATCAATGTCGTTCTTTCCAAGACTCTA
ACACATGAACAGGTGAAGGAAAAAGTTTTTATAATTCAGAGTATAGATGACCTACTACTT
CTTTTAAAAAAGCTAAAGTACTACAAATGCTTCATTATTGGAGGAGCGCAAGTTTATAAG
GAATGTCTAAATAGGAACTTAATTAAGCAGATATACTTCACAAGGATTAACAACGCTTAC
CAGTGTGATGTTCTGTTCCCACAGTTTGATGAAGGCCAGTTTAGAATGA
>KK121
ATGGAAGACCTTTCAGAGGTATTCGATATTTACGCTATCTGCGCCTGCTGCAAGGTCACC
CCTCCTAATGATGGGATAAAGAATGAGCCATTTGGCCCGCGAACCTTTAGGGGTCTTGGA
AATAATGGGGCTCTCCCATGGAAATGCAACTCCGTTGACATGAAGTATTTCAGCTCGGTG
ACGACCTACGTGGATGAGTCCAAGTACGAGAAGTTAAAGTGGAAGAGGGAGAGGTACCTA
CAAAGAGAGGCCTCAGTGGGGAATGTTGAAACCCACTGTGGTGGTGACACTGTAGAGACG
GAGGATAACACCACCAAGCTGCAAAACGTTGTGGTAATGGGAAGAAGCAGTTGGGAGAGC
ATTCCCAAACAGTACAAACCACTCCCAAACAGAATCAATGTCGTTCTTTCCAAGACTCTA
ACACATGAACAGGTGAAGGAAAAAGCTTTTATAATTCAAAGTATAGATGACCTACTACTT
CTTTTAAAAAAGCTAAAGTACTACAAATGCTTCATTATTGGAGGAGCGCAAGTTTATAAG
GAATGTCTAAATAGGAACTTAATTAAGCAGATATACTTCACAAGGATTAACAACGCTTAC
CAGTGTGATGTTCTGTTCCCACAGTTTGATGAAGGCCAGTTTAGAATGA
>KK122
ATGGAAGACCTTTCAGAGGTATTCGATATTTACGCTATCTGCGCCTGCTGCAAGGTCACC
CCTCCTAATGATGGGATAAAGAATGAGCCATTTGGCCCGCGAACCTTTAGGGGTCTTGGA
AATAATGGGGCTCTCCCATGGAAATGCAACTCCGTTGACATGAAGTATTTCAGCTCGGTG
ACGACCTACGTGGATGAGTCCAAGTACGAGAAGTTAAAGTGGAAGAGGGAGAGGTACCTA
CAAAGAGAGGCCTCAGTGGGGAATGTTGAACCCCACTGTGGTGGTGACACTGTAGAGACG
GAGGATAACACCACCAAGCTGCAAAACGTTGTGGTAATGGGAAGAAGCAGTTGGGAGAGC
ATTCCCAAACAGTACAAACCACTCCCAAACAGAATCAATGTCGTTCTTTCCAAGACTCTA
ACACATGAACAGGTGAAGGAAAAAGTTTTTATAATTCAGAGTATAGATGACCTACTACTT
CTTTTAAAAAAGCTAAAGTACTACAAATGCTTCATTATTGGAGGAGCGCAAGTTTATAAG
GAATGTCTAAATAGGAACTTAATTAAGCAGATATACTTCACAAGGATTAACAACGCTTAC
CAGTGTGATGTTCTGTTCCCACAGTTTGATGAAGGCCAGTTTAGAATGA
>KK123
ATGGAAGACCTTTCAGAGGTATTCGATATTTACGCTATCTGCGCCTGCTGCAAGGTCACC
CCTCCTAATGATGGGATAAAGAATGAGCCATTTGGCCCGCGAACCTTTAGGGGTCTTGGA
AATAATGGGGCTCTCCCATGGAAATGCAACTCCGTTGACATGAAGTATTTCAGCTCGGTG
ACGACCTACGTGGATGAGTCCAAGTACGAGAAGTTAAAGTGGAAGAGGGAGAGGTACCTA
CAAAGAGAGGCCTCAGTGGGGAATGTTGAAACCCACTGTGGTGGTGACACTGTAGAGACG
GAGGATAACACCACCAAGCTGCAAAACGTTGTGGTAATGGGAAGAAGCAGTTGGGAGAGC
ATTCCCAAACAGTACAAACCACTCCCAAACAGAATCAATGTCGTTCTTTCCAAGACTCTA
ACACATGAACAGGTGAAGGAAAAAGCTTTTATAATTCAAAGTATAGATGACCTACTACTT
CTTTTAAAAAAGCTAAAGTACTACAAATGCTTCATTATTGGAGGAGCGCAAGTTTATAAG
GAATGTCTAAATAGGAACTTAATTAAGCAGATATACTTCACAAGGATTAACAACGCTTAC
CAGTGTGATGTTCTGTTCCCACAGTTTGATGAAGGCCAGTTTAGAATGA
>KK013
ATGGAAGACCTTTCAGAGGTATTCGATATTTACGCTATCTGCGCCTGCTGCAAGGTCACC
CCTCCTAATGATGGGATAAAGAATGAGCCATTTGGCCCGCGAACCTTTAGGGGTCTTGGA
AATAATGGGGCTCTCCCATGGAAATGCAACTCCGTTGACATGAAGTATTTCAGCTCGGTG
ACGACCTACGTGGATGAGTCCAAGTACGAGAAGTTAAAGTGGAAGAGGGAGAGGTACCTA
CAAAGAGAGGCCTCAGTGGGGAATGTTGAAACCCACTGTGGTGGTGACACTGTAGAGACG
GAGGATAACACCACCAAGCTGCAAAACGTTGTGGTAATGGGAAGAAGCAGTTGGGAGAGC
ATTCCCAAACAGTACAAACCACTCCCAAACAGAATCAATGTCGTTCTTTCCAAGACTCTA
ACACATGAACAGGTGAAGGAAAAAGTTTTTATAATTCAGAGTATAGATGACTTACTACTT
CTTTTAAAAAAGCTAAAGTACTACAAATGCTTCATTATTGGAGGAGCGCAAGTTTATAAG
GAATGTCTAAATAGGAACTTAATTAAGCAGATATACTTCACAAGGATTAACAACGCTTAC
CAGTGTGATGTTCTGTTCCCACAGTTTGATGAAGGCCAGTTTAGAATGA
>KK014
ATGGAAGACCTTTCAGAGGTATTCGATATTTACGCTATCTGCGCCTGCTGCAAGGTCACC
CCTCCTAATGATGGGATAAAGAATGAGCCATTTGGCCCGCGAACCTTTAGGGGTCTTGGA
AATAATGGGGCTCTCCCATGGAAATGCAACTCCGTTGACATGAAGTATTTCAGCTCGGTG
ACGACCTACGTGGATGAGTCCAAGTACGAGAAGTTAAAGTGGAAGAGGGAGAGGTACCTA
CAAAGAGAGGCCTCAGTGGGGAATGTTGAAACCCACTGTGGTGGTGACACTGTAGAGACG
GAGGATAACACCACCAAGCTGCAAAACGTTGTGGTAATGGGAAGAAGCAGTTGGGAGAGC
ATTCCCAAACAGTACAAACCACTCCCAAACAGAATCAATGTCGTTCTTTCCAAGACTCTA
ACACATGAACAGGTGAAGGAAAAAGTTTTTATAATTCAGAGTATAGATGACCTACTACTT
CTTTTAAAAAAGCTAAAGTACTACAAATGCTTCATTATTGGAGGAGCGCAAGTTTATAAG
GAATGTCTAAATAGGAACTTAATTAAGCAGATATACTTCACAAGGATTAACAACGCTTAC
CAGTGTGATGTTCTGTTCCCACAGTTTGATGAAGGCCAGTTTAGAATGA
>KK015
ATGGAAGACCTTTCAGAGGTATTCGATATTTACGCTATCTGCGCCTGCTGCAAGGTCACC
CCTCCTAATGATGGGATAAAGAATGAGCCATTTGGCCCGCGAACCTTTAGGGGTCTTGGA
AATAATGGGGCTCTCCCATGGAAATGCAACTCCGTTGACATGAAGTATTTCAGCTCGGTG
ACGACCTACGTGGATGAGTCCAAGTACGAGAAGTTAAAGTGGAAGAGGGAGAGGTACCTA
CAAAGAGAGGCCTCAGTGGGGAATGTTGAAACCCACTGTGGTGGTGACACTGTAGAGACG
GAGGATAACACCACCAAGCTGCAAAACGTTGTGGTAATGGGAAGAAGCAGTTGGGAGAGC
ATTCCCAAACAGTACAAACCACTCCCAAACAGAATCAATGTCGTTCTTTCCAAGACTCTA
ACACATGAACAGGTGAAGGAAAAAGTTTTTATAATTCAGAGTATAGATGACCTACTACTT
CTTTTAAAAAAGCTAAAGTACTACAAATGCTTCATTATTGGAGGAGCGCAAGTTTATAAG
GAATGTCTAAATAGGAACTTAATTAAGCAGATATACTTCACAAGGATTAACAACGCTTAC
CAGTGTGATGTTCTGTTCCCACAGTTTGATGAAGGCCAGTTTAGAATGA
>KK016
ATGGAAGACCTTTCAGAGGTATTCGATATTTACGCTATCTGCGCCTGCTGCAAGGTCACC
CCTCCTAATGATGGGATAAAGAATGAGCCGTTTGGCCCGCGAACCTTTAGGGGTCTTGGA
AATAATGGGGCTCTCCCATGGAAATGCAACTCCGTTGACATGAAGTATTTCAGCTCGGTG
ACGACCTACGTGGATGAGTCCAAGTACGAGAAGTTAAAGTGGAAGAGGGAGAGGTACCTA
CAAAGAGAGGCCTCAGTGGGGAATGTTGAACCCCACTGTGGTGGTGACACTGTAGAGACG
GAGGATAACACCACCAAGCTGCAAAACGTTGTGGTAATGGGAAGAAGCAGTTGGGAGAGC
ATTCCCAAACAGTACAAACCACTCCCAAACAGAATCAATGTCGTTCTTTCCAAGACTCTA
ACACATGAACAGGTGAAGGAAAAAGTTTTTATAATTCAGAGTATAGATTACCTACTACTT
CTTTTAAAAAAGCTGAAGTACTACAAATGCTTCATTATTGGAGGAGCGCAAGTTTATAAG
GAATGTCTAAATAGGAACTTAATTAAGCAGATATACTTCACAAGGATTAACAACGCTTAC
CAGTGTGATGTTCTGTTCCCACAGTTTGATGAAGGCCAGTTTAGAATGA
>KK017
ATGGAAGACCTTTCAGAGGTATTCGATATTTACGCTATCTGCGCCTGCTGCAAGGTCACC
CCTCCTAATGATGGGATAAAGAATGAGCCATTTGGCCCGCGAACCTTTAGGGGTCTTGGA
AATAATGGGGCTCTCCCATGGAAATGCAACTCCGTTGACATGAAGTATTTCAGCTCGGTG
ACGACCTACGTGGATGAGTCCAAGTACGAGAAGTTAAAGTGGAAGAGGGAGAGGTACATA
CAAAGAGAGGCCTCAGTGGGGAATATTGAAACCCACTGTGGTGGTGACACTGTACAGACG
GAGGATAACACCACCAAGCTGCAAAACGTTGTGGTAATGGGAAGAAGCAGTTGGGAGAGC
ATTCCCAAAAAGTACAAACCACTCCCAAACAGAATCAATGTCGTTCTTTCCAAGACTCTA
ACACATGAACAGGTGAAGGAAAAAGTTTTTATAATTCAGAGTATAGATGACCTACTACTT
CTTTTAAAAAAGCTAAAGTACTACAAATGCTTCATTATTGGAGGAGCGCAAGTTTATAAG
GAATGTCTAAATAGGAACTTAATTAAGCAGATATACTTCACAAGGATTAACAACGCTTAC
CAGTGTGATGTTCTGTTCCCACAGTTTGATGAAGGCCAGTTTAGAATGA
>KK018
ATGGAAGACCTTTCAGAGGTATTCGATATTTACGCTATCTGCGCCTGCTGCAAGGTCACC
CCTCCTAATGATGGGATAAAGAATGAGCCATTTGGCCCGCGAACCTTTAGGGGTCTTGGA
AATAATGGGGCTCTCCCATGGAAATGCAACTCCGTTGACATGAAGTATTTCAGCTCGGTG
ACGACCTACGTGGATGAGTCCAAGTACGAGAAGTTAAAGTGGAAGAGGGAGAGGTACCTA
CAAAGAGAGGCCTCAGTGGGGAATGTTGAACCCCACTGTGGTGGTGACACTGTAGAGACG
GAGGATAACACCACCAAGCTGCAAAACGTTGTGGTAATGGGAAGAAGCAGTTGGGAGAGC
ATTCCCAAACAGTACAAACCACTCCCAAACAGAATCAATGTCGTTCTTTCCAAGACTCTA
ACACATGAACAGGTGAAGGAAAAAGTTTTTATAATTCAGAGTATAGATGACCTACTACTT
CTTTTAAAAAAGCTAAAGTACTACAAATGCTTCATTATTGGAGGAGCGCAAGTTTATAAG
GAATGTCTAAATAGGAACTTAATTAAGCAGATATACTTCACAAGGATTAACAACGCTTAC
CAGTGTGATGTTCTGTTCCCACAGTTTGATGAAGGCCAGTTTAGAATGA
>KK019
ATGGAAGACCTTTCAGAGGTATTCGATATTTACGCTATCTGCGCCTGCTGCAAGGTCACC
CCTCCTAATGATGGGATAAAGAATGAGCCATTTGGCCCGCGAACCTTTAGGGGTCTTGGA
AATAATGGGGCTCTCCCATGGAAATGCAACTCCGTTGACATGAAGTATTTCAGCTCGGTG
ACGACCTACGTGGATGAGTCCAAGTACGAGAAGTTAAAGTGGAAGAGGGAGAGGTACCTA
CAAAGAGAGGCCTCAGTGGGGAATGTTGAAGCCCACTGTGGTGGTGACACTGTAGAGACG
GAGGATAACACCACCAAGCTGCAAAACGTTGTGGTAATGGGAAGAAGCAGTTGGGAGAGC
ATTCCCAAACAGTACAAACCACTCCCAAACAGAATCAATGTCGTTCTTTCCAAGACTCTA
ACACATGAACAGGTGAAGGAAAAAGTTTTTATAATTCAGAGTATAGATGACCTACTACTT
CTTTTAAAAAAGCTAAAGTACTACAAATGCTTCATTATTGGAGGAGCGCAAGTTTATAAG
GAATGTCTAAATAGGAACTTAATTAAGCAGATATACTTCACAAGGATTAACAACGCTTAC
CAGTGTGATGTTCTGTTCCCACAGTTTGATGAAGGTCAGTTTAGAATGA
>KK020
ATGGAAGACCTTTCAGAGGTATTCGATATTTACGCTATCTGCGCCTGCTGCAAGGTCACC
CCTCCTAATGATGGGATAAAGAATGAGCCATTTGGCCCGCGAACCTTTAGGGGTCTTGGA
AATAATGGGGCTCTCCCATGGAAATGCAACTCCGTTGACATGAAGTATTTCAGCTCGGTG
ACGACCTACGTGGATGAGTCCAAGTACGAGAAGTTAAAGTGGAAGAGGGAGAGGTACCTA
CAAAGAGAGGCCTCAGTGGGGAATGTTGAAACCCACTGTGGTGGTGACACTGCAGAGACG
GAGGATAACACCACCAAGCTGCAAAACGTTGTGGTAATGGGAAGAAGCAGTTGGGAGAGC
ATTCCCAAACAGTACAAACCACTCCCAAACAGAATCAATGTCGTTCTTTCCAAGACTCTA
ACACATGAACAGGTGAAGGAAAAAGTTTTTATAATTCAGAGTATAGATGACCTACTACTT
CTTTTAAAAAAGCTAAAGTACTACAAATGCTTCATTATTGGAGGAGCGCAAGTTTATAAG
GAATGTCTAAATAGGAACTTAATTAAGCAAATATACTTCACAAGGATTAACAACGCTTAC
CAGTGTGATGTTCTGTTCCCACAGTTTGATGAAGGCCAGTTTAGAATGA
>KK021
ATGGAAGACCTTTCAGAGGTATTCGATATTTACGCTATCTGCGCCTGCTGCAAGGTCACC
CCTCCTAATGATGGGATAAAGAATGAGCCGTTTGGCCCGCGAACCTTTAGGGGTCTTGGA
AATAATGGTGCTCTCCCATGGAAATGCAACTCCGTTGACATGAAGTATTTCAGCTCGGTG
ACGACCTACGTGGATGAGTCCAAGTACGAGAAGTTAAAGTGGAAGAGGGAGAGGTACCTA
CAAAGAGAGGCCTCAGTGGGGAATGTTGAAACCCACTGTGGTGGTGACACTGTAGAGACG
GAGGATAACACCACCAAGCTGCAAAACGTTGTGGTAATGGGAAGAAGCAGTTGGGAGAGC
ATTCCCAAACAGTACAAACCACTCCCAAACAGAATCAATGTCGTTCTTTCCAAGACTCTA
ACACATGAACAGGTGAAGGAAAAAGTTTTTATAATTCAAAGTATAGATGACCTACTACTT
CTTTTAAAAAAGCTAAAGTACTACAAATGCTTCATTATTGGAGGAGCGCAAGTTTATAAG
GAATGTCTAAATAGGAACTTAATTAAGCAGATATACTTCACAAGGATTAACAACGCTTAC
CAGTGTGATGTTCTGTTCCCACAGTTTGATGAAGGCCAGTTTAGAATGA
>KK022
ATGGAAGACCTTTCAGAGGTATTCGATATTTACGCTATCTGCGCCTGCTGCAAGGTCACC
CCTCCTAATGATGGGATAAAGAATGAGCCGTTTGGCCCGCTAACCTTTAGGGGTCTTGGA
AATAATGGGGCTCTCCCATGGAAATGCAACTCCGTTGACATGAAGTATTTCAGCTCGGTG
ACGACCTACGTGGATGAGTCCAAGTACGAGAAGTTAAAGTGGAAGAGGGAGAGGTACCTA
CAAAGAGAGGCCTCAGTGGGGAATGTTGAAACCCACTGTGGTGGTGACACTGTAGAGACG
GAGGATAACACCACCAAGCTGCAAAACGTTGTGGTAATGGGAAGAAGCAGTTGGGAGAGC
ATTCCCAAACAGTACAAACCACTCCCAAACAGAATCAATGTCGTTCTTTCCAAGACTCTA
ACACATGAACAGGTGAAGGAAAAAGTTTTTATAATTCAGAGTATAGATGACCTACTACTT
CTTTTAAAAAAGCTGAAGTACTACAAATGCTTCATTATTGGAGGAGCGCAAGTTTATAAG
GAATGTCTAAATAGGAACTTAATTAAGCAGATATACTTCACAAGGATTAACAACGCTTAC
CAGTGTGATGTTCTGTTCCCACAGTTTGATGAAGGTCAGTTTAGAATGA
>KK023
ATGGAAGACCTTTCAGAGGTATTCGATATTTACGCTATCTGCGCCTGCTGCAAGGTCACC
CCTCCTAATGATGGGATAAAGAATGAGCCATTTGGCCCGCGAACCTTTAGGGGTCTTGGA
AATAATGGGGCTCTCCCTTGGAAATGCAACTCCGTTGACATGAAGTATTTCAGCTCGGTG
ACGACCTACGTGGATGAGTCCAAGTACGAGAAGTTAAAGTGGAAGAGGGAGAGGTACCTA
CAAAGAGAGGCCTCAGTGGGGAATGTTGAAACCCACTGTGGTGGTGACACTGTAGAGACG
GAGGATAACACCACCAAGCTGCAAAACGTTGTGGTAATGGGAAGAAGCAGTTGGGAGAGC
ATTCCCAAACAGTACAAACCACTCCCAAACAGAATCAATGTCGTTCTTTCCAAGACTCTA
ACACATGAACAGGTGAAGGAAAAAGTTTTTATAATTCAGAGTATAGATGACCTACTACTT
CTTTTAAAAAAGCTGAAGTACTACAAATGCTTCATTATTGGAGGAGCGCAAGTTTATAAG
GAATGTCTAAATAGGAACTTAATTAAGCAAATATACTTCACAAGGATTAACAACGCTTAC
CAGTGTGATGTTCTGTTCCCACAGTTTGATGAAGGTCAGTTTAGAATGA
>KK024
ATGGAAGACCTTTCAGAGGTATTCGATATTTACGCTATCTGCGCCTGCTGCAAGGTCACC
CCTCCTAATGATGGGATAAAGAATGAGCCGTTTGGCCCGCGAACCTTTAGGGGTCTTGGA
AATAATGGGGCTCTCCCATGGAAATGCAACTCCGTTGACATGAAGTATTTCAGCTCGGTG
ACGACCTACGTGGATGAGTCCAAGTACGAGAAGTTAAAGTGGAAGAGGGAGAGGTACCTA
CAAAGAGAGGCCTCAGTGGGGAATGTTGAAACCCACTGTGGTGGTGACACTGTAGAGACG
GAGGATAACACCACCAAGCTGCAAAACGTTGTGGTAATGGGAAGAAGCAGTTGGGAGAGC
ATTCCCAAACAGTACAAACCACTCCCAAACAGAATCAATGTCGTTCTTTCCAAGACTCTA
ACACATGAACAGGTGAAGGAAAAAGTTTTTATAATTCAGAGTATAGATGACCTACTACTT
CTTTTAAAAAAGCTGAAGTACTACAAATGCTTCATTATTGGAGGAGCGCAAGTTTATAAG
GAATGTCTAAATAGGAACTTAATTAAGCAGATATACTTCACAAGGATTAACAACGCTTAC
CAGTGTGATGTTCTGTTCCCACAGTTTGATGAAGGCCAGTTTAGAATGA
>KK025
ATGGAAGACCTTTCAGAGGTATTCGATATTTACGCTATCTGCGCCTGCTGCAAGGTCACC
CCTCCTAATGATGGGATAAAGAATGAGCCATTTGGCCCGCGAACCTTTAGGGGTCTTGGA
AATAATGGGGCTCTCCCATGGAAATGCAACTCCGTTGACATGAAGTATTTCAGCTCGGTG
ACGACCTACGTGGATGAGTCCAAGTACGAGAAGTTAAAGTGGAAGAGGGAGAGGTACCTA
CAAAGAGAGGCCTCAGTGGGGAATGTTGAACCCCACTGTGGTGGTGACACTGTAGAGACG
GAGGATAACACCACCAAGCTGCAAAACGTTGTGGTAATGGGAAGAAGCAGTTGGGAGAGC
ATTCCCAAACAGTACAAACCACTCCCAAACAGAATCAATGTCGTTCTTTCCAAGACTCTA
ACACATGAACAGGTGAAGGAAAAAGTTTTTATAATTCAGAGTATAGATGACCTACTACTT
CTTTTAAAAAAGCTAAAGTACTACAAATGCTTCATTATTGGAGGAGCGCAAGTTTATAAG
GAATGTCTAAATAGGAACTTAATTAAGCAGATATACTTCACAAGGATTAACAACGCTTAC
CAGTGTGATGTTCTGTTCCCACAGTTTGATGAAGGCCAGTTTAGAATGA
>KK026
ATGGAAGACCTTTCAGAGGTATTCGATATTTACGCTATCTGCGCCTGCTGCAAGGTCACC
CCTCCTAATGATGGGATAAAGAATGAGCCATTTGGCCCGCGAACCTTTAGGGGTCTTGGA
AATAATGGGGCTCTTCCATGGAAATGCAACTCCGTTGACATGAAGTATTTCAGCTCGGTG
ACGACCTACGTGGATGAGTCCAAGTACGAGAAGTTAAAGTGGAAGAGGGAGAGGTACCTA
CAAAGAGAGGCCTCAGTGGGGAATGTTGAAACCCACTGTGGTGGTGACACTGTAGAGACG
GAGGATAACACCACCAAGCTGCAAAACGTTGTGGTAATGGGAAGAAGCAGTTGGGAGAGC
ATTCCCAAACAGTACAAACCACTCCCAAACAGAATCAATGTCGTTCTTTCCAAGACTCTA
ACACATGAACAGGTGAAGGAAAAAGTTTTTATAATTCAGAGTATAGATGACCTACTACTT
CTTTTAAAAAAGCTAAAGTACTACAAATGCTTCATTATTGGAGGAGCGCAAGTTTATAAG
GAATGTCTAAATAGGAACTTAATTAAGCAAATATACTTCACAAGGATTAACAACGCTTAC
CAGTGTGATGTTCTGTTCCCACAGTTTGATGAAGGCCAGTTTAGAATGA
>KK027
ATGGAAGACCTTTCAGAGGTATTCGATATTTACGCTATCTGCGCCTGCTGCAAGGTCACC
CCTCCTAATGATGGGATAAAGAATGAGCCATTTGGCCCGCGAACCTTTAGGGGTCTTGGA
AATAATGGGGCTCTCCCATGGAAATGCAACTCCGTTGACATGAAGTATTTCAGCTCGGTG
ACGACCTACGTGGATGAGTCCAAGTACGAGAAGTTAAAGTGGAAGAGGGAGAGGTACCTA
CAAAGAGAGGCCTCAGTGGGGAATGTTGAACCCCACTGTGGTGGTGACACTGTAGAGACG
GAGGATAACACCACCAAGCTGCAAAACGTTGTGGTAATGGGAAGAAGCAGTTGGGAGAGC
ATTCCCAAACAGTACAAACCACTCCCAAACAGAATCAATGTCGTTCTTTCCAAGACTCTA
ACACATGAACAGGTGAAGGAAAAAGTTTTTATAATTCAGAGTATAGATGACCTACTACTT
CTTTTAAAAAAGCTAAAGTACTACAAATGCTTCATTATTGGAGGAGCGCAAGTTTATAAG
GAATGTCTAAATAGGAACTTAATTAAGCAGATATACTTCACAAGGATTAACAACGCTTAC
CAGTGTGATGTTCTGTTCCCACAGTTTGATGAAGGCCAGTTTAGAATGA
>KK028
ATGGAAGACCTTTCAGAGGTATTCGATATTTACGCTATCTGCGCCTGCTGCAAGGTCACC
CCTCCTAATGATGGGATAAAGAATGAGCCATTTGGCCCGCGAACCTTTAGGGGTCTTGGA
AATAATGGGGCTCTCCCATGGAAATGCAACTCCCTTGACATGAAGTATTTCAGCTCGGTG
ACGACCTACGTGGATGAGTCCAAGTACGAGAAGTTAAAGTGGAAGAGGGAGAGGTACCTA
CAAAGAGAGGCCTCAGTGGGGAATGTTGAAACCCACTGTGGTGGTGACACTGTAGAGACG
GAGGATAACACCACCAAGCTGCAAAACGTTGTGGTAATGGGAAGAAGCAGTTGGGAGAGC
ATTCCCAAACAGTACAAACCACTCCCAAACAGAATCAATGTCGTTCTTTCCAAGACTCTA
ACACATGAACAGGTGAAGGAAAAAGTTTTTATAATTCAGAGTATAGATGACCTACTACTT
CTTTTAAAAAAGCTAAAGTACTACAAATGCTTCATTATTGGAGGAGCGCAAGTTTATAAG
GAATGTCTAAATAGGAACTTAATTAAGCAGATATACTTCACAAGGATTAACAACGCTTAC
CAGTGTGATGTTCTGTTCCCACAGTTTGATGAAGGCCAGTTTAGAATGA
>KK029
ATGGAAGACCTTTCAGAGGTATTCGATATTTACGCTATCTGCGCCTGCTGCAAGGTCACC
CCTCCTAATGATGGGATAAAGAATGAGCCATTTGGCCCGCGAACCTTTAGGGGTCTTGGA
AATAATGGGGCTCTCCCATGGAAATGCAACTCCGTTGACATGAAGTATTTCAGCTCGGTG
ACGACCTACGTGGATGAGTCCAAGTACGAGAAGTTAAAGTGGAAGAGGGAGAGGTACCTA
CAAAGAGAGGCCTCAGTGGGGAATGTTGAAACCCACTGTGGTGGTGACACTGTAGAGACG
GAGGATAACACCACCAAGCTGCAAAACGTTGTGGTAATGGGAAGAAGCAGTTGGGAGAGC
ATTCCCAAACAGTACAAACCACTCCCAAACAGAATCAATGTCGTTCTTTCCAAGACTCTA
ACACATGAACAGGTGAAGGAAAAAGTTTTTATAATTCAGAGTATAGATGACCTACTACTT
CTTTTAAAAAAGCTGAAGTACTACAAATGCTTCATTATTGGAGGAGCGCAAGTTTATAAG
GAATGTCTAAATAGGAACTTAATTAAGCAGATATACTTCACAAGGATTAACAACGCTTAC
CAGTGTGATGTTCTGTTCCCACAGTTTGATGAAGGCCAGTTTAGAATGA
>KK030
ATGGAAGACCTTTCAGAGGTATTCGATATTTACGCTATCTGCGCCTGCTGCAAGGTCACC
CCTCCTAATGATGGGATAAAGAATGAGCCGTTTGGCCCGCGAACCTTTAGGGGTCTTGGA
AATAATGGGGCTCTCCCATGGAAATGCAACTCCGTTGACATGAAGTATTTCAGCTCGGTG
ACGACCTACGTGGATGAGTCCAAGTACGAGAAGTTAAAGTGGAAGAGGGAGAGGTACCTA
CAAAGAGAGGCCTCAGTGGGGAATGTTGAAACCCACTGTGGTGGTGACACTGTAGAGACG
GAGGATAACACCACCAAGCTGCAAAACGTTGTGGTAATGGGAAGAAGCAGTTGGGAGAGC
ATTCCCAAACAGTACAAACCACTCCCAAACAGAATCAATGTCGTTCTTTCCAAGACTCTA
ACACATGAACAGGTGAAGGAAAAAGTTTTTATAATTCAGAGTATAGATGACCTACTACTT
CTTTTAAAAAAGCTAAAGTACTACAAATGCTTCATTATTGGAGGAGCGCAAGTTTATAAG
GAATGTCTAAATAGGAACTTAATTAAGCAGATATACTTCACAAGGATTAACAACGCTTAC
CAGTGTGATGTTCTGTTCCCGCCGTTCGATGAAGGCCGTTTTAGAATGA
>KK031
ATGGAAGACCTTTCAGAGGTATTCGATATTTACGCTATCTGCGCCTGCTGCAAGGTCACC
CCTCCTAATGATGGGATAAAGAATGAGCCATTTGGCCCGCGAACCTTTAGGGGTCTTGGA
AATAATGGGGCTCTCCCATGGAAATGCAACTCCGTTGACATGAAGTATTTCAGCTCGGTG
ACGACCTACGTGGATGAGTCCAAGTACGAGAAGTTAAAGTGGAAGAGGGAGAGGTACCTA
CAAAGAGGGGCCTCAGTGGGGAATGTTGAAACCCACTGTGGTGGTGACACTGTAGAGACG
GAGGATAACACCACCAAGCTGCAAAACGTTGTGGTAATGGGAAGAAGCAGTTGGGAGAGC
ATTCCCAAACAGTACAAACCACTCCCAAACAGAATCAATGTCGTTCTTTCCAAGACTCTA
ACACATGAACAGGTGAAGGAAAAAGTTTTTATAATTCAGAGTATAGATGACCTACTACTT
CTTTTAAAAAAGCTGAAGTACTACAAATGCTTCATTATTGGAGGAGCGCAAGTTTATAAG
GAATGTCTAAATAGGAACTTAATTAAGCAAATATACTTCACAAGGATTAACAACGCTTAC
CAGTGTGATGTTCTGTTCCCACAGTTTGATGAAGGCCAGTTTAGAATGA
>KK032
ATGGAAGACCTTTCAGAGGTATTCGATATTTACGCTATCTGCGCCTGCTGCAAGGTCACC
CCTCCTAATGATGGGATAAAGAATGAGCCGTTTGGCCCGCTAACCTTTAGGGGTCTTGGA
AATAATGGGGCTCTCCCATGGAAATGCAACTCCGTTGACATGAAGTATTTCAGCTCGGTG
ACGACCTACGTGGATGAGTCCAAGTACGAGAAGTTAAAGTGGAAGAGGGAGAGGTACCTA
CAAAGAGAGGCCTCAGTGGGGAATGTTGAAACCCACTGTGGTGGTGACACTGTAGAGACG
GAGGATAACACCACCAAGCTGCAAAACGTTGTGGTAATGGGAAGAAGCAGTTGGGAGAGC
ATTCCCAAACAGTACAAACCACTCCCAAACAGAATCAATGTCGTTCTTTCCAAGACTCTA
ACACATGAACAGGTGAAGGAAAAAGTTTTTATAATTCAGAGTATAGATGACCTACTACTT
CTTTTAAAAAAGCTAAAGTACTACAAATGCTTCATTATTGGAGGAGCGCAAGTTTATAAG
GAATGTCTAAATAGGAACTTAATTAAGCAGATATACTTCACAAGGATTAACAACGCTTAC
CAGTGTGATGTTCTGTTCCCACAGTTTGATGAAGGCCAGTTTAGAATGA
>KK033
ATGGAAGACCTTTCAGAGGTATTCGATATTTACGCTATCTGCGCCTGCTGCAAGGTCACC
CCTCCTAATGATGGGATAAAGAATGAGCCATTTGGCCCGCGAACCTTTAGGGGTCTTGGA
AATAATGGGGCTCTCCCATGGAAATGCAACTCCGTTGACATGAAGTATTTCAGCTCGGTG
ACGACCTACGTGGATGAGTCTAAGTACGAGAAGTTAAAGTGGAAGAGGGAGAGGTACCTA
CAAAGAGAGGCCTCAGTGGGGAATGTTGAAACCCACTGTGGTGGTGACACTGTAGAGACG
GAGGATAACACCACCAAGCTGCAAAACGTTGTGGTAATGGGAAGAAGCAGTTGGGAGAGC
ATTCCCAAACAGTACAAACCACTCCCAAACAGAATCAATGTCGTTCTTTCCAAGACTCTA
ACACATGAACAGGTGAAGGAAAAAGTTTTTATAATTCAGAGTATAGATGACCTACTACTT
CTTTTAAAAAAGCTAAAGTACTACAAATGCTTCATTATTGGAGGAGCGCAAGTTTATAAG
GAATGTCTAAATAGGAACTTAATTAAGCAGATATACTTCACAAGGATTAACAACGCTTAC
CAGTGTGATGTTCTGTTCCCACAGTTTGATGAAGGCCAGTTTAGAATGA
>KK034
ATGGAAGACCTTTCAGAGGTATTCGATATTTACGCTATCTGCGCCTGCTGCAAGGTCACC
CCTCCTAATGATGGGATAAAGAATGAGCCATTTGGCCCGCGAACCTTTAGGGGTCTTGGA
AATAATGGGGCTCTCCCATGGAAATGCAACTCCGTTGACATGAAGTATTTCAGCTCGGTG
ACGACCTACGTGGATGAGTCCAAGTACGAGAAGTTAAAGTGGAAGAGGGAGAGGTACCTA
CAAAGAGAGGCCTCAGTGGGGAATGTTGAAACCCACTGTGGTGGTGACACTGTAGAGACG
GAGGATAACACCACCAAGCTGCAAAACGTTGTGGTAATGGGAAGAAGCAGTTGGGAGAGC
ATTCCCAAACAGTACAAACCACTCCCAAACAGAATCAATGTCGTTCTTTCCAAGACTCTA
ACACATGAACAGGTGAAGGAAAAAGTTTTTATAATTCAGAGTATAGATGACCTACTACTT
CTTTTAAAAAAGCTAAAGTACTACAAATGCTTCATTATTGGAGGAGCGCAAGTTTATAAG
GAATGTCTAAATAGGAACTTAATTAAGCAGATATACTTCACAAGGATTAACAACGCTTAC
CAGTGTGATGTTCTGTTCCCACAGTTTGATGAAGGCCAGTTTAGAATGA
>KK035
ATGGAAGACCTTTCAGAGGTATTCGATATTTACGCTATCTGCGCCTGCTGCAAGGTCACC
CCTCCTAATGATGGGATAAAGAATGAGCCGTTTGGCCCGCGAACCTTTAGGGGTCTTGGA
AATAATGGGGCTCTCCCATGGAAATGCAACTCCGTTGACATGAAGTATTTCAGCTCGGTG
ACGACCTACGTGGATGAGTCCAAGTACGAGAAGTTAAAGTGGAAGAGGGAGAGGTACCTA
CAAAGAGAGGCCTCAGTGGGGAATGTTGAAACCCACTGTGGTGGTGACACTGTAGAGACG
GAGGATAACACCACCAAGCTGCAAAACGTTGTGGTAATGGGAAGAAGCAGTTGGGAGAGC
ATTCCCAAACAGTACAAACCACTCCCAAACAGAATCAATGTCGTTCTTTCCAAGACTCTA
ACACATGAACAGGTGAAGGAAAAAGTTTTTATAATTCAGAGTATAGATGACCTACTACTT
CTTTTAAAAAAGCTAAAGTACTACAAATGCTTCATTATTGGAGGAGCGCAAGTTTATAAG
GAATGTCTAAATAGGAACTTAATTAAGCAGATATACTTCACAAGGATTAACAACGCTTAC
CAGTGTGATGTTCTGTTCCCACAGTTTGATGAAGGCCAGTTTAGAATGA
>KK036
ATGGAAGACCTTTCAGAGGTATTCGATATTTACGCTATCTGCGCCTGCTGCAAGGTCACC
CCTCCTAATGATGGGATAAAGAATGAGCCGTTTGGCCCGCGAACCTTTAGGGGTCTTGGA
AATAATGGGGCTCTCCCATGGAAATGCAACTCCGTTGACATGAAGTATTTCAGCTCGGTG
ACGACCTACGTGGATGAGTCCAAGTACGAGAAGTTAAAGTGGAAGAGGGAGAGGTACCTA
CAAAGAGAGGCCTCAGTGGGGAATGTTGAAACCCACTGTGGTGGTGACACTGTAGAGACG
GAGGATAACACCACCAAGCTGCAAAACGTTGTGGTAATGGGAAGAAGCAGTTGGGAGAGC
ATTCCCAAACAGTACAAACCACTCCCAAACAGAATCAATGTCGTTCTTTCCAAGACTCTA
ACACATGAACAGGTGAAGGAAAAAGTTTTTATAATTCAGAGTATAGATGACCTACTACTT
CTTTTAAAAAAGCTAAAGTACTACAAATGCTTCATTATTGGAGGAGCGCAAGTTTATAAG
GAATGTCTAAATAGGAACTTAATTAAGCAGATATACTTCACAAGGATTAACAACGCTTAC
CAGTGTGATGTTCTGTTCCCACAGTTTGATGAAGGCCAGTTTAGAATGA
>KK037
ATGGAAGACCTTTCAGAGGTATTCGATATTTACGCTATCTGCGCCTGCTGCAAGGTCACC
CCTCCTAATGATGGGATAAAGAATGAGCCATTTGGCCCGCGAACCTTTAGGGGTCTTGGA
AATAATGGGGCTCTCCCATGGAAATGCAACTCCGTTGACATGAAGTATTTCAGCTCGGTG
ACGACCTACGTGGATGAGTCCAAGTACGAGAAGTTAAAGTGGAAGAGGGAGAGGTACCTA
CAAAGAGAGGCCTCAGTGGGGAATGTTGAAACCCACTGTGGTGGTGACACTGTAGAGACG
GAGGATAACACCACCAAGCTGCAAAACGTTGTGGTAATGGGAAGAAGCAGTTGGGAGAGC
ATTCCCAAACAGTACAAACCACTCCCAAACAGAATCAATGTCGTTCTTTCCAAGACTCTA
ACACATGAACAGGTGAAGGAAAAAGTTTTTATAATTCAGAGTATAGATGACCTACTACTT
CTTTTAAAAAAGCTAAAGTACTACAAATGCTTCATTATTGGAGGAGCGCAAGTTTATAAG
GAATGTCTAAATAGGAACTTAATTAAGCAAATATACTTCACAAGGATTAACAACGCTTAC
CAGTGTGATGTTCTGTTCCCACAGTTTGATGAAGGCCAGTTTAGAATGA
>KK038
ATGGAAGACCTTTCAGAGGTATTCGATATTTACGCTATCTGCGCCTGCTGCAAGGTCACC
CCTCCTAATGATGGGATAAAGAATGAGCCGTTTGGCCCGCGAACCTTTAGGGGTCTTGGA
AATAATGGGGCTCTCCCATGGAAATGCAACTCCGTTGACATGAAGTATTTCAGCTCGGTG
ACGACCTACGTGGATGAGTCCAAGTACGAGAAGTTAAAGTGGAAGAGGGAGAGGTACCTA
CAAAGAGAGGCCTCAGTGGGGAATGTTGAAACCCACTGTGGTGGTGACACTGTAGAGACG
GAGGATAACACCACCAAGCTGCAAAACGTTGTGGTAATGGGAAGAAGCAGTTGGGAGAGC
ATTCCCAAACAGTACAAACCACTCCCAAACAGAATCAATGTCGTTCTTTCCAAGACTCTA
ACACATGAACAGGTGAAGGAAAAAGTTTTTATAATTCAGAGTATAGATGACCTACTACTT
CTTTTAAAAAAGCTAAAGTACTACAAATGCTTCATTATTGGAGGAGCGCAAGTTTATAAG
GAATGTCTAAATAGGAACTTAATTAAGCAGATATACTTCACAAGGATTAACAACGCTTAC
CAGTGTGATGTTCTGTTCCCACAGTTTGATGAAGGCCAGTTTAGAATGA
>KK040
ATGGAAGACCTTTCAGAGGTATTCGATATTTACGCTATCTGCGCCTGCTGCAAGGTCACC
CCTCCTAATGATGGGATAAAGAATGAGCCATTTGGCCCGCGAACCTTTAGGGGTCTTGGA
AATAATGGGGCTCTCCCATGGAAATGCAACTCCGTTGACATGAAGTATTTCAGCTCGGTG
ACGACCTACGTGGATGAGTCCAAGTACGAGAAGTTAAAGTGGAAGAGGGAGAGGTACCTA
CAAAGAGAGGCCTCAGTGGGGAATGTTGAAACCCACTGTGGTGGTGACACTGTAGAGACG
GAGGATAACACCACCAAGCTGCAAAACGTTGTGGTAATGGGAAGAAGCAGTTGGGAGAGC
ATTCCCAAACAGTACAAACCACTTCCAAACAGAATCAATGTCGTTCTTTCCAAGACTCTA
ACACATGAACAGGTGAAGGAAAAAGTTTTTATAATTCAGAGTATAGATGACCTACTACTT
CTTTTAAAAAAGCTAAAGTACTACAAATGCTTCATTATTGGAGGAGCGCAAGTTTATAAG
GAATGTCTAAATAGGAACTTAATTAAGCAGATATACTTCACAAGGATTAACAACGCTTAC
CAGTGTGATGTTCTGTTCCACCAGTTTGATGAAGGCCAGTTTAGAATGA
>KK041
ATGGAAGACCTTTCAGAGGTATTCGATATTTACGCTATCTGCGCCTGCTGCAAGGTCACC
CCTCCTAATGATGGGATAAAGAATGAGCCATTTGGCCCGCGAACCTTTAGGGGTCTTGGA
AATAATGGGGCTCTCCCATGGAAATGCAACTCCGTTGACATGAAGTATTTCAGCTCGGTG
ACAACCTACGTGGATGAGTCCAAGTACGAGAAGTTAAAGTGGAAGAGGGAGAGGTACCTA
CAAAGAGAGGCCTCAGTGGGGAATGTTGAACCCCACTGTGGTGGTGACACTGTAGAGACG
GAGGATAACACCACCAAGCTGCAAAACGTTGTGGTAATGGGAAGAAGCAGTTGGGAGAGC
ATTCCCAAACAGTACAAACCACTCCCAAACAGAATCAATGTCGTTCTTTCCAAGACTCTA
ACACATGAACAGGTGAAGGAAAAAGTTTTTATAATTCAGAGTATAGATGACCTACTACTT
CTTTTAAAAAAGCTGAAGTACTACAAATGCTTCATTATTGGAGGAGCGCAAGTTTATAAG
GAATGTCTAAATAGGAACTTAATTAAGCAGATATACTTCACAAGGATTAACAACGCTTAC
CAGTGTGATGTTCTGTTCCCACAGTTTGATGAAGGCCAGTTTAGAATGA
>KK042
ATGGAAGACCTTTCAGAGGTATTCGATATTTACGCTATCTGCGCCTGCTGCAAGGTCACC
CCTCCTAATGATGGGATAAAGAATGAGCCGTTTGGCCCGCTAACCTTTAGGGGTCTTGGA
AATAATGGGGCTCTCCCATGGAAATGCAACTCCGTTGACATGAAGTATTTCAGCTCGGTG
ACGACCTACGTGGATGAGTCCAAGTACGAGAAGTTAAAGTGGAAGAGGGAGAGGTACCTA
CAAAGAGAGGCCTCAGTGGGGAATGTTGAAACCCACTGTGGTGGTGACACTGTAGAGACG
GAGGATAACACCACCAAGCTGCAAAACGTTGTGGTAATGGGAAGAAGCAGTTGGGAGAGC
ATTCCCAAACAGTACAAACCACTCCCAAACAGAATCAATGTCGTTCTTTCCAAGACTCTA
ACACATGAACAGGTGAAGGAAAAAGTTTTTATAATTCAGAGTATAGATGACCTACTACTT
CTTTTAAAAAAGCTAAAGTACTACAAATGCTTCATTATTGGAGGAGCGCAAGTTTATAAG
GAATGTCTAAATAGGAACTTAATTAAGCAGATATACTTCACAAGGATTAACAACGCTTAC
CAGTGTGATGTTCTGTTCCCACAGTTTGATGAAGGCCAGTTTAGAATGA
>KK043
ATGGAAGACCTTTCAGAGGTATTCGATATTTACGCTATCTGCGCCTGCTGCAAGGTCACC
CCTCCTAATGATGGGATAAAGAATGAGCCATTTGGCCCGCGAACCTTTAGGGGTCTTGGA
AATAATGGGGCTCTCCCATGGAAATGCAACTCCGTTGACATGAAGTATTTCAGCTCGGTG
ACGACCTACGTGGATGAGTCCAAGTACGAGAAGTTAAAGTGGAAGAGGGAGAGGTACCTA
CAAAGAGAGGCCTCAGTGGGGAATGTTGAACCCCACTGTGGTGGTGACACTGTAGAGACG
GAGGATAACACCACCAAGCTGCAAAACGTTGTGGTAATGGGAAGAAGCAGTTGGGAGAGC
ATTCCCAAACAGTACAAACCACTCCCAAACAGAATCAATGTCGTTCTTTCCAAGACTCTA
ACACATGAACAGGTGAAGGAAAAAGTTTTTATAATTCAGAGTATAGATGACCTACTACTT
CTTTTAAAAAAGCTAAAGTACTACAAATGCTTCATTATTGGAGGAGCGCAAGTTTATAAG
GAATGTCTAAATAGGAACTTAATTAAGCAAATATACTTCACAAGGATTAACAACGCTTAC
CAGTGTGATGTTCTGTCCCCACAGTCCGAGGAAGGAGAGTGTATAAAGA
>KK044
ATGGAAGACCTTTCAGAGGTATTCGATATTTACGCTATCTGCGCCTGCTGCAAGGTCACC
CCTCCTAATGATGGGATAAAGAATGAGCCATTTGGCCCGCGAACCTTTAGGGGTCTTGGA
AATAATGGGGCTCTCCCATGGAAATGCAACTCCGTTGACATGAAGTATTTCAGCTCGGTG
ACGACCTACGTGGATGAGTCCAAGTACGAGAAGTTAAAGTGGAAGAGGGAGAGGTACCTA
CAAAGAGAGGCCTCAGTGGGGAATGTTGAAACCCACTGTGGTGGTGACACTGTAGAGACG
GAGGATAACACCACCAAGCTGCAAAACGTTGTGGTAATGGGAAGAAGCAGTTGGGAGAGC
ATTCCCAAACAGTACAAACCACTCCCAAACAGAATCAATGTCGTTCTTTCCAAGACTCTA
ACACATGAACAGGTGAAGGAAAAAGTTTTTATAATTCAGAGTATAGATGACCTACTACTT
CTTTTAAAAAAGCTGAAGTACTACAAATGCTTCATTATTGGAGGAGCGCAAGTTTATAAG
GAATGTCTAAATAGGAACTTAATTAAGCAGATATACTTCACAAGGATTAACAACGCTTAC
CAGTGTGATGTTCTGTTCCCACAGTTTGATGAAGGCCAGTTTAGAATGA
>KK045
ATGGAAGACCTTTCAGAGGTATTCGATATTTACGCTATCTGCGCCTGCTGCAAGGTCACC
CCTCCTAATGATGGGATAAAGAATGAGCCATTTGGCCCGCGAACCTTTAGGGGTCTTGGA
AATAATGGGGCTCTCCCATGGAAATGCAACTCCGTTGACATGAAGTATTTCAGCTCGGTG
ACGACCTACGTGGATGAGTCCAAGTACGAGAAGTTAAAGTGGAAGAGGGAGAGGTACCTA
CAAAGAGAGGCCTCAGTGGGGAATGTTGAAACCCACTGTGGTGGTGACACTGTAGAGACG
GAGGATAACACCACCAAGCTGCAAAACGTTGTGGTAATGGGAAGAAGCAGTTGGGAGAGC
ATTCCCAAACAGTACAAACCACTCCCAAACAGAATCAATGTCGTTCTTTCCAAGACTCTA
ACACATGAACAGGTGAAGGAAAAAGTTTTTATAATTCAGAGTATAGATGACCTACTACTT
CTTTTAAAAAAGCTAAAGTACTACAAATGCTTCATTATTGGAGGAGCGCAAGTTTATAAG
GAATGTCTAAATAGGAACTTAATTAAGCAGATATACTTCACAAGGATTAACAACGCTTAC
CAGTGTGATGTTCTGTTCCCACAGTTTGATGAAGGCCAGTTTAGAATGA
>KK046
ATGGAAGACCTTTCAGAGGTATTCGATATTTACGCTATCTGCGCCTGCTGCAAGGTCACC
CCTCCTAATGATGGGATAAAGAATGAGCCATTTGGCCCGCGAACCTTTAGGGGTCTTGGA
AATAATGGGGCTCTCCCATGGAAATGCAACTCCGTTGACATGAAGTATTTCAGCTCGGTG
ACGACCTACGTGGATGAGTCCAAGTACGAGAAGTTAAAGTGGAAGAGGGAGAGGTACATA
CAAAGAGAGGCCTCAGTGGGGAATATTGAAACCCACTGTGGTGGTGACACTGTACAGACG
GAGGATAACACCACCAAGCTGCAAAACGTTGTGGTAATGGGAAGAAGCAGTTGGGAGAGC
ATTCCCAAAAAGTACAAACCACTCCCAAACAGAATCAATGTCGTTCTTTCCAAGACTCTA
ACACATGAACAGGTGAAGGAAAAAGTTTTTATAATTCAGAGTATAGATGACCTACTACTT
CTTTTAAAAAAGCTAAAGTACTACAAATGCTTCATTATTGGAGGAGCGCAAGTTTATAAG
GAATGTCTAAATAGGAACTTAATTAAGCAGATATACTTCACAAGGATTAACAACGCTTAC
CAGTGTGATGTTCTGTTCCCACAGTTTGATGAAGGCCAGTTTAGAATGA
>KK048
ATGGAAGACCTTTCAGAGGTATTCGATATTTACGCTATCTGCGCCTGCTGCAAGGTCACC
CCTCCTAATGATGGGATAAAGAATGAGCCATTTGGCCCGCGAACCTTTAGGGGTCTTGGA
AATAATGGGGCTCTCCCATGGAAATGCAACTCCGTTGACATGAAGTATTTCAGCTCGGTG
ACGACCTACGTGGATGAGTCCAAGTACGAGAAGTTAAAGTGGAAGAGGGAGAGGTACCTA
CAAAGAGAGGCCTCAGTGGGGAATGTTGAACCCCACTGTGGTGGTGACACTGTAGAGACG
GAGGATAACACCACCAAGCTGCAAAACGTTGTGGTAATGGGAAGAAGCAGTTGGGAGAGC
ATTCCCAAACAGTACAAACCACTCCAAAACAGAATCAATGTCGTTCTTTCCAAGACTCTA
ACACATGAACAGGTGAAGGAAAAAGTTTTTATAATTCAGAGTATAGATGACCTACTACTT
CTTTTAAAAAAGCTGAAGTACTACAAATGCTTCATTATTGGAGGAGCGCAAGTTTATAAG
GAATGTCTAAATAGGAACTTAATTAAGCAGATATACTTCACAAGGATTAACAACGCTTAC
CAGTGTGGGGTCCCGTCCCCCCAGTTGGAGGGGTGACGGGGCAGTAGGA
>KK049
ATGGAAGACCTTTCAGAGGTATTCGATATTTACGCTATCTGCGCCTGCTGCAAGGTCACC
CCTCCTAATGATGGGATAAAGAATGAGCCGTTTGGCCCGCGAACCTTTAGGGGTCTTGGA
AATAATGGGGCTCTCCCATGGAAATGCAACTCCGTTGACATGAAGTATTTCAGCTCGGTG
ACGACCTACGTGGATGAGTCCAAGTACGAGAAGTTAAAGTGGAAGAGGGAGAGGTACCTA
CAAAGAGAGGCCTCAGTGGGGAATGTTGAAACCCACTGTGGTGGTGACACTGTAGAGACG
GAGGATAACACCACCAAGCTGCAAAACGTTGTGGTAATGGGAAGAAGCAGTTGGGAGAGC
ATTCCCAAACAGTACAAACCACTCCCAAACAGAATCAATGTCGTTCTTTCCAAGACTCTA
ACACATGAACAGGTGAAGGAAAAAGTTTTTATAATTCAAAGTATAGATGACCTACTACTT
CTTTTAAAAAAGCTGAAGTACTACAAATGCTTCATTATTGGAGGAGCGCAAGTTTATAAG
GAATGTCTAAATAGGAACTTAATTAAGCAGATATACTTCACAAGGATTAACAACGCTTAC
CAGTGTGATGTTCTGTCCCCACAGTTTGAGGGGGGCCATTTTAAAAGGA
>KK050
ATGGAAGACCTTTCAGAGGTATTCGATATTTACGCTATCTGCGCCTGCTGCAAGGTCACC
CCTCCTAATGATGGGATAAAGAATGAGCCATTTGGCCCGCGAACCTTTAGGGGTCTTGGA
AATAATGGGACTCTCCCATGGAAATGCAACTCCGTTGACATGAAGTATTTCAGCTCGGTG
ACGACCTACGTGGATGAGTCCAAGTACGAGAAGTTAAAGTGGAAGAGGGAGAGGTACCTA
CAAAGAGAGGCCTCAGTGGGGAATGTTGAAACCCACTGTGGTGGTGACACTGTAGAGACG
GAGGATAACACCACCAAGCTGCAAAACGTTGTGGTAATGGGAAGAAGCAGTTGGGAGAGC
ATTCCCAAACAGTACAAACCACTCCCAAACAGAATCAATGTCGTTCTTTCCAAGACTCTA
ACACATGAACAGGTGAAGGAAAAAGTTTTTATAATTCAGAGTATAGATGACCTACTACTT
CTTTTAAAAAAGCTAAAGTACTACAAATGCTTCATTATTGGAGGAGCGCAAGTTTATAAG
GAATGTCTAAATAGGAACTTAATTAAGCAAATATACTTCACAAGGATTAACAACGCTTAC
CAGTGTGATGTTCTGTTCCCACAGTTTGATGAAGGCCAGTTTAGAATGA
>KK051
ATGGAAGACCTTTCAGAGGTATTCGATATTTACGCTATCTGCGCCTGCTGCAAGGTCACC
CCTCCTAATGATGGGATAAAGAATGAGCCATTTGGCCCGCGAACCTTTAGGGGTCTTGGA
AATAATGGGGCTCTCCCATGGAAATGCAACTCCGTTGACATGAAGTATTTCAGCTCGGTG
ACGACCTACGTGGATGAGTCCAAGTACGAGAAGTTAAAGTGGAAGAGGGAGAGGTACCTA
CAAAGAGAGGCCTCAGTGGGGAATGTTGAAACCCACTGTGGTGGTGACACTGTAGAGACG
GAGGATAACACCACCAAGCTGCAAAACGTTGTGGTAATGGGAAGAAGCAGTTGGGAGAGC
ATTCCCAAACAGTACAAACCACTCCCAAACAGAATCAATGTCGTTCTTTCCAAGACTCTA
ACACATGAACAGGTGAAGGAAAAAGTTTTTATAATTCAGAGTATAGATGACCTACTACTT
CTTTTAAAAAAGCTAAAGTACTACAAATGCTTCATTATTGGAGGAGCGCAAGTTTATAAG
GAATGTCTAAATAGGAACTTAATTAAGCAGATATACTTCACAAGGATTAACAACGCTTAC
CAGTGTGATGTTCTGTTCCCACAGTTTGATGAAGGCCAGTTTAGAATGA
>KK052
ATGGAAGACCTTTCAGAGGTATTCGATATTTACGCTATCTGCGCCTGCTGCAAGGTCACC
CCTCCTAATGATGGGATAAAGAATGAGCCGTTTGGCCCGCGAACCTTTAGGGGTCTTGGA
AATAATGGGGCTCTCCCATGGAAATGCAACTCCGTTGACATGAAGTATTTCAGCTCGGTG
ACGACCTACGTGGATGAGTCCAAGTACGAGAAGTTAAAGTGGAAGAGGGAGAGGTACCTA
CAAAGAGAGGCCTCAGTGGGGAATGTTGAAACCCACTGTGGTGGTGACACTGTAGAGACG
GAGGATAACACCACCAAGCTGCAAAACGTTGTGGTAATGGGAAGAAGCAGTTGGGAGAGC
ATTCCCAAACAGTACAAACCACTCCCAAACAGAATCAATGTCGTTCTTTCCAAGACTCTA
ACACATGAACAGGTGAAGGAAAAAGTTTTTATAATTCAGAGTATAGATGACCTACTACTT
CTTTTAAAAAAGCTAAAGTACTACAAATGCTTCATTATTGGAGGAGCGCAAGTTTATAAG
GAATGTCTAAATAGGAACTTAATTAAGCAGATATACTTCACAAGGATTAACAACGCTTAC
CAGTGTGATGTTCTGTTCCCACAGTTTGATGAAGGCCAGTTTAGAATGA
>KK053
ATGGAAGACCTTTCAGAGGTATTCGATATTTACGCTATCTGCGCCTGCTGCAAGGTCACC
CCTCCTAATGATGGGATAAAGAATGAGCCATTTGGCCCGCGAACCTTTAGGGGTCTTGGA
AATAATGGGGCTCTCCCATGGAAATGCAACTCCGTTGACATGAAGTATTTCAGCTCGGTG
ACGACCTACGTGGATGAGTCCAAGTACGAGAAGTTAAAGTGGAAGAGGGAGAGGTACCTA
CAAAGAGAGGCCTCAGTGGGGAATGTTGAAACCCACTGTGGTGGTGACACTGTAGAGACG
GAGGATAACACCACCAAGCTGCAAAACGTTGTGGTAATGGGAAGAAGCAGTTGGGAGAGC
ATTCCCAAACAGTACAAACCACTCCCAAACAGAATCAATGTCGTTCTTTCCAAGACTCTA
ACACATGAACAGGTGAAGGAAAAAGTTTTTATAATTCAGAGTATAGATGACCTACTACTT
CTTTTAAAAAAGCTAAAGTACTACAAATGCTTCATTATTGGAGGAGCGCAAGTTTATAAG
GAATGTCTAAATAGGAACTTAATTAAGCAGATATACTTCACAAGGATTAACAACGCTTAC
CAGTGTGATGTTCTGTTCCCACAGTTTGATGAAGGCCAGTTTAGAATGA
>KK054
ATGGAAGACCTTTCAGAGGTATTCGATATTTACGCTATCTGCGCCTGCTGCAAGGTCACC
CCTCCTAATGATGGGATAAAGAATGAGCCATTTGGCCCGCGAACCTTTAGGGGTCTTGGA
AATAATGGGGCTCTCCCATGGAAATGCAACTCCGTTGACATGAAGTATTTCAGCTCGGTG
ACGACCTACGTGGATGAGTCCAAGTACGAGAAGTTAAAGTGGAAGAGGGAGAGGTACCTA
CAAAGAGAGGCCTCAGTGGGGAATGTTGAAACCCACTGTGGTGGTGACACTGTAGAGACG
GAGGATAACACCACCAAGCTGCAAAACGTTGTGGTAATGGGAAGAAGCAGTTGGGAGAGC
ATTCCCAAACAGTACAAACCACTCCCAAACAGAATCAATGTCGTTCTTTCCAAGACTCTA
ACACATGAACAGGTGAAGGAAAAAGCTTTTATAATTCAAAGTATAGATGACCTACTACTT
CTTTTAAAAAAGCTAAAGTACTACAAATGCTTCATTATTGGAGGAGCGCAAGTTTATAAG
GAATGTCTAAATAGGAACTTAATTAAGCAGATATACTTCACAAGGATTAACAACGCTTAC
CAGTGTGATGTTCTGTTCCCACAGTTTGATGAAGGCCAGTTTAGAATGA
>KK055
ATGGAAGACCTTTCAGAGGTATTCGATATTTACGCTATCTGCGCCTGCTGCAAGGTCACC
CCTCCTAATGATGGGATAAAGAATGAGCCATTTGGCCCGCGAACCTTTAGGGGTCTTGGA
AATAATGGGGCTCTCCCATGGAAATGCAACTCCGTTGACATGAAGTATTTCAGCTCGGTG
ACGACCTACGTGGATGAGTCCAAGTACGAGAAGTTAAAGTGGAAGAGGGAGAGGTACCTA
CAAAGAGAGGCCTCAGTGGGGAATGTTGAACCCCACTGTGGTGGTGACACTGTAGAGACG
GAGGATAACACCACCAAGCTGCAAAACGTTGTGGTAATGGGAAGAAGCAGTTGGGAGAGC
ATTCCCAAACAGTACAAACCACTCCCAAACAGAATCAATGTCGTTCTTTCCAAGACTCTA
ACACATGAACAGGTGAAGGAAAAAGTTTTTATAATTCAGAGTATAGATGACCTACTACTT
CTTTTAAAAAAGCTGAAGTACTACAAATGCTTCATTATTGGAGGAGCGCAAGTTTATAAG
GAATGTCTAAATAGGAACTTAATTAAGCAGATATACTTCACAAGGATTAACAACGCTTAC
CAGTGTGATGTTCTGTTCCCACAGTTTGATGAAGGCCAGTTTAGAATGA
>KK056
ATGGAAGACCTTTCAGAGGTATTCGATATTTACGCTATCTGCGCCTGCTGCAAGGTCACC
CCTCCTAATGATGGGATAAAGAATGAGCCATTTGGCCCGCGAACCTTTAGGGGTCTTGGA
AATAATGGGGCTCTCCCATGGAAATGCAACTCCGTTGACATGAAGTATTTCAGCTCGGTG
ACGACCTACGTGGATGAGTCCAAGTACGAGAAGTTAAAGTGGAAGAGGGAGAGGTACCTA
CAAAGAGAGGCCTCAGTGGGGAATGTTGAAACCCACTGTGGTGGTGACACTGTAGAGACG
GAGGATAACACCACCAAGCTGCAAAACGTTGTGGTAATGGGAAGAAGCAGTTGGGAGAGC
ATTCCCAAACAGTACAAACCACTCCCAAACAGAATCAATGTCGTTCTTTCCAAGACTCTA
ACACATGAACAGGTGAAGGAAAAAGCTTTTATAATTCAAAGTATAGATGACCTACTACTT
CTTTTAAAAAAGCTAAAGTACTACAAATGCTTCATTATTGGAGGAGCGCAAGTTTATAAG
GAATGTCTAAATAGGAACTTAATTAAGCAGATATACTTCACAAGGATTAACAACGCTTAC
CAGTGTGATGTTCTGTTCCCACAGTTTGATGAAGGCCAGTTTAGAATGA
>KK057
ATGGAAGACCTTTCAGAGGTATTCGATATTTACGCTATCTGCGCCTGCTGCAAGGTCACC
CCTCCTAATGATGGGATAAAGAATGAGCCATTTGGCCCGCGAACCTTTAGGGGTCTTGGA
AATAATGGGGCTCTCCCATGGAAATGCAACTCCGTTGACATGAAGTATTTCAGCTCGGTG
ACGACCTACGTGGATGAGTCCAAGTACGAGAAGTTAAAGTGGAAGAGGGAGAGGTACCTA
CAAAGAGAGGCCTCAGTGGGGAATGTTGAACCCCACTGTGGTGGTGACACTGTAGAGACG
GAGGATAACACCACCAAGCTGCAAAACGTTGTGGTAATGGGAAGAAGCAGTTGGGAGAGC
ATTCCCAAACAGTACAAACCACTCCCAAACAGAATCAATGTCGTTCTTTCCAAGACTCTA
ACACATGAACAGGTGAAGGAAAAAGTTTTTATAATTCAGAGTATAGATGACCTACTACTT
CTTTTAAAAAAGCTGAAGTACTACAAATGCTTCATTATTGGAGGAGCGCAAGTTTATAAG
GAATGTCTAAATAGGAACTTAATTAAGCAGATATACTTCACAAGGATTAACAACGCTTAC
CAGTGTGATGTTCTGTTCCCACAGTTTGATGAAGGCCAGTTTAGAATGA
>KK058
ATGGAAGACCTTTCAGAGGTATTCGATATTTACGCTATCTGCGCCTGCTGCAAGGTCACC
CCTCCTAATGATGGGATAAAGAATGAGCCATTTGGCCCGCGAACCTTTAGGGGTCTTGGA
AATAATGGGGCTCTCCCATGGAAATGCAACTCCGTTGACATGAAGTATTTCAGCTCGGTG
ACGACCTACGTGGATGAGTCCAAGTACGAGAAGTTAAAGTGGAAGAGGGAGAGGTACCTA
CAAAGAGAGGCCTCAGTGGGGAATGTTGAACCCCACTGTGGTGGTGACACTGTAGAGACG
GAGGATAACACCACCAAGCTGCAAAACGTTGTGGTAATGGGAAGAAGCAGTTGGGAGAGC
ATTCCCAAACAGTACAAACCACTCCCAAACAGAATCAATGTCGTTCTTTCCAAGACTCTA
ACACATGAACAGGTGAAGGAAAAAGTTTTTATAATTCAAAGTATAGATGACCTACTACTT
CTTTTAAAAAAGCTAAAGTACTACAAATGCTTCATTATTGGAGGAGCGCAAGTTTATAAG
GAATGTCTAAATAGGAACTTAATTAAGCAGATATACTTCACAAGGATTAACAACGCTTAC
CAGTGTGATGTTCTGTTCCCACAGTTTGATGAAGGCCAGTTTAGAATGA
>KK059
ATGGAAGACCTTTCAGAGGTATTCGATATTTACGCTATCTGCGCCTGCTGCAAGGTCACC
CCTCCTAATGATGGGATAAAGAATGAGCCATTTGGCCCGCGAACCTTTAGGGGTCTTGGA
AATAATGGGGCTCTCCCATGGAAATGCAACTCCGTTGACATGAAGTATTTCAGCTCGGTG
ACGACCTACGTGGATGAGTCCAAGTACGAGAAGTTAAAGTGGAAGAGGGAGAGGTACCTA
CAAAGAGAGGCCTCAGTGGGGAATGTTGAACCCCACTGTGGTGGTGACACTGTAGAGACG
GAGGATAACACCACCAAGCTGCAAAACGTTGTGGTAATGGGAAGAAGCAGTTGGGAGAGC
ATTCCCAAACAGTACAAACCACTCCCAAACAGAATCAATGTCGTTCTTTCCAAGACTCTA
ACACATGAACAGGTGAAGGAAAAAGTTTTTATAATTCAGAGTATAGATGACCTACTACTT
CTTTTAAAAAAGCTAAAGTACTACAAATGCTTCATTATTGGAGGAGCGCAAGTTTATAAG
GAATGTCTAAATAGGAACTTAATTAAGCAGATATACTTCACAAGGATTAACAACGCTTAC
CAGTGTGATGTTCTGTTCCCACAGTTTGATGAAGGCCAGTTTAGAATGA
>KK060
ATGGAAGACCTTTCAGAGGTATTCGATATTTACGCTATCTGCGCCTGCTGCAAGGTCACC
CCTCCTAATGATGGGATAAAGAATGAGCCATTTGGCCCGCGAACCTTTAGGGGTCTTGGA
AATAATGGGGCTCTCCCATGGAAATGCAACTCCGTTGACATGAAGTATTTCAGCTCGGTG
ACGACCTACGTGGATGAGTCCAAGTACGAGAAGTTAAAGTGGAAGAGGGAGAGGTACCTA
CAAAGAGAGGCCTCAGTGGGGAATGTTGAAACCCACTGTGGTGGTGATACTGTAGAGACG
GAGGATAACACCACCAAGCTGCAAAACGTTGTGGTAATGGGAAGAAGCAGTTGGGAGAGC
ATTCCCAAACAGTACAAACCACTCCCAAACAGAATCAATGTCGTTCTTTCCAAGACTCTA
ACACATGAACAGGTGAAGGAAAAAGTTTTTATAATTCAGAGTATAGATGACCTACTACTT
CTTTTAAAAAAGCTAAAGTACTACAAATGCTTCATTATTGGAGGAGCGCAAGTTTATAAG
GAATGTCTAAATAGGAACTTAATTAAGCAGATATACTTCACAAGGATTAACAACGCTTAC
CAGTGTGATGTTCTGTTCCCACAGTTTGATGAAGGCCAGTTTAGAATGA
>KK061
ATGGAAGACCTTTCAGAGGTATTCGATATTTACGCTATCTGCGCCTGCTGCAAGGTCACC
CCTCCTAATGATGGGATAAAGAATGAGCCGTTTGGCCCGCGAACCTTTAGGGGTCTTGGA
AATAATGGGGCTCTCCCATGGAAATGCAACTCCGTTGACATGAAGTATTTCAGCTCGGTG
ACGACCTACGTGGATGAGTCCAAGTACGAGAAGTTAAAGTGGAAGAGGGAGAGGTACCTA
CAAAGAGAGGCCTCAGTGGGGAATGTTGAACCCCACTGTGGTGGTGACACTGTAGAGACG
GAGGATAACACCACCAAGCTGCAAAACGTTGTGGTAATGGGAAGAAGCAGTTGGGAGAGC
ATTCCCAAACAGTACAAACCACTCCCAAACAGAATCAATGTCGTTCTTTCCAAGACTCTA
ACACATGAACAGGTGAAGGAAAAAGTTTTTATAATTCAGAGTATAGATGACCTACTACTT
CTTTTAAAAAAGCTGAAGTACTACAAATGCTTCATTATTGGAGGAGCGCAAGTTTATAAG
GAATGTCTAAATAGGAACTTAATTAAGCAGATATACTTCACAAGGATTAACAACGCTTAC
CAGTGTGAGGGTGGGCGCGTACAGTTTGATGAAGGCCAGTTTAGAATGA
>KK062
ATGGAAGACCTTTCAGAGGTATTCGATATTTACGCTATCTGCGCCTGCTGCAAGGTCACC
CCTCCTAATGATGGGATAAAGAATGAGCCATTTGGCCCGCGAACCTTTAGGGGTCTTGGA
AATAATGGGGCTCTCCCATGGAAATGCAACTCCGTTGACATGAAGTATTTCAGCTCGGTG
ACGACCTACGTGGATGAGTCCAAGTACGAGAAGTTAAAGTGGAAGAGGGAGAGGTACCTA
CAAAGAGAGGCCTCAGTGGGGAATGTTGAAACCCACTGTGGTGGTGACACTGTAGAGACG
GAGGATAACACCACCAAGCTGCAAAACGTTGTGGTAATGGGAAGAAGCAGTTGGGAGAGC
ATTCCCAAACAGTACAAACCACTCCCAAACAGAATCAATGTCGTTCTTTCCAAGACTCTA
ACACATGAACAGGTGAAGGAAAAAGTTTTTATAATTCAGAGTATAGATGACCTACTACTT
CTTTTAAAAAAGCTAAAGTACTACAAATGCTTCATTATTGGAGGAGCGCAAGTTTATAAG
GAATGTCTAAATAGGAACTTAATTAAGCAGATATACTTCACAAGGATTAACAACGCTTAC
CAGTGTGATGTTCTGTTCCCACAGTTTGATGAAGGCCAGTTTAGAATGA
>KK063
ATGGAAGACCTTTCAGAGGTATTCGATATTTACGCTATCTGCGCCTGCTGCAAGGTCACC
CCTCCTAATGATGGGATAAAGAATGAGCCGTTTGGCCCGCTAACCTTTAGGGGTCTTGGA
AATAATGGGGCTCTCCCATGGAAATGCAACTCCGTTGACATGAAGTATTTCAGCTCGGTG
ACGACCTACGTGGATGAGTCCAAGTACGAGAAGTTAAAGTGGAAGAGGGAGAGGTACCTA
CAAAGAGAGGCCTCAGTGGGGAATGTTGAAACCCACTGTGGTGGTGACACTGTAGAGACG
GAGGATAACACCACCAAGCTGCAAAACGTTGTGGTAATGGGAAGAAGCAGTTGGGAGAGC
ATTCCCAAACAGTACAAACCACTCCCAAACAGAATCAATGTCGTTCTTTCCAAGACTCTA
ACACATGAACAGGTGAAGGAAAAAGTTTTTATAATTCAGAGTATAGATGACCTACTACTT
CTTTTAAAAAAGCTGAAGTACTACAAATGCTTCATTATTGGAGGAGCGCAAGTTTATAAG
GAATGTCTAAATAGGAACTTAATTAAGCAGATATACTTCACAAGGATTAACAACGCTTAC
CAGTGTGATGTTCTGTTCCCACAGTTTGATGAAGGCCAGTTTAGAATGA
>KK064
ATGGAAGACCTTTCAGAGGTATTCGATATTTACGCTATCTGCGCCTGCTGCAAGGTCACC
CCTCCTAATGATGGGATAAAGAATGAGCCATTTGGCCCGCGAACCTTTAGGGGTCTTGGA
AATAATGGGGCTCTCCCATGGAAATGCAACTCCGTTGATATGAAGTATTTCAGCTCGGTG
ACGACCTACGTGGATGAGTCCAAGTACGAGAAGTTAAAGTGGAAGAGGGAGAGGTACCTA
CAAAGAGAGGCCTCAGTGGGGAATGTTGAAACCCACTGTGGTGGTGACACTGTAGAGACG
GAGGATAACACCACCAAGCTGCAAAACGTTGTGGTAATGGGAAGAAGCAGTTGGGAGAGC
ATTCCCAAACAGTACAAACCACTCCCAAACAGAATCAATGTCGTTCTTTCCAAGACTCTA
ACACATGAACAGGTGAAGGAAAAAGTTTTTATAATTCAGAGTATAGATGACCTACTACTT
CTTTTAAAAAAGCTAAAGTACTACAAATGCTTCATTATTGGAGGAGCGCAAGTTTATAAG
GAATGTCTAAATAGGAACTTAATTAAGCAGATATACTTCACAAGGATTAACAACGCTTAC
CAGTGTGATGTTCTGCTCCCACAGTTTGATGAAGGCCAGTTTAGAATGA
>KK065
ATGGAAGACCTTTCAGAGGTATTCGATATTTACGCTATCTGCGCCTGCTGCAAGGTCACC
CCTCCTAATGATGGGATAAAGAATGAGCCATTTGGCCCGCGAACCTTTAGGGGTCTTGGA
AATAATGGGGCTCTCCCATGGAAATGCAACTCCGTTGACATGAAGTATTTCAGCTCGGTG
ACGACCTACGTGGATGAGTCCAAGTACGAGAAGTTAAAGTGGAAGAGGGAGAGGTACCTA
CAAAGAGAGGCCTCAGTGGGGAATGTTGAAACCCACTGTGGTGGTGACACTGTAGAGACG
GAGGATAACACCACCAAGCTGCAAAACGTTGTGGTAATGGGAAGAAGCAGTTGGGAGAGC
ATTCCCAAACAGTACAAACCACTCCCAAACAGAATCAATGTCGTTCTTTCCAAGACTCTA
ACACATGAACAGGTGAAGGAAAAAGTTTTTATAATTCAGAGTATAGATGACCTACTACTT
CTTTTAAAAAAGCTAAAGTACTACAAATGCTTCATTATTGGAGGAGCGCAAGTTTATAAG
GAATGTCTAAATAGGAACTTAATTAAGCAGATATACTTCACAAGGATTAACAACGCTTAC
CAGTGTGATGTTCTGTTCCCACAGTTTGATGAAGGCCAGTTTAGAATGA
>KK066
ATGGAAGACCTTTCAGAGGTATTCGATATTTACGCTATCTGCGCCTGCTGCAAGGTCACC
CCTCCTAATGATGGGATAAAGAATGAGCCATTTGGCCCGCGAACCTTTAGGGGTCTTGGA
AATAATGGGGCTCTCCCATGGAAATGCAACTCCGTTGACATGAAGTATTTCAGCTCGGTG
ACGACCTACGTGGATGAGTCCAAGTACGAGAAGTTAAAGTGGAAGAGGGAGAGGTACCTA
CAAAGAGAGGCCTCAGTGGGGAATGTTGAAACCCACTGTGGTGGTGACACTGTAGAGACG
GAGGATAACACCACCAAGCTGCAAAACGTTGTGGTAATGGGAAGAAGCAGTTGGGAGAGC
ATTCCCAAACAGTACAAACCACTCCCAAACAGAATCAATGTCGTTCTTTCCAAGACTCTA
ACACATGAACAGGTGAAGGAAAAAGTTTTTATAATTCAGAGTATAGATGACCTACTACTT
CTTTTAAAGAAGCTAAAGTACTACAAATGCTTCATTATTGGAGGAGCGCAAGTTTATAAG
GAATGTCTAAATAGGAACTTAATTAAGCAGATATACTTCACAAGGATTAACAACGCTTAC
CAGTGTGATGTTCTGTTCCCACAGTTTGATGAAGGCCAGTTTAGAATGA
>KK067
ATGGAAGACCTTTCAGAGGTATTCGATATTTACGCTATCTGCGCCTGCTGCAAGGTCACC
CCTCCTAATGATGGGATAAAGAATGAGCCATTTGGCCCGCGAACCTTTAGGGGTCTTGGA
AATAATGGGGCTCTCCCATGGAAATGCAACTCCGTTGACATGAAGTATTTCAGCTCGGTG
ACGACCTACGTGGATGAGTCCAAGTACGAGAAGTTAAAGTGGAAGAGGGAGAGGTACCTA
CAAAGAGAGGCCTCAGTGGGGAATGTTGAAACCCACTGTGGTGGTGACACTGTAGAGACG
GAGGATAACACCACCAAGCTGCAAAACGTTGTGGTAATGGGAAGAAGCAGTTGGGAGAGC
ATTCCCAAACAGTACAAACCACTCCCAAACAGAATCAATGTCGTTCTTTCCAAGACTCTA
ACACATGAACAGGTGAAGGAAAAAGTTTTTATAATTCAGAGTATAGATGACCTACTACTT
CTTTTAAAAAAGCTAAAGTACTACAAATGCTTCATTATTGGAGGAGCGCAAGTTTATAAG
GAATGTCTAAATAGGAACTTAATTAAGCAGATATACTTCACAAGGATTAACAACGCTTAC
CAGTGTGATGTTCTGTTCCCACAGTTTGATGAAGGCCAGTTTAGAATGA
>KK069
ATGGAAGACCTTTCAGAGGTATTCGATATTTACGCTATCTGCGCCTGCTGCAAGGTCACC
CCTCCTAATGATGGGATAAAGAATGAGCCGTTTGGCCCGCGAACCTTTAGGGGTCTTGGA
AATAATGGGGCTCTCCCATGGAAATGCAACTCCGTTGACATGAAGTATTTCAGCTCGGTG
ACGACCTACGTGGATGAGTCCAAGTACGAGAAGTTAAAGTGGAAGAGGGAGAGGTACCTA
CAAAGAGAGGCCTCAGTGGGGAATGTTGAAACCCACTGTGGTGGTGACACTGTAGAGACG
GAGGATAACACCACCAAGCTGCAAAACGTTGTGGTAATGGGAAGAAGCAGTTGGGAGAGC
ATTCCCAAACAGTACAAACCACTCCCAAACAGAATCAATGTCGTTCTTTCCAAGACTCTA
ACACATGAACAGGTGAAGGAAAAAGTTTTTATAATTCAGAGTATAGATGACCTACTACTT
CTTTTAAAAAAGCTAAAGTACTACAAATGCTTCATTATTGGAGGAGCGCAAGTTTATAAG
GAATGTCTAAATAGGAACTTAATTAAGCAGATATACTTCACAAGGATTAACAACGCTTAC
CAGTGTGATGTTCTGTTCCCACAGTTTGATGAAGGCCAGTTTAGAATGA
>KK070
ATGGAAGACCTTTCAGAGGTATTCGATATTTACGCTATCTGCGCCTGCTGCAAGGTCACC
CCTCCTAATGATGGGATAAAGAATGAGCCATTTGGCCCGCGAACCTTTAGGGGTCTTGGA
AATAATGGGGCTCTTCCATGGAAATGCAACTCCGTTGACATGAAGTATTTCAGCTCGGTG
ACGACCTACGTGGATGAGTCCAAGTACGAGAAGTTAAAGTGGAAGAGGGAGAGGTACCTA
CAAAGAGAGGCCTCAGTGGGGAATGTTGAAACCCACTGTGGTGGTGACACTGTACAGACG
GAGGATAACACCACCAAGCTGCAAAACGTTGTGGTAATGGGAAGAAGCAGTTGGGAGAGC
ATTCCCAAACAGTACAAACCACTCCCAAACAGAATCAATGTCGTTCTTTCCAAGACTCTA
ACACATGAACAGGTGAAGGAAAAAGTTTTTATAATTCAGAGTATAGATGACCTACTACTT
CTTTTAAAAAAGCTAAAGTACTACAAATGCTTCATTATTGGAGGAGCGCAAGTTTATAAG
GAATGTCTAAATAGGAACTTAATTAAGCAAATATACTTCACAAGGATTAACAACGCTTAC
CAGTGTGATGTTCTGTTCCCACAGTTTGATGAAGGCCAGTTTAGAATGA
>KK072
ATGGAAGACCTTTCAGAGGTATTCGATATTTACGCTATCTGCGCCTGCTGCAAGGTCACC
CCTCCTAATGATGGGATAAAGAATGAGCCGTTTGGCCCGCTAACCTTTAGGGGTCTTGGA
AATAATGGGGCTCTCCCATGGAAATGCAACTCCGTTGACATGAAGTATTTCAGCTCGGTG
ACGACCTACGTGGATGAGTCCAAGTACGAGAAGTTAAAGTGGAAGAGGGAGAGGTACCTA
CAAAGAGAGGCCTCAGTGGGGAATGTTGAAACCCACTGTGGTGGTGACACTGTAGAGACG
GAGGATAACACCACCAAGCTGCAAAACGTTGTGGTAATGGGAAGAAGCAGTTGGGAGAGC
ATTCCCAAACAGTACAAACCACTCCCAAACAGAATCAATGTCGTTCTTTCCAAGACTCTA
ACACATGAACAGGTGAAGGAAAAAGTTTTTATAATTCAGAGTATAGATGACCTACTACTT
CTTTTAAAAAAGCTAAAGTACTACAAATGCTTCATTATTGGAGGAGCGCAAGTTTATAAG
GAATGTCTAAATAGGAACTTAATTAAGCAGATATACTTCACAAGGATTAACAACGCTTAC
CAGTGTGATGTTCTGTTCCCACAGTTTGATGAAGGCCAGTTTAGAATGA
>KK073
ATGGAAGACCTTTCAGAGGTATTCGATATTTACGCTATCTGCGCCTGCTGCAAGGTCACC
CCTCCTAATGATGGGATAAAGAATGAGCCATTTGGCCCGCGAACCTTTAGGGGTCTTGGA
AATAATGGGGCTCTCCCATGGAAATGCAACTCCGTTGACATGAAGTATTTCAGCTCGGTG
ACGACCTACGTGGATGAGTCCAAGTACGAGAAGTTAAAGTGGAAGAGGGAGAGGTACCTA
CAAAGAGAGGCCTCAGTGGGGAATGTTGAACCCCACTGTGGTGGTGACACTGTAGAGACG
GAGGATAACACCACCAAGCTGCAAAACGTTGTGGTAATGGGAAGAAGCAGTTGGGAGAGC
ATTCCCAAACAGTACAAACCACTCCCAAACAGAATCAATGTCGTTCTTTCCAAGACTCTA
ACACATGAACAGGTGAAGGAAAAAGTTTTTATAATTCAGAGTATAGATGACCTACTACTT
CTTTTAAAAAAGCTAAAGTACTACAAATGCTTCATTATTGGAGGAGCGCAAGTTTATAAG
GAATGTCTAAATAGGAACTTAATTAAGCAGATATACTTCACAAGGATTAACAACGCTTAC
CAGTGTGATGTTCTGTTCCCACAGTTTGATGAAGGCCAGTTTAGAATGA
>KK074
ATGGAAGACCTTTCAGAGGTATTCGATATTTACGCTATCTGCGCCTGCTGCAAGGTCACC
CCTCCTAATGATGGGATAAAGAATGAGCCATTTGGCCCGCGAACCTTTAGGGGTCTTGGA
AATAATGGGGCTCTCCCATGGAAATGCAACTCCGTTGACATGAAGTATTTCAGCTCGGTG
ACGACCTACGTGGATGAGTCCAAGTACGAGAAGTTAAAGTGGAAGAGGGAGAGGTACCTA
CAAAGAGAGGCCTCAGTGGGGAATGTTGAAACCCACTGTGGTGGTGACACTGTAGAGACG
GAGGATAACACCACCAAGCTGCAAAACGTTGTGGTAATGGGAAGAAGCAGTTGGGAGAGC
ATTCCCAAACAGTACAAACCACTCCCAAACAGAATCAATGTCGTTCTTTCCAAGACTCTA
ACACATGAACAGGTGAAGGAAAAAGCTTTTATAATTCAAAGTATAGATGACCTACTACTT
CTTTTAAAAAAGCTGAAGTACTACAAATGCTTCATTATTGGAGGAGCGCAAGTTTATAAG
GAATGTCTAAATAGGAACTTAATTAAGCAGATATACTTCACAAGGATTAACAACGCTTAC
CAGTGTGATGTTCTGTTCCCACAGTTTGATGAAGGCCAGTTTAGAATGA
>KK075
ATGGAAGACCTTTCAGAGGTATTCGATATTTACGCTATCTGCGCCTGCTGCAAGGTCACC
CCTCCTAATGATGGGATAAAGAATGAGCCATTTGGCCCGCGAACCTTTAGGGGTCTTGGA
AATAATGGGGCTCTCCCATGGAAATGCAACTCCGTTGACATGAAGTATTTCAGCTCGGTG
ACGACCTACGTGGATGAGTCCAAGTACGAGAAGTTAAAGTGGAAGAGGGAGAGGTACCTA
CAAAGAGAGGCCTCAGTGGGGAATGTTGAAACCCACTGTGGTGGTGACACTGTAGAGACG
GAGGATAACACCACCAAGCTGCAAAACGTTGTGGTAATGGGAAGAAGCAGTTGGGAGAGC
ATTCCCAAACAGTACAAACCACTCCCAAACAGAATCAATGTCGTTCTTTCCAAGACTCTA
ACACATGAACAGGTGAAGGAAAAAGTTTTTATAATTCAAAGTATAGATGACCTACTACTT
CTTTTAAAAAAGCTAAAGTACTACAAATGCTTCATTATTGGAGGAGCGCAAGTTTATAAG
GAATGTCTAAATAGGAACTTAATTAAGCAGATATACTTCACAAGGATTAACAACGCTTAC
CAGTGTGATGTTCTGTTCCCACAGTTTGATGAAGGCCAGTTTAGAATGA
>KK076
ATGGAAGACCTTTCAGAGGTATTCGATATTTACGCTATCTGCGCCTGCTGCAAGGTCACC
CCTCCTAATGATGGGATAAAGAATGAGCCATTTGGCCCGCGAACCTTTAGGGGTCTTGGA
AATAATGGGGCTCTCCCATGGAAATGCAACTCCGTTGACATGAAGTATTTCAGCTCGGTG
ACGACCTACGTGGATGAGTCCAAGTACGAGAAGTTAAAGTGGAAGAGGGAGAGGTACCTA
CAAAGAGAGGCCTCAGTGGGGAATGTTGAAACCCACTGTGGTGGTGACACTGTAGAGACG
GAGGATAACACCACCAAGCTGCAAAACGTTGTGGTAATGGGAAGAAGCAGTTGGGAGAGC
ATTCCCAAACAGTACAAACCACTCCCAAACAGAATCAATGTCGTTCTTTCCAAGACTCTA
ACACATGAACAGGTGAAGGAAAAAGTTTTTATAATTCAAAGTATAGATGACCTACTACTT
CTTTTAAAAAAGCTAAAGTACTACAAATGCTTCATTATTGGAGGAGCGCAAGTTTATAAG
GAATGTCTAAATAGGAACTTAATTAAGCAGATATACTTCACAAGGATTAACAACGCTTAC
CAGTGTGATGTTCTGTTCCCACAGTTTGATGAAGGCCAGTTTAGAATGA
>KK077
ATGGAAGACCTTTCAGAGGTATTCGATATTTACGCTATCTGCGCCTGCTGCAAGGTCACC
CCTCCTAATGATGGGATAAAGAATGAGCCGTTTGGCCCGCGAACCTTTAGGGGTCTTGGA
AATAATGGGGCTCTCCCATGGAAATGCAACTCCGTTGACATGAAGTATTTCAGCTCGGTG
ACGACCTACGTGGATGAGTCCAAGTACGAGAAGTTAAAGTGGAAGAGGGAGAGGTACCTA
CAAAGAGAGGCCTCAGTGGGGAATGTTGAACCCCACTGTGGTGGTGACACTGTAGAGACG
GAGGATAACACCACCAAGCTGCAAAACGTTGTGGTAATGGGAAGAAGCAGTTGGGAGAGC
ATTCCCAAACAGTACAAACCACTCCCAAACAGAATCAATGTCGTTCTTTCCAAGACTCTA
ACACATGAACAGGTGAAGGAAAAAGTTTTTATAATTCAGAGTATAGATGACCTACTACTT
CTTTTAAAAAAGCTGAAGTACTACAAATGCTTCATTATTGGAGGAGCGCAAGTTTATAAG
GAATGTCTAAATAGGAACTTAATTAAGCAGATATACTTCACAAGGATTAACAACGCTTAC
CAGTGTGATGTTCTGTTCCCACAGTTTGATGAAGGCCAGTTTAGAATGA
>KK078
ATGGAAGACCTTTCAGAGGTATTCGATATTTACGCTATCTGCGCCTGCTGCAAGGTCACC
CCTCCTAATGATGGGATAAAGAATGAGCCATTTGGCCCGCGAACCTTTAGGGGTCTTGGA
AATAATGGGGCTCTCCCATGGAAATGCAACTCCGTTGACATGAAGTATTTCAGCTCGGTG
ACGACCTACGTGGATGAGTCCAAGTACGAGAAGTTAAAGTGGAAGAGGGAGAGGTACCTA
CAAAGAGAGGCCTCAGTGGGGAATGTTGAAACCCACTGTGGTGGTGACACTGTAGAGACG
GAGGATAACACCACCAAGCTGCAAAACGTTGTGGTAATGGGAAGAAGCAGTTGGGAGAGC
ATTCCCAAACAGTACAAACCACTCCCAAACAGAATCAATGTCGTTCTTTCCAAGACTCTA
ACACATGAACAGGTGAAGGAAAAAGTTTTTATAATTCAGAGTATAGATGACCTACTACTT
CTTTTAAAAAAGCTAAAGTACTACAAATGCTTCATTATTGGAGGAGCGCAAGTTTATAAG
GAATGTCTAAATAGGAACTTAATTAAGCAGATATACTTCACAAGGATTAACAACGCTTAC
CAGTGTGATGTTCTGTTCCCACAGTTTGATGAAAGCCAGTTTAGAATGA
>KK079
ATGGAAGACCTTTCAGAGGTATTCGATATTTACGCTATCTGCGCCTGCTGCAAGGTCACC
CCTCCTAATGATGGGATAAAGAATGAGCCGTTTGGCCCGCGAACCTTTAGGGGTCTTGGA
AATAATGGGGCTCTCCCATGGAAATGCAACTCCGTTGACATGAAGTATTTCAGCTCGGTG
ACGACCTACGTGGATGAGTCCAAGTACGAGAAGTTAAAGTGGAAGAGGGAGAGGTACCTA
CAAAGAGAGGCCTCAGTGGGGAATGTTGAAACCCACTGTGGTGGTGACACTGTAGAGACG
GAGGATAACACCACCAAGCTGCAAAACGTTGTGGTAATGGGAAGAAGCAGTTGGGAGAGC
ATTCCCAAACAGTACAAACCACTCCCAAACAGAATCAATGTCGTTCTTTCCAAGACTTTA
ACACATGAACAGGTGAAGGAAAAAGTTTTTATAATTCAGAGTATAGATGACCTACTACTT
CTTTTAAAAAAGCTAAAGTACTACAAATGCTTCATTATTGGAGGAGCGCAAGTTTATAAG
GAATGTCTAAATAGGAACTTAATTAAGCAAATATACTTCACAAGGATTAACAACGCTTAC
CAGTGTGATGTTCTGTTCCCACAGTTTGATGAAGGCCAGTTTAGAATGA
>KK081
ATGGAAGACCTTTCAGAGGTATTCGATATTTACGCTATCTGCGCCTGCTGCAAGGTCACC
CCTCCTAATGATGGGATAAAGAATGAGCCGTTTGGCCCGCGAACCTTTAGGGGTCTTGGA
AATAATGGGGCTCTCCCATGGAAATGCAACTCCGTTGACATGAAGTATTTCAGCTCGGTG
ACGACCTACGTGGATGAGTCCAAGTACGAGAAGTTAAAGTGGAAGAGGGAGAGGTACCTA
CAAAGAGAGGCCTCAGTGGGGAATGTTGAACCCCACTGTGGTGGTGACACTGTAGAGACG
GAGGATAACACCACCAAGCTGCAAAACGTTGTGGTAATGGGAAGAAGCAGTTGGGAGAGC
ATTCCCAAACAGTACAAACCACTCCCAAACAGAATCAATGTCGTTCTTTCCAAGACTCTA
ACACATGAACAGGTGAAGGAAAAAGTTTTTATAATTCAGAGTATAGATTACCTACTACTT
CTTTTAAAAAAGCTGAAGTACTACAAATGCTTCATTATTGGAGGAGCGCAAGTTTATAAG
GAATGTCTAAATAGGAACTTAATTAAGCAGATATACTTCACAAGGATTAACAACGCTTAC
CAGTGTGATGTTCTGTTCCCACAGTTTGATGAAGGCCAGTTTAGAATGA
>KK082
ATGGAAGACCTTTCAGAGGTATTCGATATTTACGCTATCTGCGCCTGCTGCAAGGTCACC
CCTCCTAATGATGGGATAAAGAATGAGCCATTTGGCCCGCGAACCTTTAGGGGTCTTGGA
AATAATGGGACTCTCCCATGGAAATGCAACTCCGTTGACATGAAGTATTTCAGCTCGGTG
ACGACCTACGTGGATGAGTCCAAGTACGAGAAGTTAAAGTGGAAGAGGGAGAGGTACCTA
CAAAGAGAGGCCTCAGTGGGGAATGTTGAAACCCACTGTGGTGGTGACACTGTAGAGACG
GAGGATAACACCACCAAGCTGCAAAACGTTGTGGTAATGGGAAGAAGCAGTTGGGAGAGC
ATTCCCAAACAGTACAAACCACTCCCAAACAGAATCAATGTCGTTCTTTCCAAGACTCTA
ACACATGAACAGGTGAAGGAAAAAGTTTTTATAATTCAAAGTATAGATGACCTACTACTT
CTTTTAAAAAAGCTGAAGTACTACAAATGCTTCATTATTGGAGGAGCGCAAGTTTATAAG
GAATGTCTAAATAGGAACTTAATTAAGCAGATATACTTCACAAGGATTAACAACGCTTAC
CAGTGTGATGTTCTGTTCCCACAGTTTGATGAAGGCCAGTTTAGAATGA
>KK083
ATGGAAGACCTTTCAGAGGTATTCGATATTTACGCTATCTGCGCCTGCTGCAAGGTCACC
CCTCCTAATGATGGGATAAAGAATGAGCCATTTGGCCCGCGAACCTTTAGGGGTCTTGGA
AATAATGGGGCTCTCCCATGGAAATGCAACTCCGTTGACATGAAGTATTTCAGCTCGGTG
ACGACCTACGTGGATGAGTCCAAGTACGAGAAGTTAAAGTGGAAGAGGGAGAGGTACCTA
CAAAGAGAGGCCTCAGTGGGGAATGTTGAAACCCACTGTGGTGGTGACACTGTAGAGACG
GAGGATAACACCACCAAGCTGCAAAACGTTGTGGTAATGGGAAGAAGCAGTTGGGAGAGC
ATTCCCAAACAGTACAAACCACTCCCAAACAGAATCAATGTCGTTCTTTCCAAGACTCTA
ACACATGAACAGGTGAAGGAAAAAGTATTTATAATTCAGAGTATAGATGACCTACTACTT
CTTTTAAAAAAGCTGAAGTACTACAAATGCTTCATTATTGGAGGAGCGCAAGTTTATAAG
GAATGTCTAAATAGGAACTTAATTAAGCAGATATACTTCACAAGGATTAACAACGCTTAC
CAGTGTGATGTTCTGTTCCCACAGTTTGATGAAGGCCAGTTTAGAATGA
>KK084
ATGGAAGACCTTTCAGAGGTATTCGATATTTACGCTATCTGCGCCTGCTGCAAGGTCACC
CCTCCTAATGATGGGATAAAGAATGAGCCATTTGGCCCGCGAACCTTTAGGGGTCTTGGA
AATAATGGGGCTCTCCCATGGAAATGCAACTCCGTTGACATGAAGTATTTCAGCTCGGTG
ACGACCTACGTGGATGAGTCCAAGTACGAGAAGTTAAAGTGGAAGAGGGAGAGGTACCTA
CAAAGAGAGGCCTCAGTGGGGAATGTTGAAACCCACTGTGGTGGTGACACTGTAGAGACG
GAGGATAACACCACCAAGCTGCAAAACGTTGTGGTAATGGGAAGAAGCAGTTGGGAGAGC
ATTCCCAAACAGTACAAACCACTCCCAAACAGAATCAATGTCGTTCTTTCCAAGACTCTA
ACACATGAACAGGTGAAGGAAAAAGTTTTTATAATTCAGAGTATAGATGACCTACTACTT
CTTTTAAAAAAGCTAAAGTACTACAAATGCTTCATTATTGGAGGAGCGCAAGTTTATAAG
GAATGTCTAAATAGGAACTTAATTAAGCAGATATACTTCACAAGGATTAACAACGCTTAC
CAGTGTGATGTTCTGTTCCCACAGTTTGATGAAGGCCAGTTTAGAATGA
>KK085
ATGGAAGACCTTTCAGAGGTATTCGATATTTACGCTATCTGCGCCTGCTGCAAGGTCACC
CCTCCTAATGATGGGATAAAGAATGAGCCGTTTGGCCCGCTAACCTTTAGGGGTCTTGGA
AATAATGGGGCTCTCCCATGGAAATGCAACTCCGTTGACATGAAGTATTTCAGCTCGGTG
ACGACCTACGTGGATGAGTCCAAGTACGAGAAGTTAAAGTGGAAGAGGGAGAGGTACCTA
CAAAGAGAGGCCTCAGTGGGGAATGTTGAAACCCACTGTGGTGGTGACACTGTAGAGACG
GAGGATAACACCACCAAGCTGCAAAACGTTGTGGTAATGGGAAGAAGCAGTTGGGAGAGC
ATTCCCAAACAGTACAAACCACTCCCAAACAGAATCAATGTCGTTCTTTCCAAGACTCTA
ACACATGAACAGGTGAAGGAAAAAGTTTTTATAATTCAGAGTATAGATGACCTACTACTT
CTTTTAAAAAAGCTAAAGTACTACAAATGCTTCATTATTGGAGGAGCGCAAGTTTATAAG
GAATGTCTAAATAGGAACTTAATTAAGCAGATATACTTCACAAGGATTAACAACGCTTAC
CAGTGTGATGTTCTGTTCCCACAGTTTGATGAAGGCCAGTTTAGAATGA
>KK086
ATGGAAGACCTTTCAGAGGTATTCGATATTTACGCTATCTGCGCCTGCTGCAAGGTCACC
CCTCCTAATGATGGGATAAAGAATGAGCCATTTGGCCCGCGAACCTTTAGGGGTCTTGGA
AATAATGGGGCTCTCCCATGGAAATGCAACTCCGTTGACATGAAGTATTTCAGCTCGGTG
ACGACCTACGTGGATGAGTCCAAGTACGAGAAGTTAAAGTGGAAGAGGGAGAGGTACCTA
CAAAGAGAGGCCTCAGTGGGGAATGTTGAAACCCACTGTGGTGGTGACACTGTAGAGACG
GAGGATAACACCACCAAGCTGCAAAACGTTGTGGTAATGGGAAGAAGCAGTTGGGAGAGC
ATTCCCAAACAGTACAAACCACTTCCAAACAGAATCAATGTCGTTCTTTCCAAGACTCTA
ACACATGAACAGGTGAAGGAAAAAGTTTTTATAATTCAGAGTATAGATGACCTACTACTT
CTTTTAAAAAAGCTAAAGTACTACAAATGCTTCATTATTGGAGGAGCGCAAGTTTATAAG
GAATGTCTAAATAGGAACTTAATTAAGCAGATATACTTCACAAGGATTAACAACGCTTAC
CAGTGTGATGTTCTGTTCCCACAGTTTGATGAAGGCCAGTTTAGAATGA
>KK087
ATGGAAGACCTTTCAGAGGTATTCGATATTTACGCTATCTGCGCCTGCTGCAAGGTCACC
CCTCCTAATGATGGGATAAAGAATGAGCCATTTGGCCCGCGAACCTTTAGGGGTCTTGGA
AATAATGGGGCTCTCCCATGGAAATGCAACTCCGTTGACATGAAGTATTTCAGCTCGGTG
ACGACCTACGTGGATGAGTCTAAGTACGAGAAGTTAAAGTGGAAGAGGGAGAGGTACCTA
CAAAGAGAGGCCTCAGTGGGGAATGTTGAAACCCACTGTGGTGGTGACACTGTAGAGACG
GAGGATAACACCACCAAGCTGCAAAACGTTGTGGTAATGGGAAGAAGCAGTTGGGAGAGC
ATTCCCAAACAGTACAAACCACTCCCAAACAGAATCAATGTCGTTCTTTCCAAGACTCTA
ACACATGAACAGGTGAAGGAAAAAGTTTTTATAATTCAGAGTATAGATGACCTACTACTT
CTTTTAAAAAAGCTAAAGTACTACAAATGCTTCATTATTGGAGGAGCGCAAGTTTATAAG
GAATGTCTAAATAGGAACTTAATTAAGCAGATATACTTCACAAGGATTAACAACGCTTAC
CAGTGTGATGTTCTGTTCCCACAGTTTGATGAAGGCCAGTTTAGAATGA
>KK088
ATGGAAGACCTTTCAGAGGTATTCGATATTTACGCTATCTGCGCCTGCTGCAAGGTCACC
CCTCCTAATGATGGGATAAAGAATGAGCCGTTTGGCCCGCTAACCTTTAGGGGTCTTGGA
AATAATGGGGCTCTCCCATGGAAATGCAACTCCGTTGACATGAAGTATTTCAGCTCGGTG
ACGACCTACGTGGATGAGTCCAAGTACGAGAAGTTAAAGTGGAAGAGGGAGAGGTACCTA
CAAAGAGAGGCCTCAGTGGGGAATGTTGAAACCCACTGTGGTGGTGACACTGTAGAGACG
GAGGATAACACCACCAAGCTGCAAAACGTTGTGGTAATGGGAAGAAGCAGTTGGGAGAGC
ATTCCCAAACAGTACAAACCACTCCCAAACAGAATCAATGTCGTTCTTTCCAAGACTCTA
ACACATGAACAGGTGAAGGAAAAAGCTTTTATAATTCAAAGTATAGATGACCTACTACTT
CTTTTAAAAAAGCTGAAGTACTACAAATGCTTCATTATTGGAGGAGCGCAAGTTTATAAG
GAATGTCTAAATAGGAACTTAATTAAGCAGATATACTTCACAAGGATTAACAACGCTTAC
CAGTGTGATGTTCTGTTCCCACAGTTTGATGAAGGCCAGTTTAGAATGA
>KK089
ATGGAAGACCTTTCAGAGGTATTCGATATTTACGCTATCTGCGCCTGCTGCAAGGTCACC
CCTCCTAATGATGGGATAAAGAATGAGCCATTTGGCCCGCGAACCTTTAGGGGTCTTGGA
AATAATGGGGCTCTCCCATGGAAATGCAACTCCGTTGATATGAAGTATTTCAGCTCGGTG
ACGACCTACGTGGATGAGTCCAAGTACGAGAAGTTAAAGTGGAAGAGGGAGAGGTACCTA
CAAAGAGAGGCCTCAGTGGGGAATGTTGAAACCCACTGTGGTGGTGACACTGTAGAGACG
GAGGATAACACCACCAAGCTGCAAAACGTTGTGGTAATGGGAAGAAGCAGTTGGGAGAGC
ATTCCCAAACAGTACAAACCACTCCCAAACAGAATCAATGTCGTTCTTTCCAAGACTCTA
ACACATGAACAGGTGAAGGAAAAAGTTTTTATAATTCAGAGTATAGATGACCTACTACTT
CTTTTAAAAAAGCTAAAGTACTACAAATGCTTCATTATTGGAGGAGCGCAAGTTTATAAG
GAATGTCTAAATAGGAACTTAATTAAGCAGATATACTTCACAAGGATTAACAACGCTTAC
CAGTGTGATGTTCTGTTCCCACAGTTTGATGAAGGCCAGTTTAGAATGA
>KK090
ATGGAAGACCTTTCAGAGGTATTCGATATTTACGCTATCTGCGCCTGCTGCAAGGTCACC
CCTCCTAATGATGGGATAAAGAATGAGCCGTTTGGCCCGCGAACCTTTAGGGGTCTTGGA
AATAATGGGGCTCTCCCATGGAAATGCAACTCCGTTGACATGAAGTATTTCAGCTCGGTG
ACGACCTACGTGGATGAGTCCAAGTACGAGAAGTTAAAGTGGAAGAGGGAGAGGTACCTA
CAAAGAGAGGCCTCAGTGGGGAATGTTGAACCCCACTGTGGTGGTGACACTGTAGAGACG
GAGGATAACACCACCAAGCTGCAAAACGTTGTGGTAATGGGAAGAAGCAGTTGGGAGAGC
ATTCCCAAACAGTACAAACCACTCCCAAACAGAATCAATGTCGTTCTTTCCAAGACTCTA
ACACATGAACAGGTGAAGGAAAAAGTTTTTATAATTCAGAGTATAGATGACCTACTACTT
CTTTTAAAAAAGCTGAAGTACTACAAATGCTTCATTATTGGAGGAGCGCAAGTTTATAAG
GAATGTCTAAATAGGAACTTAATTAAGCAGATATACTTCACAAGGATTAACAACGCTTAC
CAGTGTGATGTTCTGTTCCCACAGTTTGATGAAGGCCAGTTTAGAATGA
>KK091
ATGGAAGACCTTTCAGAGGTATTCGATATTTACGCTATCTGCGCCTGCTGCAAGGTCACC
CCTCCTAATGATGGGATAAAGAATGAGCCGTTTGGCCCGCGAACCTTTAGGGGTCTTGGA
AATAATGGGGCTCTCCCATGGAAATGCAACTCCGTTGACATGAAGTATTTCAGCTCGGTG
ACGACCTACGTGGATGAGTCCAAGTACGAGAAGTTAAAGTGGAAGAGGGAGAGGTACCTA
CAAAGAGAGGCCTCAGTGGGGAATGTTGAAACCCAATGTGGTGGTGACACTGTAGAGACG
GAGGATAACACCACCAAGCTGCAAAACGTTGTGGTAATGGGAAGAAGCAGTTGGGAGAGC
ATTCCCAAACAGTACAAACCACTCCCAAACAGAATCAATGTCGTTCTTTCCAAGACTCTA
ACACATGAACAGGTGAAGGAAAAAGTTTTTATAATTCAAAGTATAGATGACCTACTACTT
CTTTTAAAAAAGCTAAAGTACTACAAATGCTTCATTATTGGAGGAGCGCAAGTTTATAAG
GAATGTCTAAATAGGAACTTAATTAAGCAGATATACTTCACAAGGATTAACAACGCTTAC
CAGTGTGATGTTCTGTTCCCACAGTTTGATGAAGGCCAGTTTAGAATGA
>KK094
ATGGAAGACCTTTCAGAGGTATTCGATATTTACGCTATCTGCGCCTGCTGCAAGGTCACC
CCTCCTAATGATGGGATAAAGAATGAGCCATTTGGCCCGCGAACCTTTAGGGGTCTTGGA
AATAATGGGGCTCTCCCATGGAAATGCAACTCCGTTGACATGAAGTATTTCAGCTCGGTG
ACGACCTACGTGGATGAGTCCAAGTACGAGAAGTTAAAGTGGAAGAGGGAGAGGTACCTA
CAAAGAGAGGCCTCAGTGGGGAATGTTGAAACCCACTGTGGTGGTGACACTGTAGAGACG
GAGGATAACACCACCAAGCTGCAAAACGTTGTGGTAATGGGAAGAAGCAGTTGGGAGAGC
ATTCCCAAACAGTACAAACCACTCCCAAACAGAATCAATGTCGTTCTTTCCAAGACTCTA
ACACATGAACAGGTGAAGGAAAAAGTTTTTATAATTCAGAGTATAGATGACCTACTACTT
CTTTTAAAAAAGCTAAAGTACTACAAATGCTTCATTATTGGAGGAGCGCAAGTTTATAAG
GAATGTCTAAATAGGAACTTAATTAAGCAGATATACTTCACAAGGATTAACAACGCTTAC
CAGTGTGATGTTCTGTTCCCACAGTTTGATGAAGGTCAGTTTAGAATGA
>KK095
ATGGAAGACCTTTCAGAGGTATTCGATATTTACGCTATCTGCGCCTGCTGCAAGGTCACC
CCTCCTAATGATGGGATAAAGAATGAGCCATTTGGCCCGCGAACCTTTAGGGGTCTTGGA
AATAATGGGGCTCTTCCATGGAAATGCAACTCCGTTGACATGAAGTATTTCAGCTCGGTG
ACGACCTACGTGGATGAGTCCAAGTACGAGAAGTTAAAGTGGAAGAGGGAGAGGTACCTA
CAAAGAGAGGCCTCAGTGGGGAATGTTGAAACCCACTGTGGTGGTGACACTGTAGAGACG
GAGGATAACATCACCAAGCTGCAAAACGTTGTGGTAATGGGAAGAAGCAGTTGGGAGAGC
ATTCCCAAACAGTACAAACCACTCCCAAACAGAATCAATGTCGTTCTTTCCAAGACTCTA
ACACATGAACAGGTGAAGGAAAAAGTTTTTATAATTCAGAGTATAGATGACCTACTACTT
CTTTTAAAAAAGCTGAAGTACTACAAATGCTTCATTATTGGAGGAGCGCAAGTTTATAAG
GAATGTCTAAATAGGAACTTAATTAAGCAAATATACTTCACAAGGATTAACAACGCTTAC
CAGTGTGATGTTCTGTTCCCACAGTTTGATGAAGGTCAGTTTAGAATGA
>KK097
ATGGAAGACCTTTCAGAGGTATTCGATATTTACGCTATCTGCGCCTGCTGCAAGGTCACC
CCTCCTAATGATGGGATAAAGAATGAGCCATTTGGCCCGCGAACCTTTAGGGGTCTTGGA
AATAATGGGGCTCTCCCATGGAAATGCAACTCCGTTGATATGAAGTATTTCAGCTCGGTG
ACGACCTACGTGGATGAGTCCAAGTACGAGAAGTTAAAGTGGAAGAGGGAGAGGTACCTA
CAAAGAGAGGCCTCAGTGGGGAATGTTGAAACCCACTGTGGTGGTGACACTGTAGAGACG
GAGGATAACACCACCAAGCTGCAAAACGTTGTGGTAATGGGAAGAAGCAGTTGGGAGAGC
ATTCCCAAACAGTACAAACCACTCCCAAACAGAATCAATGTCGTTCTTTCCAAGACTCTA
ACACATGAACAGGTGAAGGAAAAAGTTTTTATAATTCAGAGTATAGATGACCTACTACTT
CTTTTAAAAAAGCTAAAGTACTACAAATGCTTCATTATTGGAGGAGCGCAAGTTTATAAG
GAATGTCTAAATAGGAACTTAATTAAGCAGATATACTTCACAAGGATTAACAACGCTTAC
CAGTGTGATGTTCTGTTCCCACAGTTTGATGAAGGCCAGTTTAGAATGA
>KK098
ATGGAAGACCTTTCAGAGGTATTCGATATTTACGCTATCTGCGCCTGCTGCAAGGTCACC
CCTCCTAATGATGGGATAAAGAATGAGCCATTTGGCCCGCGAACCTTTAGGGGTCTTGGA
AATAATGGGGCTCTCCCATGGAAATGCAACTCCGTTGACATGAAGTATTTCAGCTCGGTG
ACGACCTACGTGGATGAGTCCAAGTACGAGAAGTTAAAGTGGAAGAGGGAGAGGTACCTA
CAAAGAGAGGCCTCAGTGGGGAATGTTGAAACCCACTGTGGTGGTGATACTGTAGAGACG
GAGGATAACACCACCAAGCTGCAAAACGTTGTGGTAATGGGAAGAAGCAGTTGGGAGAGC
ATTCCCAAACAGTACAAACCACTCCCAAACAGAATCAATGTCGTTCTTTCCAAGACTCTA
ACACATGAACAGGTGAAGGAAAAAGTTTTTATAATTCAGAGTATAGATGACCTACTACTT
CTTTTAAAAAAGCTAAAGTACTACAAATGCTTCATTATTGGAGGAGCGCAAGTTTATAAG
GAATGTCTAAATAGGAACTTAATTAAGCAGATATACTTCACAAGGATTAACAACGCTTAC
CAGTGTGATGTTCTGTTCCCACAGTTTGATGAAGGCCAGTTTAGAATGA
>MK010
ATGGAAGACCTTTCAGAGGTATTCGATATTTACGCTATCTGCGCCTGCTGCAAGGTCACC
CCTCCTAATGATGGGATAAAGAATGAGCCGTTTGGCCCGCTAACCTTTAGGGGTCTTGGA
AATAATGGGGCTCTCCCATGGAAATGCAACTCCGTTGACATGAAGTATTTCAGCTCGGTG
ACGACCTACGTGGATGAGTCCAAGTACGAGAAGTTAAAGTGGAAGAGGGAGAGGTACCTA
CAAAGAGAGGCCTCAGTGGGGAATGTTGAAACCCACTGTGGTGGTGACACTGTAGAGACG
GAGGATAACACCACCAAGCTGCAAAACGTTGTGGTAATGGGAAGAAGCAGTTGGGAGAGC
ATTCCCAAACAGTACAAACCACTCCCAAACAGAATCAATGTCGTTCTTTCCAAGACTCTA
ACACATGAACAGGTGAAGGAAAAAGTTTTTATAATTCAGAGTATAGATGACCTACTACTT
CTTTTAAAAAAGCTGAAGTACTACAAATGCTTCATTATTGGAGGAGCGCAAGTTTATAAG
GAATGTCTAAATAGGAACTTAATTAAGCAGATATACTTCACAAGGATTAACAACGCTTAC
CAGTGTGATGTTCTGTTCCCACAGTTAGATGAAGGACAGTTTACCCCGA
>MK011
ATGGAAGACCTTTCAGAGGTATTCGATATTTACGCTATCTGCGCCTGCTGCAAGGTCACC
CCTCCTAATGATGGGATAAAGAATGAGCCATTTGGCCCGCGAACCTTTAGGGGTCTTGGA
AATAATGGGGCTCTCCCATGGAAATGCAACTCCGTTGACATGAAGTATTTCAGCTCGGTG
ACGACCTACGTGGATGAGTCCAAGTACGAGAAGTTAAAGTGGAAGAGGGAGAGGTACCTA
CAAAGAGAGGCTTCAGTGGGGAATGTTGAAACCCACTGTGGTGGTGACACTGTAGAGACG
GAGGATAACACCACCAAGCTGCAAAACGTTGTGGTAATGGGAAGAAGCAGTTGGGTGAGC
ATTCCCAAACAGTACAAACCACTCCCAAACAGAATCAATGTCGTTCTTTCCAAGACTCTA
ACACATGAACAGGTGAAGGAAAAAGTTTTTATAATTCAGAGTATAGATGACCTACTACTT
CTTTTAAAAAAGCTAAAGTACTACAAATGCTTCATTATTGGAGGAGCGCAAGTTTATAAG
GAATGTCTAAATAGGAACTTAATTAAGCAGATATACTTCACAAGGATTAACAACGCTTAT
CAGTGTGATGTTCTGTTCCCACAGTTTGATGAAGGCCAGTTTAGAATGA
>MK012
ATGGAAGACCTTTCAGAGGTATTCGATATTTACGCTATCTGCGCCTGCTGCAAGGTCACC
CCTCCTAATGATGGGATAAAGAATGAGCCATTTGGCCCGCGAACCTTTAGGGGTCTTGGA
AATAATGGGGCTCTCCCATGGAAATGCAACTCCGTTGACATGAAGTATTTCAGCTCGGTG
ACGACCTACGTGGATGAGTCCAAGTACGAGAAGTTAAAGTGGAAGAGGGAGAGGTACCTA
CAAAGAGAGGCCTCAGTGGGGAATGTTGAAACCCACTGTGGTGGTGACACTGTAGAGACG
GAGGATAACACCACCAAGCTGCAAAACGTTGTGGTAATGGGAAGAAGCAGTTGGGAGAGC
ATTCCCAAACAGTACAAACCACTCCCAAACAGAATCAATGTCGTTCTTTCCAAGACTCTA
ACACATGAACAGGTGAAGGAAAAAGTTTTTATAATTCAGAGTATATATGACCTACTACTT
CTTTTAAAAAAGCTAAAGTACTACAAATGCTTCATTATTGGAGGAGCGCAAGTTTATAAG
GAATGTCTAAATAGGAACTTAATTAAGCAGATATACTTCACAAGGATTAACAACGCTTAT
CAGTGTGATGTTCTGTTCCCACAGTTTGATGAAGGCCAGTTTAGAATGA
>MK013
ATGGAAGACCTTTCAGAGGTATTCGATATTTACGCTATCTGCGCCTGCTGCAAGGTCACC
CCTCCTAATGATGGGATAAAGAATGAGCCATTTGGCCCGCGAACCTTTAGGGGTCTTGGA
AATAATGGGACTCTCCCATGGAAATGCAACTCCGTTGACATGAAGTATTTCAGCTCGGTG
ACGACCTACGTGGATGAGTCCAAGTACGAGAAGTTAAAGTGGAAGAGGGAGAGGTACCTA
CAAAGAGAGGCCTCAGTGGGGAATGTTGAAACCCACTGTGGTGGTGACACTGTAGAGACG
GAGGATAACACCACCAAGCTGCAAAACGTTGTGGTAATGGGAAGAAGCAGTTGGGAGAGC
ATTCCCAAACAGTACAAACCACTCCCAAACAGAATCAATGTCGTTCTTTCCAAGACTCTA
ACACATGAACAGGTGAAGGAAAAAGTTTTTATAATTCAGAGTATAGATGACCTACTACTT
CTTTTAAAAAAGCTGAAGTACTACAAATGCTTCATTATTGGAGGAGCGCAAGTTTATAAG
GAATGTCTAAATAGGAACTTAATTAAGCAAATATACTTCACAAGGATTAACAACGCTTAC
CAGTGTGATGTTCTGTTCCCACAGTTTGATGAAGGCCAGTTTAGAATGA
>MK014
ATGGAAGACCTTTCAGAGGTATTCGATATTTACGCTATCTGCGCCTGCTGCAAGGTCACC
CCTCCTAATGATGGGATAAAGAATGAGCCATTTGGCCCGCGAACCTTTAGGGGTCTTGGA
AATAATGGGGCTCTCCCATGGAAATGCAACTCCGTTGACATGAAGTATTTCAGCTCGGTG
ACGACCTACGTGGATGAGTCCAAGTACGAGAAGTTAAAGTGGAAGAGGGAGAGGTACCTA
CAAAGAGAGGCCTCAGTGGGGAATGTTGAAACCCACTGTGGTGGTGACACTGTAGAGACG
GAGGATAACACCACCAAGCTGCAAAACGTTGTGGTAATGGGAAGAAGCAGTTGGGAGAGC
ATTCCCAAACAGTACAAACCACTCCCAAACAGAATCAATGTCGTTCTTTCCAAGACTCTA
ACACATGAACAGGTGAAGGAAAAAGTTTTTATAATTCAGAGTATAGATGACCTACTACTT
CTTTTAAAAAAGCTGAAGTACTACAAATGCTTCATTATTGGAGGAGCGCAAGTTTATAAG
GAATGTCTAAATAGGAACTTAATTAAGCAGATATACTTCACAAGGATTAACAACGCTTAC
CAGTGTGATGTTCTGTTCCCACAGTTTGATGAAGGCCAGTTTAGAATGA
>MK015
ATGGAAGACCTTTCAGAGGTATTCGATATTTACGCTATCTGCGCCTGCTGCAAGGTCACC
CCTCCTAATGATGGGATAAAGAATGAGCCGTTTGGCCCGCGAACCTTTAGGGGTCTTGGA
AATAATGGGGCTCTCCCATGGAAATGCAACTCCGTTGACATGAAGTATTTCAGCTCGGTG
ACGACCTACGTGGATGAGTCCAAGTACGAGAAGTTAAAGTGGAAGAGGGAGAGGTACCTA
CAAAGAGAGGCCTCAGTGGGGAATGTTGAAACCCACTGTGGTGGTGACACTGTAGAGACG
GAGGATAACACCACCAAGCTGCAAAACGTTGTGGTAATGGGAAGAAGCAGTTGGGAGAGC
ATTCCCAAACAGTTCAAACCACTCCCAAACAGAATCAATGTCGTTCTTTCCAAGACTCTA
ACACATGAACAGGTGAAGGAAAAAGTTTTTATAATTCAGAGTATAGATGACCTACTACTT
CTTTTAAAAAAGCTGAAGTACTACAAATGCTTCATTATTGGAGGAGCGCAAGTTTATAAG
GAATGTCTAAATAGGAACTTAATTAAGCAGATATACTTCACAAGGATTAACAACGCTTAC
CAGTGTGATGTTCTGTTCCCACAGTTTGATGAAGGCCAGTTTAGAATGA
>MK016
ATGGAAGACCTTTCAGAGGTATTCGATATTTACGCTATCTGCGCCTGCTGCAAGGTCACC
CCTCCTAATGATGGGATAAAGAATGAGCCGTTTGGCCCGCGAACCTTTAGGGGTCTTGGA
AATAATGGGGCTCTCCCATGGAAATGCAACTCCGTTGACATGAAGTATTTCAGCTCGGTG
ACGACCTACGTGGATGAGTCCAAGTACGAGAAGTTAAAGTGGAAGAGGGAGAGGTACCTA
CAAAGAGAGGCCTCAGTGGGGAATGTTGAAACCCACTGTGGTGGTGACACTGTAGAGACG
GAGGATAACACCACCAAGCTGCAAAACGTTGTGGTAATGGGAAGAAGCAGTTGGGAGAGC
ATTCCCAAACAGTACAAACCACTCCCAAACAGAATCAATGTCGTTCTTTCCAAGACTCTA
ACACATGAACAGGTGAAGGAAAAAGTTTTTATAATTCAGAGTATAGATGACCTACTACTT
CTTTTAAAAAAGCTGAAGTACTACAAATGCTTCATTATTGGAGGAGCGCAAGTTTATAAG
GAATGTCTAAATAGGAACTTAATTAAGCAGATATACTTCACAAGGATTAACAACGCTTAC
CAGTGTGATGTTCTGTTCCCACAGTTTGATGAAGGCCAGTTTAGAATGA
>MK017
ATGGAAGACCTTTCAGAGGTATTCGATATTTACGCTATCTGCGCCTGCTGCAAGGTCACC
CCTCCTAATGATGGGATAAAGAATGAGCCATTTGGCCCGCGAACCTTTAGGGGTCTTGGA
AATAATGGGGCTCTCCCATGGAAATGCAACTCCGTTGACATGAAGTATTTCAGCTCGGTG
ACGACCTACGTGGATGAGTCCAAGTACGAGAAGTTAAAGTGGAAGAGGGAGAGGTACCTA
CAAAGAGAGGCCTCAGTGGGGAATGTTGAAACCCACTGTGGTGGTGACACTGTAGAGACG
GAGGATAACACCACCAAGCTGCAAAACGTTGTGGTAATGGGAAGAAGCAGTTGGGAGAGC
ATTCCCAAACAGTACAAACCACTCCCAAACAGAATCAATGTCGTTCTTTCCAAGACTCTA
ACACATGAACAGGTGAAGGAAAAAGTTTTTATAATTCAGAGTATAGATGACCTACTACTT
CTTTTAAAAAAGCTAAAGTACTACAAATGCTTCATTATTGGAGGAGCGCAAGTTTATAAG
GAATGTCTAAATAGGAACTTAATTAAGCAGATATACTTCACAAGGATTAACAACGCTTAC
CAGTGTGATGTTCTGTTCCCTCAGTTGGATGGGTGACGGTTTAGAAGGA
>MK018
ATGGAAGACCTTTCAGAGGTATTCGATATTTACGCTATCTGCGCCTGCTGCAAGGTCACC
CCTCCTAATGATGGGATAAAGAATGAGCCGTTTGGCCCGCGAACCTTTAGGGGTCTTGGA
AATAATGGGGCTCTCCCATGGAAATGCAACTCCGTTGACATGAAGTATTTCAGCTCGGTG
ACGACCTACGTGGATGAGTCCAAGTACGAGAAGTTAAAGTGGAAGAGGGAGAGGTACCTA
CAAAGAGAGGCCTCAGTGGGGAATGTTGAAACCCACTGTGGTGGTGACACTGTAGAGACG
GAGGATAACACCACCAAGCTGCAAAACGTTGTGGTAATGGGAAGAAGCAGTTGGGAGAGC
ATTCCCAAACAGTACAAACCACTCCCAAACAGAATCAATGTCGTTCTTTCCAAGACTCTA
ACACATGAACAGGTGAAGGAAAAAGTTTTTATAATTCAGAGTATAGATGACCTACTACTT
CTTTTAAAAAAGCTAAAGTACTACAAATGCTTCATTATTGGAGGAGCGCAAGTTTATAAG
GAATGTCTAAATAGGAACTTAATTAAGCAGATATACTTCACAAGGATTAACAACGCTTAC
CAGTGTGATGTTCTGTTCCCACAGTTTGATGAAGGCCAGTTTAGAATGA
>MK020
ATGGAAGACCTTTCAGAGGTATTCGATATTTACGCTATCTGCGCCTGCTGCAAGGTCACC
CCTCCTAATGATGGGATAAAGAATGAGCCATTTGGCCCGCGAACCTTTAGGGGTCTTGGA
AATAATGGGGCTCTCCCATGGAAATGCAACTCCGTTGACATGAAGTATTTCAGCTCGGTG
ACGACCTACGTGGATGAGTCCAAGTACGAGAAGTTAAAGTGGAAGAGGGAGAGGTACCTA
CAAAGAGAGGCCTCAGTGGGGAATGTTGAAACCCACTGTGGTGGTGACACTGTAGAGACG
GAGGATAACACCACCAAGCTGCAAAACGTTGTGGTAATGGGAAGAAGCAGTTGGGAGAGC
ATTCCCAAACAGTACAAACCACTCCCAAACAGAATCAATGTCGTTCTTTCCAAGACTCTA
ACACATGAACAGGTGAAGGAAAAAGTTTTTATAATTCAGAGTATAGATGACCTACTACTT
CTTTTAAAAAAGCTAAAGTACTACAAATGCTTCATTATTGGAGGAGCGCAAGTTTATAAG
GAATGTCTAAATAGGAACTTAATTAAGCAGATATACTTCACAAGGATTAACAACGCTTAC
CAGTGTGATGTTCTGTCCCACCAGTTGGAGAAGGCCCAGTTGACCCTGA
>MK021
ATGGAAGACCTTTCAGAGGTATTCGATATTTACGCTATCTGCGCCTGCTGCAAGGTCACC
CCTCCTAATGATGGGATAAAGAATGAGCCGTTTGGCCCGCGAACCTTTAGGGGTCTTGGA
AATAATGGGGCTCTCCCATGGAAATGCAACTCCGTTGACATGAAGTATTTCAGCTCGGTG
ACGACCTACGTGGATGAGTCCAAGTACGAGAAGTTAAAGTGGAAGAGGGAGAGGTACCTA
CAAAGAGAGGCCTCAGTGGGGAATGTTGAAACCCACTGTGGTGGTGACACTGTAGAGACG
GAGGATAACACCACCAAGCTGCAAAACGTTGTGGTAATGGGAAGAAGCAGTTGGGAGAGC
ATTCCCAAACAGTACAAACCACTCCCAAACAGAATCAATGTCGTTCTTTCCAAGACTCTA
ACACATGAACAGGTGAAGGAAAAAGTTTTTATAATTCAGAGTATAGATGACCTACTACTT
CTTTTAAAAAAGCTAAAGTACTACAAATGCTTCATTATTGGAGGAGCGCAAGTTTATAAG
GAATGTCTAAATAGGAACTTAATTAAGCAGATATACTTCACAAGGATTAACAACGCTTAC
CAGTGTGATGTTCTGTTCCCACAGTTGGATGGATGACTGTTTAGAAGGA
>MK022
ATGGAAGACCTTTCAGAGGTATTCGATATTTACGCTATCTGCGCCTGCTGCAAGGTCACC
CCTCCTAATGATGGGATAAAGAATGAGCCGTTTGGCCCGCGAACCTTTAGGGGTCTTGGA
AATAATGGGGCTCTCCCATGGAAATGCAACTCCGTTGACATGAAGTATTTCAGCTCGGTG
ACGACCTACGTGGATGAGTCCAAGTACGAGAAGTTAAAGTGGAAGAGGGAGAGGTACCTA
CAAAGAGAGGCCTCAGTGGGGAATGTTGAAACCCACTGTGGTGGTGACACTGTAGAGACG
GAGGATAACACCACCAAGCTGCAAAACGTTGTGGTAATGGGAAGAAGCAGTTGGGAGAGC
ATTCCCAAACAGTACAAACCACTCCCAAACAGAATCAATGTCGTTCTTTCCAAGACTCTA
ACACATGAACAGGTGAAGGAAAAAGTTTTTATAATTCAGAGTATAGATGACCTACTACTT
CTTTTAAAAAAGCTGAAGTACTACAAATGCTTCATTATTGGAGGAGCGCAAGTTTATAAG
GAATGTCTAAATAGGAACTTAATTAAGCAGATATACTTCACAAGGATTAACAACGCTTAC
CAGTGTGATGTTCTGTTCCCACAGTTGGATGGATGACTGTTTAGAAGGA
>MK024
ATGGAAGACCTTTCAGAGGTATTCGATATTTACGCTATCTGCGCCTGCTGCAAGGTCACC
CCTCCTAATGATGGGATAAAGAATGAGCCATTTGGCCCGCGAACCTTTAGGGGTCTTGGA
AATAATGGGGCTCTCCCATGGAAATGCAACTCCGTTGACATGAAGTATTTCAGCTCGGTG
ACGACCTACGTGGATGAGTCCAAGTACGAGAAGTTAAAGTGGAAGAGGGAGAGGTACCTA
CAAAGAGAGGCCTCAGTGGGGAATGTTGAAACCCACTGTGGTGGTGACACTGTAGAGACG
GAGGATAACACCACCAAGCTGCAAAACGTTGTGGTAATGGGAAGAAGCAGTTGGGAGAGC
ATTCCCAAACAGTACAAACCACTCCCAAACAGAATCAATGTCGTTCTTTCCAAGACTCTA
ACACATGAACAGGTGAAGGAAAAAGCTTTTATAATTCAAAGTATAGATGACCTACTACTT
CTTTTAAAAAAGCTAAAGTACTACAAATGCTTCATTATTGGAGGAGCGCAAGTTTATAAG
GAATGTCTAAATAGGAACTTAATTAAGCAGATATACTTCACAAGGATTAACAACGCTTAC
CAGTGTGATGTTCTGTTCCCACAGTTTGATGAAGGCCAGTTTAGAATGA
>MK025
ATGGAAGACCTTTCAGAGGTATTCGATATTTACGCTATCTGCGCCTGCTGCAAGGTCACC
CCTCCTAATGATGGGATAAAGAATGAGCCATTTGGCCCGCGAACCTTTAGGGGTCTTGGA
AATAATGGGGCTCTCCCATGGAAATGCAACTCCGTTGACATGAAGTATTTCAGCTCGGTG
ACGACCTACGTGGATGAGTCCAAGTACGAGAAGTTAAAGTGGAAGAGGGAGAGGTACCTA
CAAAGAGAGGCCTCAGTGGGGAATGTTGAACCCCACTGTGGTGGTGACACTGTAGAGACG
GAGGATAACACCACGAAGCTGCAAAACGTTGTGGTAATGGGAAGAAGCAGTTGGGAGAGC
ATTCCCAAACAGTACAAACCACTCCCAAACAGAATCAATGTCGTTCTTTCCAAGACTCTA
ACACATGAACAGGTGAAGGAAAAAGTTTTTATAATTCAGAGTATAGATGACCTACTACTT
CTTTTAAAAAAGCTAAAGTACTACAAATGCTTCATTATTGGAGGAGCGCAAGTTTATAAG
GAATGTCTAAATAGGAACTTAATTAAGCAGATATACTTCACAAGGATTAACAACGCTTAC
CAGTGTGATGTTCTGTTCCCACAGTTTGATGAAGGCCAGTTTAGAATGA
>MK026
ATGGAAGACCTTTCAGAGGTATTCGATATTTACGCTATCTGCGCCTGCTGCAAGGTCACC
CCTCCTAATGATGGGATAAAGAATGAGCCATTTGGCCCGCGAACCTTTAGGGGTCTTGGA
AATAATGGGGCTCTCCCATGGAAATGCAACTCCGTTGACATGAAGTATTTCAGCTCGGTG
ACGACCTACGTGGATGAGTCCAAGTACGAGAAGTTAAAGTGGAAGAGGGAGAGGTACCTA
CAAAGAGAGGCCTCAGTGGGGAATGTTGAAACCCACTGTGGTGGTGACACTGTAGAGACG
GAGGATAACACCACCAAGCTGCAAAACGTTGTGGTAATGGGAAGAAGCAGTTGGGAGAGC
ATTCCCAAACAGTACAAACCACTCCCAAACAGAATCAATGTCGTTCTTTCCAAGACTCTA
ACACATGAACAGGTGAAGGAAAAAGTTTTTATAATTCAGAGTATAGATGACCTACTACTT
CTTTTAAAAAAGCTAAAGTACTACAAATGCTTCATTATTGGAGGAGCGCAAGTTTATAAG
GAATGTCTAAATAGGAACTTAATTAAGCAGATATACTTCACAAGGATTAACAACGCTTAC
CAGTGTGATGTTCTGTTCCCACAGTTTGATGAAGGCCAGTTTAGAATGA
>MK027
ATGGAAGACCTTTCAGAGGTATTCGATATTTACGCTATCTGCGCCTGCTGCAAGGTCACC
CCTCCTAATGATGGGATAAAGAATGAGCCATTTGGCCCCCGAACCTTTAGGGGTCTTGGA
AATAATGGGGCTCTCCCATGGAAATGCAACTCCGTTGACATGAAGTATTTCAGCTCGGTG
ACGACCTACGTGGATGAGTCCAAGTACGAGAAGTTAAAGTGGAAGAGGGAGAGGTACCTA
CAAAGAGAGGCCTCAGTGGGGAATGTTGAAACCCACTGTGGTGGTGACACTGTAGAGACG
GAGGATAACACCACCAAGCTGCAAAACGTTGTGGTAATGGGAAGAAGCAGTTGGGAGAGC
ATTCCCAAACAGTACAAACCACTCCCAAACAGAATCAATGTCGTTCTTTCCAAGACTCTA
ACACATGAACAGGTGAAGGAAAAAGTTTTTATAATTCAGAGTATAGATGACCTACTACTT
CTTTTAAAAAAGCTAAAGTACTACAAATGCTTCATTATTGGAGGAGCGCAAGTTTATAAG
GAATGTCTAAATAGGAACTTAATTAAGCAGATATACTTCACAAGGATTAACAACGCTTAC
CAGTGTGATGTTCTGTTCCCACAGTTTGATGAAGGCCAGTTTAGAATGA
>MK028
ATGGAAGACCTTTCAGAGGTATTCGATATTTACGCTATCTGCGCCTGCTGCAAGGTCACC
CCTCCTAATGATGGGATAAAGAATGAGCCATTTGGCCCGCGAACCTTTAGGGGTCTTGGA
AATAATGGGGCTCTCCCATGGAAATGCAACTCCGTTGACATGAAGTATTTCAGCTCGGTG
ACGACCTACGTGGATGAGTCCAAGTACGAGAAGTTAAAGTGGAAGAGGGAGAGGTACCTA
CAAAGAGAGGCCTCAGTGGGGAATGTTGAACCCCACTGTGGTGGTGACACTGTAGAGACG
GAGGATAACACCACCAAGCTGCAAAACGTTGTGGTAATGGGAAGAAGCAGTTGGGAGAGC
ATTCCCAAACAGTACAAACCACTCCCAAACAGAATCAATGTCGTTCTTTCCAAGACTCTA
ACACATGAACAGGTGAAGGAAAAAGTTTTTATAATTCAGAGTATAGATGACCTACTACTT
CTTTTAAAAAAGCTAAAGTACTACAAATGCTTCATTATTGGAGGAGCGCAAGTTTATAAG
GAATGTCTAAATAGGAACTTAATTAAGCAGATATACTTCACAAGGATTAACAACGCTTAC
CAGTGTGATGTTCTGTTCCCACAGTTTGATGAAGGTCAGTTTAGAATGA
>MK031
ATGGAAGACCTTTCAGAGGTATTCGATATTTACGCTATCTGCGCCTGCTGCAAGGTCACC
CCTCCTAATGATGGGATAAAGAATGAGCCATTTGGCCCGCGAACCTTTAGGGGTCTTGGA
AATAATGGGGCTCTCCCATGGAAATGCAACTCCGTTGACATGAAGTATTTCAGCTCGGTG
ACGACCTACGTGGATGAGTCCAAGTACGAGAAGTTAAAGTGGAAGAGGGAGAGGTACCTA
CAAAGAGAGGCCTCAGTGGGGAATGTTGAAACCCACTGTGGTGGTGACACTGTAGAGACG
GAGGATAACACCACCAAGCTGCAAAACGTTGTGGTAATGGGAAGAAGCAGTTGGGAGAGC
ATTCCCAAACAGTACAAACCACTCCCAAACAGAATCAATGTCGTTCTTTCCAAGACTCTA
ACACATGAACAGGTGAAGGAAAAAGTTTTTATAATTCAGAGTATAGATGACCTACTACTT
CTTTTAAAAAAGCTAAAGTACTACAAATGCTTCATTATTGGAGGAGCGCAAGTTTATAAG
GAATGTCTAAATAGGAACTTAATTAAGCAGATATACTTCACAAGGATTAACAACGCTTAC
CAGTGTGATGTTCTGTTCCCACAGTTTGATGAAGGCCAGTTTAGAATGA
>MK032
ATGGAAGACCTTTCAGAGGTATTCGATATTTACGCTATCTGCGCCTGCTGCAAGGTCACC
CCTCCTAATGATGGGATAAAGAATGAGCCATTTGGCCCGCGAACCTTTAGGGGTCTTGGA
AATAATGGGGCTCTCCCATGGAAATGCAACTCCGTTGACATGAAGTATTTCAGCTCGGTG
ACGACCTACGTGGATGAGTCCAAGTACGAGAAGTTAAAGTGGAAGAGGGAGAGGTACCTA
CAAAGAGAGGCTTCAGTGGGGAATGTTGAAACCCACTGTGGTGGTGACACTGTAGAGACG
GAGGATAACACCACCAAGCTGCAAAACGTTGTGGTAATGGGAAGAAGCAGTTGGGAGAGC
ATTCCCAAACAGTACAAACCACTCCCAAACAGAATCAATGTCGTTCTTTCCAAGACTCTA
ACACATGAACAGGTGAAGGAAAAAGTTTTTATAATTCAGAGTATAGATGACCTACTACTT
CTTTTAAAAAAGCTAAAGTACTACAAATGCTTCATTATTGGAGGAGCGCAAGTTTATAAG
GAATGTCTAAATAGGAACTTAATTAAGCAGATATACTTCACAAGGATTAACAACGCTTAC
CAGTGTGATGTTCTGTTCCCACAGTTTGATGAAGGCCAGTTTAGAATGA
>MK033
ATGGAAGACCTTTCAGAGGTATTCGATATTTACGCTATCTGCGCCTGCTGCAAGGTCACC
CCTCCTAATGATGGGATAAAGAATGAGCCATTTGGCCCGCTAACCTTTAGGGGTCTTGGA
AATAATGGGGCTCTCCCATGGAAATGCAACTCCGTTGACATGAAGTATTTCAGCTCGGTG
ACGACCTACGTGGATGAGTCCAAGTACGAGAAGTTAAAGTGGAAGAGGGAGAGGTACCTA
CAAAGAGAGGCCTCAGTGGGGAATGTTGAAACCCACTGTGGTGGTGACACTGTAGAGACG
GAGGATAACACCACCAAGCTGCAAAACGTTGTGGTAATGGGAAGAAGCAGTTGGGAGAGC
ATTCCCAAACAGTACAAACCACTCCCAAACAGAATCAATGTCGTTCTTTCCAAGACTCTA
ACACATGAACAGGTGAAGGAAAAAGTTTTTATAATTCAGAGTATAGATGACCTACTACTT
CTTTTAAAAAAGCTAAAGTACTACAAATGCTTCATTATTGGAGGAGCGCAAGTTTATAAG
GAATGTCTAAATAGGAACTTAATTAAGCAGATATACTTCACAAGGATTAACAACGCTTAT
CAGTGTGATGTTCTGTTCCCACAGTTTGATGAAGGCCAGTTTAGAATGA
>MK034
ATGGAAGACCTTTCAGAGGTATTCGATATTTACGCTATCTGCGCCTGCTGCAAGGTCACC
CCTCCTAATGATGGGATAAAGAATGAGCCATTTGGCCCGCGAACCTTTAGGGGTCTTGGA
AATAATGGGGCTCTCCCATGGAAATGCAACTCCGTTGACATGAAGTATTTCAGCTCGGTG
ACGACCTACGTGGATGAGTCCAAGTACGAGAAGTTAAAGTGGAAGAGGGAGAGGTACCTA
CAAAGAGAGGCCTCAGTGGGGAATGTTGAAACCCACTGTGGTGGTGACACTGTAGAGACG
GAGGATAACACCACCAAGCTGCAAAACGTTGTGGTAATGGGAAGAAGCAGTTGGGAGAGC
ATTCCCAAACAGTACAAACCACTCCCAAACAGAATCAATGTCGTTCTTTCCAAGACTCTA
ACACATGAACAGGTGAAGGAAAAAGTTTTTATAATTCAGAGTATAGATGACCTACTACTT
CTTTTAAAAAAGCTAAAGTACTACAAATGCTTCATTATTGGAGGAGCGCAAGTTTATAAG
GAATGTCTAAATAGGAACTTAATTAAGCAGATATACTTCACAAGGATTAACAACGCTTAC
CAGTGTGATGTTCTGTTCCCACAGTTTGATGAAGGCCAGTTTAGAATGA
>MK036
ATGGAAGACCTTTCAGAGGTATTCGATATTTACGCTATCTGCGCCTGCTGCAAGGTCACC
CCTCCTAATGATGGGATAAAGAATGAGCCATTTGGCCCGCGAACCTTTAGGGGTCTTGGA
AATAATGGGGCTCTCCCATGGAAATGCAACTCCGTTGACATGAAGTATTTCAGCTCGGTG
ACGACCTACGTGGATGAGTCCAAGTACGAGAAGTTAAAGTGGAAGAGGGAGAGGTACCTA
CAAAGAGAGGCTTCAGTGGGGAATGTTGAAACCCACTGTGGTGGTGACACTGTAGAGACG
GAGGATAACACCACCAAGCTGCAAAACGTTGTGGTAATGGGAAGAAGCAGTTGGGAGAGC
ATTCCCAAACAGTACAAACCACTCCCAAACAGAATCAATGTCGTTCTTTCCAAGACTCTA
ACACATGAACAGGTGAAGGAAAAAGTTTTTATAATTCAGAGTATAGATGACCTACTACTT
CTTTTAAAAAAGCTAAAGTACTACAAATGCTTCATTATTGGAGGAGCGCAAGTTTATAAG
GAATGTCTAAATAGGAACTTAATTAAGCAGATATACTTCACAAGGATTAACAACGCTTAC
CAGTGTGATGTTCTGTTCCCACAGTTTGATGAAGGCCAGTTTAGAATGA
>MK037
ATGGAAGACCTTTCAGAGGTATTCGATATTTACGCTATCTGCGCCTGCTGCAAGGTCACC
CCTCCTAATGATGGGATAAAGAATGAGCCGTTTGGCCCGCTAACCTTTAGGGGTCTTGGA
AATAATGGGGCTCTCCCATGGAAATGCAACTCCGTTGACATGAAGTATTTCAGCTCGGTG
ACGACCTACGTGGATGAGTCCAAGTACGAGAAGTTAAAGTGGAAGAGGGAGAGGTACCTA
CAAAGAGAGGCCTCAGTGGGGAATGTTGAAACCCACTGTGGTGGTGACACTGTAGAGACG
GAGGATAACACCACCAAGCTGCAAAACGTTGTGGTAATGGGAAGAAGCAGTTGGGAGAGC
ATTCCCAAACAGTACAAACCACTCCCAAACAGAATCAATGTCGTTCTTTCCAAGACTCTA
ACACATGAACAGGTGAAGGAAAAAGTTTTTATAATTCAGAGTATAGATGACCTACTACTT
CTTTTAAAAAAGCTAAAGTACTACAAATGCTTCATTATTGGAGGAGCGCAAGTTTATAAG
GAATGTCTAAATAGGAACTTAATTAAGCAGATATACTTCACAAGGATTAACAACGCTTAC
CAGTGTGATGTTCTGTTCCCACAGTTTGATGAAGGTCAGTTTAGAATGA
>MK004
ATGGAAGACCTTTCAGAGGTATTCGATATTTACGCTATCTGCGCCTGCTGCAAGGTCACC
CCTCCTAATGATGGGATAAAGAATGAGCCGTTTGGCCCGCGAACCTTTAGGGGTCTTGGA
AATAATGGGGCTCTCCCATGGAAATGCAACTCCGTTGACATGAAGTATTTCAGCTCGGTG
ACGACCTACGTGGATGAGTCCAAGTACGAGAAGTTAAAGTGGAAGAGGGAGAGGTACCTA
CAAAGAGAGGCCTCAGTGGGGAATGTTGAAACCCACTGTGGTGGTGACACTGTAGAGACG
GAGAATAACACCACCAAGCTGCAAAACGTTGTGGTAATGGGAAGAAGCAGTTGGGAGAGC
ATTCCCAAACAGTACAAACCACTCCCAAACAGAATCAATGTCGTTCTTTCCAAGACTCTA
ACACATGAACAGGTGAAGGAAAAAGTTTTTATAATTCAGAGTATAGATGACCTACTACTT
CTTTTAAAAAAGCTAAAGTACTACAAATGCTTCATTATTGGAGGAGCGCAAGTTTATAAG
GAATGTCTAAATAGGAACTTAATTAAGCAGATATACTTCACAAGGATTAACAACGCTTAT
CAGTGTGATGTTCTGTTCCCACCGTTTGATGAAGGACAGTTTAGAATGA
>MK040
ATGGAAGACCTTTCAGAGGTATTCGATATTTACGCTATCTGCGCCTGCTGCAAGGTCACC
CCTCCTAATGATGGGATAAAGAATGAGCCATTTGGCCCGCGAACCTTTAGGGGTCTTGGA
AATAATGGGGCTCTCCCATGGAAATGCAACTCCGTTGACATGAAGTATTTCAGCTCGGTG
ACGACCTACGTGGATGAGTCCAAGTACGAGAAGTTAAAGTGGAAGAGGGAGAGGTACCTA
CAAAGAGAGGCCTCAGTGGGGAATGTTGAAACCCACTGTGGTGGTGACACTGTAGAGACG
GAGGATAACACCACCAAGCTGCAAAACGTTGTGGTAATGGGAAGAAGCAGTTGGGAGAGC
ATTCCCAAACAGTACAAACCACTCCCAAACAGAATCAATGTCGTTCTTTCCAAGACTCTA
ACACATGAACAGGTGAAGGAAAAAGTTTTTATAATTCAGAGTATAGATGACCTACTACTT
CTTTTAAAAAAGCTAAAGTACTACAAATGCTTCATTATTGGAGGAGCGCAAGTTTATAAG
GAATGTCTAAATAGGAACTTAATTAAGCAAATATACTTCACAAGGATTAACAACGCTTAC
CAGTGTGATGTTCTGTTCCCACAGTTTGATGAAGGCCAGTTTAGAATGA
>MK041
ATGGAAGACCTTTCAGAGGTATTCGATATTTACGCTATCTGCGCCTGCTGCAAGGTCACC
CCTCCTAATGATGGGATAAAGAATGAGCCATTTGGCCCGCGAACCTTTAGGGGTCTTGGA
AATAATGGGGCTCTCCCATGGAAATGCAACTCCGTTGACATGAAGTATTTCAGCTCGGTG
ACGACCTACGTGGATGAGTCCAAGTACGAGAAGTTAAAGTGGAAGAGGGAGAGGTACCTA
CAAAGAGAGGCCTCAGTGGGGAATGTTGAAACCCACTGTGGTGGTGACACTGTAGAGACG
GAGGATAACACCACCAAGCTGCAAAACGTTGTGGTAATGGGAAGAAGCAGTTGGGAGAGC
ATTCCCAAACAGTACAAACCACTCCCAAACAGAATCAATGTCGTTCTTTCCAAGACTCTA
ACACATGAACAGGTGAAGGAAAAAGTTTTTATAATTCAGAGTATAGATGACCTACTATTT
CTTTTAAAAAAGCTAAAGTACTACAAATGCTTCATTATTGGAGGAGCGCAAGTTTATAAG
GAATGTCTAAATAGGAACTTAATTAAGCAGATATACTTCACAAGGATTAACAACGCTTAC
CAGTGTGATGTTCTGTTCCCACAGTTTGATGAAGGCCAGTTTAGAATGA
>MK042
ATGGAAGACCTTTCAGAGGTATTCGATATTTACGCTATCTGCGCCTGCTGCAAGGTCACC
CCTCCTAATGATGGGATAAAGAATGAGCCATTTGGCCCGCGAACCTTTAGGGGTCTTGGA
AATAATGGGGCTCTCCCATGGAAATGCAACTCCGTTGACATGAAGTATTTCAGCTCGGTG
ACGACCTACGTGGATGAGTCCAAGTACGAGAAGTTAAAGTGGAAGAGGGAGAGGTACCTA
CAAAGAGAGGCCTCAGTGGGGAATGTTGAAACCCACTGTGGTGGTGACACTGTAGAGACG
GAGGATAACACCACCAAGCTGCAAAACGTTGTGGTAATGGGAAGAAGCAGTTGGGAGAGC
ATTCCCAAACAGTACAAACCACTCCCAAACAGAATCAATGTCGTTCTTTCCAAGACTCTA
ACACATGAACAGGTGAAGGAAAAAGTTTTTATAATTCAGAGTATAGATGACCTACTACTT
CTTTTAAAAAAGCTAAAGTACTACAAATGCTTCATTATTGGAGGAGCGCAAGTTTATAAG
GAATGTCTAAATAGGAACTTAATTAAGCAGATATACTTCACAAGGATTAACAACGCTTAC
CAGTGTGATGTTCTGTTCCCACAGTTTGATGAAGGCCAGTTTAGAATGA
>MK043
ATGGAAGACCTTTCAGAGGTATTCGATATTTACGCTATCTGCGCCTGCTGCAAGGTCACC
CCTCCTAATGATGGGATAAAGAATGAGCCATTTGGCCCGCGAACCTTTAGGGGTCTTGGA
AATAATGGGGCTCTCCCATGGAAATGCAACTCCGTTGACATGAAGTATTTCAGCTCGGTG
ACGACCTACGTGGATGAGTCCAAGTACGAGAAGTTAAAGTGGAAGAGGGAGAGGTACCTA
CAAAGAGAGGCTTCAGTGGGGAATGTTGAAACCCACTGTGGTGGTGACACTGTAGAGACG
GAGGATAACACCACCAAGCTGCAAAACGTTGTGGTAATGGGAAGAAGCAGTTGGGAGAGC
ATTCCCAAACAGTACAAACCACTCCCAAACAGAATCAATGTCGTTCTTTCCAAGACTCTA
ACACATGAACAGGTGAAGGAAAAAGTTTTTATAATTCAGAGTATAGATGACCTACTACTT
CTTTTAAAAAAGCTAAAGTACTACAAATGCTTCATTATTGGAGGAGCGCAAGTTTATAAG
GAATGTCTAAATAGGAACTTAATTAAGCAGATATACTTCACAAGGATTAACAACGCTTAT
CAGTGTGATGTTCTGTTCCCACAGTTTGATGAAGGCCAGTTTAGAATGA
>MK044
ATGGAAGACCTTTCAGAGGTATTCGATATTTACGCTATCTGCGCCTGCTGCAAGGTCACC
CCTCCTAATGATGGGATAAAGAATGAGCCATTTGGCCCGCGAACCTTTAGGGGTCTTGGA
AATAATGGGGCTCTCCCATGGAAATGCAACTCCGTTGACATGAAGTATTTCAGCTCGGTG
ACGACCTACGTGGATGAGTCCAAGTACGAGAAGTTAAAGTGGAAGAGGGAGAGGTACCTA
CAAAGAGAGGCCTCAGTGGGGAATGTTGAACCCCACTGTGGTGGTGACACTGTAGAGACG
GAGGATAACACCACCAAGCTGCAAAACGTTGTGGTAATGGGAAGAAGCAGTTGGGAGAGC
ATTCCCAAACAGTACAAACCACTCCCAAACAGAATCAATGTCGTTCTTTCCAAGACTCTA
ACACATGAACAGGTGAAGGAAAAAGTTTTTATAATTCAGAGTATAGATGACCTACTACTT
CTTTTAAAAAAGCTAAAGTACTACAAATGCTTCATTATTGGAGGAGCGCAAGTTTATAAG
GAATGTCTAAATAGGAACTTAATTAAGCAGATATACTTCACAAGGATTAACAACGCTTAC
CAGTGTGATGTTCTGTTCCCACAGTTTGATGAAGGCCAGTTTAGAATGA
>MK045
ATGGAAGACCTTTCAGAGGTATTCGATATTTACGCTATCTGCGCCTGCTGCAAGGTCACC
CCTCCTAATGATGGGATAAAGAATGAGCCATTTGGCCCGCGAACCTTTAGGGGTCTTGGA
AATAATGGGGCTCTCCCATGGAAATGCAACTCCGTTGACATGAAGTATTTCAGCTCGGTG
ACGACCTACGTGGATGAGTCCAAGTACGAGAAGTTAAAGTGGAAGAGGGAGAGGTACCTA
CAAAGAGAGGCCTCAGTGGGGAATGTTGAAGCCCACTGTGGTGGTGACACTGTAGAGACG
GAGGATAACACCACCAAGCTGCAAAACGTTGTGGTAATGGGAAGAAGCAGTTGGGAGAGC
ATTCCCAAACAGTACAAACCACTCCAAAACAGAATCAATGTCGTTCTTTCCAAGACTCTA
ACACATGAACAGGTGAAGGAAAAAGTTTTTATAATTCAGAGTATAGATGACCTACTACTT
CTTTTAAAAAAGCTGAAGTACTACAAATGCTTCATTATTGGAGGAGCGCAAGTTTATAAG
GAATGTCTAAATAGGAACTTAATTAAGCAGATATACTTCACAAGGATTAACAACGCTTAC
CAGTGTGATGTTCTGTTCCCACAGTTTGATGAAGGCCAGTTTAGAATGA
>MK047
ATGGAAGACCTTTCAGAGGTATTCGATATTTACGCTATCTGCGCCTGCTGCAAGGTCACC
CCTCCTAATGATGGGATAAAGAATGAGCCGTTTGGCCCGCGAACCTTTAGGGGTCTTGGA
AATAATGGGGCTCTCCCATGGAAATGCAACTCCGTTGACATGAAGTATTTCAGCTCGGTG
ACGACCTACGTGGATGAGTCCAAGTACGAGAAGTTAAAGTGGAAGAGGGAGAGGTACCTA
CAAAGAGAGGCCTCAGTGGGGAATGTTGAAACCCACTGTGGTGGTGACACTGTAGAGACG
GAGGATAACACCACCAAGCTGCAAAACGTTGTGGTAATGGGAAGAAGCAGTTGGGAGAGC
ATTCCCAAACAGTACAAACCACTCCCAAACAGAATCAATGTCGTTCTTTCCAAGACTCTA
ACACATGAACAGGTGAAGGAAAAAGTTTTTATAATTCAGAGTATAGATGACCTACTACTT
CTTTTAAAAAAGCTGAAGTACTACAAATGCTTCATTATTGGAGGAGCGCAAGTTTATAAG
GAATGTCTAAATAGGAACTTAATTAAGCAGATATACTTCACAAGGATTAACAACGCTTAC
CAGTGTGATGTTCTGTTCCCACAGTTTGATGAAGGCCAGTTTAGAATGA
>MK048
ATGGAAGACCTTTCAGAGGTATTCGATATTTACGCTATCTGCGCCTGCTGCAAGGTCACC
CCTCCTAATGATGGGATAAAGAATGAGCCATTTGGCCCGCGAACCTTTAGGGGTCTTGGA
AATAATGGGGCTCTCCCATGGAAATGCAACTCCGTTGACATGAAGTATTTCAGCTCGGTG
ACGACCTACGTGGATGAGTCCAAGTACGAGAAGTTAAAGTGGAAAAGGGAGAGGTACCTA
CAAAGAGAGGCCTCAGTGGGGAATGTTGAAACCCACTGTGGTGGTGACACTGTAGAGACG
GAGGATAACACCACCAAGCTGCAAAACGTTGTGGTAATGGGAAGAAGCAGTTGGGAGAGC
ATTCCCAAACAGTACAAACCACTCCCAAACAGAATCAATGTCGTTCTTTCCAAGACTCTA
ACACATGAACAGGTGAAGGAAAAAGTTTTTATAATTCAGAGTATAGATGACCTACTACTT
CTTTTAAAAAAGCTGAAGTACTACAAATGCTTCATTATTGGAGGAGCGCAAGTTTATAAG
GAATGTCTAAATAGGAACTTAATTAAGCAGATATACTTCACAAGGATTAACAACGCTTAC
CAGTGTGATGTTCTGTTCCCACAGTTTGATGAAGGCCAGTTTAGAATGA
>MK049
ATGGAAGACCTTTCAGAGGTATTCGATATTTACGCTATCTGCGCCTGCTGCAAGGTCACC
CCTCCTAATGATGGGATAAAGAATGAGCCATTTGGCCCGCGAACCTTTAGGGGTCTTGGA
AATAATGGGGCTCTCCCATGGAAATGCAACTCCGTTGACATGAAGTATTTCAGCTCGGTG
ACGACCTACGTGGATGAGTCCAAGTACGAGAAGTTAAAGTGGAAAAGGGAGAGGTACCTA
CAAAGAGAGGCCTCAGTGGGGAATGTTGAAACCCACTGTGGTGGTGACACTGTAGAGACG
GAGGATAACACCACCAAGCTGCAAAACGTTGTGGTAATGGGAAGAAGCAGTTGGGAGAGC
ATTCCCAAACAGTACAAACCACTCCCAAACAGAATCAATGTCGTTCTTTCCAAGACTCTA
ACACATGAACAGGTGAAGGAAAAAGTTTTTATAATTCAGAGTATAGATGACCTACTACTT
CTTTTAAAAAAGCTGAAGTACTACAAATGCTTCATTATTGGAGGAGCGCAAGTTTATAAG
GAATGTCTAAATAGGAACTTAATTAAGCAGATATACTTCACAAGGATTAACAACGCTTAC
CAGTGTGATGTTCTGTTCCCACAGTTTGATGAAGGCCAGTTTAGAATGA
>MK051
ATGGAAGACCTTTCAGAGGTATTCGATATTTACGCTATCTGCGCCTGCTGCAAGGTCACC
CCTCCTAATGATGGGATAAAGAATGAGCCGTTTGGCCCGCTAACCTTTAGGGGTCTTGGA
AATAATGGGGCTCTCCCATGGAAATGCAACTCCGTTGACATGAAGTATTTCAGCTCGGTG
ACGACCTACGTGGATGAGTCCAAGTACGAGAAGTTAAAGTGGAAGAGGGAGAGGTACCTA
CAAAGAGAGGCCTCAGTGGGGAATGTTGAAACCCACTGTGGTGGTGACACTGTAGAGACG
GAGGATAACACCACCAAGCTGCAAAACGTTGTGGTAATGGGAAGAAGCAGTTGGGAGAGC
ATTCCCAAACAGTACAAACCACTCCCAAACAGAATCAATGTCGTTCTTTCCAAGACTCTA
ACACATGAACAGGTGAAGGAAAAAGTTTTTATAATTCAAAGTATAGATGACCTACTACTT
CTTTTAAAAAAGCTAAAGTACTACAAATGCTTCATTATTGGAGGAGCGCAAGTTTATAAG
GAATGTCTAAATAGGAACTTAATTAAGCAGATATACTTCACAAGGATTAACAACGCTTAC
CAGTGTGATGTTCTGTTCCCACAGTTTGATGAAGGCCAGTTTAGAATGA
>MK056
ATGGAAGACCTTTCAGAGGTATTCGATATTTACGCTATCTGCGCCTGCTGCAAGGTCACC
CCTCCTAATGATGGGATAAAGAATGAGCCATTTGGCCCGCGAACCTTTAGGGGTCTTGGA
AATAATGGGGCTCTCCCATGGAAATGCAACTCCGTTGACATGAAGTATTTCAGCTCGGTG
ACAACCTACGTGGATGAGTCCAAGTACGAGAAGTTAAAGTGGAAGAGGGAGAGGTACCTA
CAAAGAGAGGCCTCAGTGGGGAATGTTGAACCCCACTGTGGTGGTGACACTGTAGAGACG
GAGGATAACACCACCAAGCTGCAAAACGTTGTGGTAATGGGAAGAAGCAGTTGGGAGAGC
ATTCCCAAACAGTACAAACCACTCCCAAACAGAATCAATGTCGTTCTTTCCAAGACTCTA
ACACATGAACAGGTGAAGGAAAAAGTTTTTATAATTCAGAGTATAGATGACCTACTACTT
CTTTTAAAAAAGCTGAAGTACTACAAATGCTTCATTATTGGAGGAGCGCAAGTTTATAAG
GAATGTCTAAATAGGAACTTAATTAAGCAGATATACTTCACAAGGATTAACAACGCTTAC
CAGTGTGATGTTCTGTTCCCACAGTTTGATGAAGGCCAGTTTAGAATGA
>MK057
ATGGAAGACCTTTCAGAGGTATTCGATATTTACGCTATCTGCGCCTGCTGCAAGGTCACC
CCTCCTAATGATGGGATAAAGAATGAGCCATTTGGCCCGCGAACCTTTAGGGGTCTTGGA
AATAATGGGGCTCTCCCATGGAAATGCAACTCCGTTGACATGAAGTATTTCAGCTCGGTG
ACGACCTACGTGGATGAGTCCAAGTACGAGAAGTTAAAGTGGAAGAGGGAGAGGTACCTA
CAAAGAGAGGCTTCAGTGGGGAATGTTGAAACCCACTGTGGTGGTGACACTGTAGAGACG
GAGGATAACACCACCAAGCTGCAAAACGTTGTGGTAATGGGAAGAAGCAGTTGGGAGAGC
ATTCCCAAACAGTACAAACCACTCCCAAACAGAATCAATGTCGTTCTTTCCAAGACTCTA
ACACATGAACAGGTGAAGGAAAAAGTTTTTATAATTCAGAGTATAGATGACCTACTACTT
CTTTTAAAAAAGCTAAAGTACTACAAATGCTTCATTATTGGAGGAGCGCAAGTTTATAAG
GAATGTCTAAATAGGAACTTAATTAAGCAGATATACTTCACAAGGATTAACAACGCTTAT
CAGTGTGATGTTCTGTTCCCACAGTTTGATGAAGGCCAGTTTAGAATGA
>MK058
ATGGAAGACCTTTCAGAGGTATTCGATATTTACGCTATCTGCGCCTGCTGCAAGGTCACC
CCTCCTAATGATGGGATAAAGAATGAGCCATTTGGCCCGCGAACCTTTAGGGGTCTTGGA
AATAATGGGGCTCTCCCATGGAAATGCAACTCCGTTGACATGAAGTATTTCAGCTCGGTG
ACGACCTACGTGGATGAGTCCAAGTACGAGAAGTTAAAGTGGAAGAGGGAGAGGTACCTA
CAAAGAGAGGCCTCAGTGGGGAATGTTGAAACCCACTGTGGTGGTGACACTGTAGAGACG
GAGGATAACACCACCAAGCTGCAAAACGTTGTGGTAATGGGAAGAAGCAGTTGGGAGAGC
ATTCCCAAACAGTACAAACCACTCCCAAACAGAATCAATGTCGTTCTTTCCAAGACTCTA
ACACATGAACAGGTGAAGGAAAAAGTTTTTATAATTCAGAGTATAGATGACCTACTACTT
CTTTTAAAAAAGCTGAAGTACTACAAATGCTTCATTATTGGAGGAGCGCAAGTTTATAAG
GAATGTCTAAATAGGAACTTAATTAAGCAGATATACTTCACAAGGATTAACAACGCTTAC
CAGTGTGATGTTCTGTTCCCACAGTTTGATGAAGGTCAGTTTAGAATGA
>MK059
ATGGAAGACCTTTCAGAGGTATTCGATATTTACGCTATCTGCGCCTGCTGCAAGGTCACC
CCTCCTAATGATGGGATAAAGAATGAGCCATTTGGCCCGCGAACCTTTAGGGGTCTTGGA
AATAATGGGGCTCTCCCATGGAAATGCAACTCCGTTGACATGAAGTATTTCAGCTCGGTG
ACGACCTACGTGGATGAGTCCAAGTACGAGAAGTTAAAGTGGAAGAGGGAGAGGTACCTA
CAAAGAGAGGCCTCAGTGGGGAATGTTGAAACCCACTGTGGTGGTGACACTGTAGAGACG
GAGGATAACACCACCAAGCTGCAAAACGTTGTGGTAATGGGAAGAAGCAGTTGGGAGAGC
ATTCCCAAACAGTACAAACCACTCCCAAACAGAATCAATGTCGTTCTTTCCAAGACTCTA
ACACATGAACAGGTGAAGGAAAAAGTTTTTATAATTCAGAGTATAGATGACCTACTACTT
CTTTTAAAAAAGCTGAAGTACTACAAATGCTTCATTATTGGAGGAGCGCAAGTTTATAAG
GAATGTCTAAATAGGAACTTAATTAAGCAGATATACTTCACAAGGATTAACAACGCTTAC
CAGTGTGATGTTCTGTTCCCACAGTTTGATGAAGGCCAGTTTAGAATGA
>MK006
ATGGAAGACCTTTCAGAGGTATTCGATATTTACGCTATCTGCGCCTGCTGCAAGGTCACC
CCTCCTAATGATGGGATAAAGAATGAGCCATTTGGCCCGCGAACCTTTAGGGGTCTTGGA
AATAATGGGGCTCTCCCATGGAAATGCAACTCCGTTGACATGAAGTATTTCAGCTCGGTG
ACGACCTACGTGGATGAGTCCAAGTACGAGAAGTTAAAGTGGAAGAGGGAGAGGTACCTA
CAAAGAGAGGCCTCAGTGGGGAATGTTGAAACCCACTGTGGTGGTGACACTGTAGAGACG
GAGGATAACACCACCAAGCTGCAAAACGTTGTGGTAATGGGAAGAAGCAGTTGGGAGAGC
ATTCCCAAACAGTACAAACCACTCCCAAACAGAATCAAAGTCGTTCTTTCCAAGACTCTA
ACACATGAACAGGTGAAGGAAAAAGTATTTATAATTCAAAGTATAGATGACCTACTACTT
CTTTTAAAAAAGCTAAAGTACTACAAATGCTTCATTATTGGAGGAGCGCAAGTTTATAAG
GAATGTCTAAATAGGAACTTAATTAAGCAGATATACTTTTCAAGGATTAACGACGCTTAC
CAGTGTGATGTTCTGCTCCCACTTTTTGATGGACGCCATTTTAAAATGA
>MK007
ATGGAAGACCTTTCAGAGGTATTCGATATTTACGCTATCTGCGCCTGCTGCAAGGTCACC
CCTCCTAATGATGGGATAAAGAATGAGCCATTTGGCCCGCGAACCTTTAGGGGTCTTGGA
AATAATGGGGCTCTCCCATGGAAATGCAACTCCGTTGACATGAAGTATTTCAGCTCGGTG
ACGACCTACGTGGATGAGTCCAAGTACGAGAAGTTAAAGTGGAAGAGGGAGAGGTACCTA
CAAAGAGAGGCCTCAGTGGGGAATGTTGAAACCCACTGTGGTGGTGACACTGTAGAGACG
GAGGATAACACCACCAAGCTGCAAAACGTTGTGGTAATGGGAAGAAGCAGTTGGGAGAGC
ATTCCCAAACAGTACAAACCACTCCCAAACAGAATCAATGTCGTTCTTTCCAAGACTCTA
ACACATGAACAGGTGAAGGAAAAAGTTTTTATAATTCAGAGTATAGATGACCTACTACTT
CTTTTAAAAAAGCTAAAGTACTACAAATGCTTCATTATTGGAGGAGCGCAAGTTTATAAG
GAATGTCTAAATAGGAACTTAATTAAGCAGATATACTTCACAAGGATTAACAACGCTTAC
CAGTGTGATGTTCCGTTCGCCTTTTTTGAAGACCACTTTTTAAAAATAA
>MK008
ATGGAAGACCTTTCAGAGGTATTCGATATTTACGCTATCTGCGCCTGCTGCAAGGTCACC
CCTCCTAATGATGGGATAAAGAATGAGCCATTTGGCCCGCGAACCTTTAGGGGTCTTGGA
AATAATGGGGCTCTCCCATGGAAATGCAACTCCGTTGACATGAAGTATTTCAGCTCGGTG
ACGACCTACGTGGATGAGTCCAAGTACGAGAAGTTAAAGTGGAAGAGGGAGAGGTACCTA
CAAAGAGAGGCCTCAGTGGGGAATGTTGAAACCCACTGTGGTGGTGACACTGTAGAGACG
GAGGATAACACCACCAAGCTGCAAAACGTTGTGGTAATGGGAAGAAGCAGTTGGGAGAGC
ATTCCCAAACAGTACAAACCACTCCCAAACAGAATCAATGTCGTTCTTTCCAAGACTCTA
ACACATGAACAGGTGAAGGAAAAAGTTTTTATAATTCAGAGTATAGATGACCTACTACTT
CTTTTAAAAAAGCTAAAGTACTACAAATGCTTCATTATTGGAGGAGCGCAAGTTTATAAG
GAATGTCTAAATAGGAACTTAATTAAGCAGATATACTTCACAAGGATTAACAACGCTTAC
CAGTGTGATGTTCTGTTCCCACAGTTTGATGAAGGCCAGTTTAGAATGA
>MK009
ATGGAAGACCTTTCAGAGGTATTCGATATTTACGCTATCTGCGCCTGCTGCAAGGTCACC
CCTCCTAATGATGGGATAAAGAATGAGCCATTTGGCCCGCGAACCTTTAGGGGTCTTGGA
AATAATGGGGCTCTCCCATGGAAATGCAACTCCGTTGACATGAAGTATTTCAGCTCGGTG
ACGACCTACGTGGATGAGTCCAAGTACGAGAAGTTAAAGTGGAAGAGGGAGAGGTACCTA
CAAAGAGAGGCCTCAGTGGGGAATGTTGAAACCCACTGTGGTGGTGACACTGTAGAGACG
GAGGATAACACCACCAAGCTGCAAAACGTTGTGGTAATGGGAAGAAGCAGTTGGGAGAGC
ATTCCCAAACAGTACAAACCACTCCCAAACAGAATCAATGTCGTTCTTTCCAAGACTCTA
ACACATGAACAGGTGAAGGAAAAAGTTTTTATAATTCAGAGTATAGATGACCTACTACTT
CTTTTAAAAAAGCTAAAGTACTACAAATGCTTCATTATTGGAGGAGCGCAAGTTTATAAG
GAATGTCTAAATAGGAACTTAATTAAGCAGATATACTTCACAAGGATTAACAACGCTTAC
CAGTGTGATGTTCTGTTCCCACAGTTTGATGAAGGTCAGTTTAGAATGA
>MV008
ATGGAAGACCTTTCAGAGGTATTCGATATTTACGCTATCTGCGCCTGCTGCAAGGTCACC
CCTCCTAATGATGGGATAAAGAATGAGCCGTTTGGCCCGCGAACCTTTAGGGGTCTTGGA
AATAATGGGGCTCTCCCATGGAAATGCAACTCCGTTGACATGAAGTATTTCAGCTCGGTG
ACGACCTACGTGGATGAGTCCAAGTACGAGAAGTTAAAGTGGAAGAGGGAGAGGTACCTA
CAAAGAGAGGCCTCAGTGGGGAATGTTGAAACCCACTGTGGTGGTGACACTGTAGAGACG
GAGGATAACACCACCAAGCTGCAAAACGTTGTGGTAATGGGAAGAAGCAGTTGGGAGAGC
ATTCCCAAACAGTACAAACCACTCCCAAACAGAATCAATGTCGTTCTTTCCAAGACTTTA
ACACATGAACAGGTGAAGGAAAAAGTTTTTATAATTCAGAGTATAGATGACCTACTACTT
CTTTTAAAAAAGCTAAAGTACTACAAATGCTTCATTATTGGAGGAGCGCAAGTTTATAAG
GAATGTCTAAATAGGAACTTAATTAAGCAAATATACTTCACAAGGATTAACAACGCTTAC
CAGTGTGATGTTCTGTTCCCACAGTTTGATGAAGGCCAGTTTAGAATGA
>QDM010
ATGGAAGACCTTTCAGAGGTATTCGATATTTACGCTATCTGCGCCTGCTGCAAGGTCACC
CCTCCTAATGATGGGATAAAGAATGAGCCATTTGGCCCGCGAACCTTTAGGGGTCTTGGA
AATAATGGGGCTCTCCCATGGAAATGCAACTCCGTTGACATGAAGTATTTCAGCTCGGTG
ACGACCTACGTGGATGAGTCCAAGTACGAGAAGTTAAAGTGGAAGAGGGAGAGGTACCTA
CAAAGAGAGGCCTCAGTGGGGAATGTTGAAACCCACTGTGGTGGTGACACTGTAGAGACG
GAGGATAACACCACCAAGCTGCAAAACGTTGTGGTAATGGGAAGAAGCAGTTGGGAGAGC
ATTCCCAAACAGTACAAACCACTCCCAAACAGAATCAATGTCGTTCTTTCCAAGACTCTA
ACACATGAACAGGTGAAGGAAAAAGTTTTTATAATTCAGAGTATAGATGACCTACTACTT
CTTTTAAAAAAGCTGAAGTACTACAAATGCTTCATTATTGGAGGAGCGCAAGTTTATAAG
GAATGTCTAAATAGGAACTTAATTAAGCAGATATACTTCACAAGGATTAACAACGCTTAC
CAGTGTGATGTTCTGTTCCCACAGTTTGATGAAGGCCAGTTTAGAATGA
>QDM011
ATGGAAGACCTTTCAGAGGTATTCGATATTTACGCTATCTGCGCCTGCTGCAAGGTCACC
CCTCCTAATGATGGGATAAAGAATGAGCCATTTGGCCCGCGAACCTTTAGGGGTCTTGGA
AATAATGGGGCTCTCCCATGGAAATGCAACTCCGTTGACATGAAGTATTTCAGCTCGGTG
ACGACCTACGTGGATGAGTCCAAGTACGAGAAGTTAAAGTGGAAGAGGGAGAGGTACCTA
CAAAGAGAAGCCTCAGTGGGGAATGTTGAAACCCACTGTGGTGGTGACACTGTAGAGACG
GAGGATAACACCACCAAGCTGCAAAACGTTGTGGTAATGGGAAGAAGCAGTTGGGAGAGC
ATTCCCAAACAGTACAAACCACTCCCAAACAGAATCAATGTCGTTCTTTCCAAGACTCTA
ACACATGAACAGGTGAAGGAAAAAGTTTTTATAATTCAGAGTATAGATGACCTACTACTT
CTTTTAAAAAAGCTAAAGTACTACAAATGCTTCATTATTGGAGGAGCGCAAGTTTATAAG
GAATGTCTAAATAGGAACTTAATTAAGCAGATATACTTCACAAGGATTAACAACGCTTAC
CAGTGTGATGTTCTGTTCCCACAGTTTGATGAAGGCCAGTTTAGAATGA
>QDM012
ATGGAAGACCTTTCAGAGGTATTCGATATTTACGCTATCTGCGCCTGCTGCAAGGTCACC
CCTCCTAATGATGGGATAAAGAATGAGCCATTTGGCCCGCGAACCTTTAGGGGTCTTGGA
AATAATGGGGCTCTCCCATGGAAATGCAACTCCGTTGACATGAAGTATTTCAGCTCGGTG
ACGACCTACGTGGATGAGTCCAAGTACGAGAAGTTAAAGTGGAAGAGGGAGAGGTACCTA
CAAAGAGAGGCCTCAGTGGGGAATGTTGAAACCCACTGTGGTGGTGACACTGTAGAGACG
GAGGATAACACCACCAAGCTGCAAAACGTTGTGGTAATGGGAAGAAGCAGTTGGGAGAGC
ATTCCCAAACAGTACAAACCACTCCCAAACAGAATCAATGTCGTTCTTTCCAAGACTCTA
ACACATGAACAGGTGAAGGAAAAAGCTTTTATAATTCAAAGTATAGATGACCTACTACTT
CTTTTAAAAAAGCTAAAGTACTACAAATGCTTCATTATTGGAGGAGCGCAAGTTTATAAG
GAATGTCTAAATAGGAACTTAATTAAGCAGATATACTTCACAAGGATTAACAACGCTTAC
CAGTGTGATGTTCTGTTCCCACAGTTTGATGAAGGCCAGTTTAGAATGA
>QDM026
ATGGAAGACCTTTCAGAGGTATTCGATATTTACGCTATCTGCGCCTGCTGCAAGGTCACC
CCTCCTAATGATGGGATAAAGAATGAGCCATTTGGCCCGCGAACCTTTAGGGGTCTTGGA
AATAATGGGGCTCTCCCATGGAAATGCAACTCCGTTGACATGAAGTATTTCAGCTCGGTG
ACGACCTACGTGGATGAGTCCAAGTACGAGAAGTTAAAGTGGAAGAGGGAGAGGTACCTA
CAAAGAGAGGCCTCAGTGGGGAATGTTGAAACCCACTGTGGTGGTGACACTGTAGAGACG
GAGGATAACACCACCAAGCTGCAAAACGTTGTGGTAATGGGAAGAAGCAGTTGGGAGAGC
ATTCCCAAACAGTACAAACCACTCCCAAACAGAATCAATGTCGTTCTTTCCAAGACTCTA
ACACATGAACAGGTGAAGGAAAAAGTTTTTATAATTCAGAGTATAGATGACCTACTACTT
CTTTTAAAAAAGCTGAAGTACTACAAATGCTTCATTATTGGAGGAGCGCAAGTTTATAAG
GAATGTCTAAATAGGAACTTAATTAAGCAGATATACTTCACAAGGATTAACAACGCTTAC
CAGTGTGATGTTCTGTTCCCACAGTTTGATGAAGGCCAGTTTAGAATGA
>QDM027
ATGGAAGACCTTTCAGAGGTATTCGATATTTACGCTATCTGCGCCTGCTGCAAGGTCACC
CCTCCTAATGATGGGATAAAGAATGAGCCATTTGGCCCGCGAACCTTTAGGGGTCTTGGA
AATAATGGGGCTCTCCCATGGAAATGCAACTCCGTTGACATGAAGTATTTCAGCTCGGTG
ACGACCTACGTGGATGAGTCCAAGTACGAGAAGTTAAAGTGGAAGAGGGAGAGGTACCTA
CAAAGAGAGGCCTCAGTGGGGAATGTTGAAGCCCACTGTGGTGGTGACACTGTAGAGACG
GAGGATAACACCACCAAGCTGCAAAACGTTGTGGTAATGGGAAGAAGCAGTTGGGAGAGC
ATTCCCAAACAGTACAAACCACTCCCAAACAGAATCAATGTCGTTCTTTCCAAGACTCTA
ACACATGAACAGGTGAAGGAAAAAGTTTTTATAATTCAGAGTATAGATGACCTACTACTT
CTTTTAAAAAAGCTGAAGTACTACAAATGCTTCATTATTGGAGGAGCGCAAGTTTATAAG
GAATGTCTAAATAGGAACTTAATTAAGCAGATATACTTCACAAGGATTAACAACGCTTAC
CAGTGTGATGTTCTGTTCCCACAGTTTGATGAAGGTCAGTTTAGAATGA
>QDM032
ATGGAAGACCTTTCAGAGGTATTCGATATTTACGCTATCTGCGCCTGCTGCAAGGTCACC
CCTCCTAAAGATGGGATAAAGAATGAGCCATTTGGCCCGCGAACCTTTAGGGGTCTTGGA
AATAATGGGACTCTCCCATGGAAATGCAACTCCGTTGACATGAAGTATTTCAGCTCGGTG
ACGACCTACGTGGATGAGTCCAAGTACGAGAAGTTAAAGTGGAAGAGGGAGAGGTACCTA
CAAAGAGAGGCCTCAGTGGGGAATGTTGAAACCCACTGTGGTGGTGACACTGTAGAGACG
GAGGATAACACCACCAAGCTGCAAAACGTTGTGGTAATGGGAAGAAGCAGTTGGGAGAGC
ATTCCCAAACAGTACAAACCACTCCCAAACAGAATCAATGTCGTTCTTTCCAAGACTCTA
ACACATGAACAGGTGAAGGAAAAAGTTTTTATAATTCAGAGTATAGATGACCTACTACTT
CTTTTAAAAAAGCTAAAGTACTACAAATGCTTCATTATTGGAGGAGCGCAAGTTTATAAG
GAATGTCTAAATAGGAACTTAATTAAGCAGATATACTTCACAAGGATTAACAACGCTTAC
CAGTGTGATGTTCTGTTCCCACAGTTTGATGAAGGCCAGTTTAGAATGA
>QEM002
ATGGAAGACCTTTCAGAGGTATTCGATATTTACGCCATCTGCGCCTGCTGCAAGGTCACC
CCTCCTAATGATGGGATAAAGAATGAGCCATTTGGCCCGCGAACCTTTAGGGGTCTTGGA
AATAATGGGGCTCTCCCATGGAAATGCAACTCCGTTGACATGAAGTATTTCAGCTCGGTG
ACGACCTACGTGGATGAGTCCAAGTACGAGAAGTTAAAGTGGAAGAGGGAGAGGTACCTA
CAAAGAGAGGCCTCAGTGGGGAATGTTGAAACCCACTGTGGTGGTGACACTGTAGAGACG
GAGGATAACACCACCAAGCTGCAAAACGTTGTGGTAATGGGAAGAAGCAGTTGGGAGAGC
ATTCCCAAACAGTACAAACCACTCCCAAACAGAATCAATGTCGTTCTTTCCAAGACTCTA
ACACATGAACAGGTGAAGGAAAAAGTTTTTATAATTCAGAGTATAGATGACCTACTACTT
CTTTTAAAAAAGCTAAAGTACTACAAATGCTTCATTATTGGAGGAGCGCAAGTTTATAAG
GAATGTCTAAATAGGAACTTAATTAAGCAGATATACTTCACAAGGATTAACAACGCTTAC
CAGTGTGATGTTCTGTTCCCACAGTTTGATGAAGGCCAGTTTAGAATGA
>QEM017
ATGGAAGACCTTTCAGAGGTATTCGATATTTACGCCATCTGCGCCTGCTGCAAGGTCACC
CCTCCTAATGATGGGATAAAGAATGAGCCATTTGGCCCGCTAACCTTTAGGGGTCTTGGA
AATAATGGGGCTCTCCCATGGAAATGCAACTCCGTTGACATGAAGTATTTCAGCTCGGTG
ACGACCTACGTGGATGAGTCCAAGTACGAGAAGTTAAAGTGGAAGAGGGAGAGGTACCTA
CAAAGAGAGGCTTCAGTGGGGAATGTTGAAACCCACTGTGGTGGTGACACTGTAGAGACG
GAGGATAACACCACCAAGCTGCAAAACGTTGTGGTAATGGGAAGAAGCAGTTGGGAGAGC
ATTCCCAAACAGTACAAACCACTCCCAAACAGAATCAATGTCGTTCTTTCCAAGACTCTA
ACACATGAACAGGTGAAGGAAAAAGTTTTTATAATTCAGAGTATAGATGACCTACTACTT
CTTTTAAAAAAGCTAAAGTACTACAAATGCTTCATTATTGGAGGAGCGCAAGTTTATAAG
GAATGTCTAAATAGGAACTTAATTAAGCAGATATACTTCACAAGGATTAACAACGCTTAT
CAGTGTGATGTTCTGTTCCCACAGTTTGATGAAGGCCAGTTTAGAATGA
>QEM018
ATGGAAGACCTTTCAGAGGTATTCGATATTTACGCCATCTGCGCCTGCTGCAAGGTCACC
CCTCCTAATGATGGGATAAAGAATGAGCCATTTGGCCCGCGAACCTTTAGGGGTCTTGGA
AATAATGGGGCTCTCCCATGGAAATGCAACTCCGTTGACATGAAGTATTTCAGCTCGGTG
ACGACCTACGTGGATGAGTCCAAGTACGAGAAGTTAAAGTGGAAGAGGGAGAGGTACCTA
CAAAGAGAGGCCTCAGTGGGGAATGTTGAAACCCACTGTGGTGGTGACACTGTAGAGACG
GAGGATAACACCACCAAGCTGCAAAACGTTGTGGTAATGGGAAGAAGCAGTTGGGAGAGC
ATTCCCAAACAGTACAAACCACTCCCAAACAGAATCAATGTCGTTCTTTCCAAGACTCTA
ACACATGAACAGGTGAAGGAAAAAGTTTTTATAATTCAAAGTATAGATGACCTACTACTT
CTTTTAAAAAAGCTAAAGTACTACAAATGCTTCATTATTGGAGGAGCGCAAGTTTATAAG
GAATGTCTAAATAGGAACTTAATTAAGCAGATATACTTCACAAGGATTAACAACGCTTAC
CAGTGTGATGTTCTGTTCCCACAGTTTGATGAAGGCCAGTTTAGAATGA
>QEM021
ATGGAAGACCTTTCAGAGGTATTCGATATTTACGCCATCTGCGCCTGCTGCAAGGTCACC
CCTCCTAATGATGGGATAAAGAATGAGCCGTTTGGCCCGCGAACCTTTAGGGGTCTTGGA
AATAATGGGGCTCTCCCATGGAAATGCAACTCCGTTGACATGAAGTATTTCAGCTCGGTG
ACGACCTACGTGGATGAGTCCAAGTACGAGAAGTTAAAGTGGAAGAGGGAGAGGTACCTA
CAAAGAGAGGCCTCAGTGGGGAATGTTGAAACCCACTGTGGTGGTGACACTGTAGAGACG
GAGGATAACACCACCAAGCTGCAAAACGTTGTGGTAATGGGAAGAAGCAGTTGGGAGAGC
ATTCCCAAACAGTACAAACCACTCCCAAACAGAATCAATGTCGTTCTTTCCAAGACTCTA
ACACATGAACAGGTGAAGGAAAAAGTTTTTATAATTCAGAGTATAGATGACCTACTACTT
CTTTTAAAAAAGCTAAAGTACTACAAATGCTTCATTATTGGAGGAGCGCAAGTTTATAAG
GAATGTCTAAATAGGAACTTAATTAAGCAGATATACTTCACAAGGATTAACAACGCTTAC
CAGTGTGATGTTCTGTTCCCACAGTTTGATGAAGGCCAGTTTAGAATGA
>QEM038
ATGGAAGACCTTTCAGAGGTATTCGATATTTACGCCATCTGCGCCTGCTGCAAGGTCACC
CCTCCTAATGATGGGATAAAGAATGAGCCATTTGGCCCGCGAACCTTTAGGGGTCTTGGA
AATAATGGGGCTCTCCCATGGAAATGCAACTCCGTTGACATGAAGTATTTCAGCTCGGTG
ACGACCTACGTGGATGAGTCCAAGTACGAGAAGTTAAAGTGGAAGAGGGAGAGGTACCTA
CAAAGAGAGGCCTCAGTGGGGAATGTTGAAACCCACTGTGGTGGTGACACTGTAGAGACG
GAGGATAACACCACCAAGCTGCAAAACGTTGTGGTAATGGGAAGAAGCAGTTGGGAGAGC
ATTCCCAAACAGTACAAACCACTCCCAAACAGAATCAATGTCGTTCTTTCCAAGACTCTA
ACACATGAACAGGTGAAGGAAAAAGTTTTTATAATTCAAAGTATAGATGACCTACTACTT
CTTTTAAAAAAGCTGAAGTACTACAAATGCTTCATTATTGGAGGAGCGCAAGTTTATAAG
GAATGTCTAAATAGGAACTTAATTAAGCAGATATACTTCACAAGGATTAACAACGCTTAT
CAGTGTGATGTTCTGTTCCCACAGTTTGATGAAGGCCAGTTTAGAATGA
>QEM047
ATGGAAGACCTTTCAGAGGTATTCGATATTTACGCCATCTGCGCCTGCTGCAAGGTCACC
CCTCCTAATGATGGGATAAAGAATGAGCCATTTGGCCCGCGAACCTTTAGGGGTCTTGGA
AATAATGGGGCTCTCCCATGGAAATGCAACTCCGTTGACATGAAGTATTTCAGCTCGGTG
ACGACCTACGTGGATGAGTCCAAGTACGAGAAGTTAAAGTGGAAGAGGGAGAGGTACCTA
CAAAGAGAGGCCTCAGTGGGGAATGTTGAAACCCACTGTGGTGGTGACACTGTAGAGACG
GAGGATAACACCACCAAGCTGCAAAACGTTGTGGTAATGGGAAGAAGCAGTTGGGAGAGC
ATTCCCAAACAGTACAAACCACTCCCAAACAGAATCAATGTCGTTCTTTCCAAGACTCTA
ACACATGAACAGGTGAAGGAAAAAGTTTTTATAATTCAAAGTATAGATGACCTACTACTT
CTTTTAAAAAAGCTGAAGTACTACAAATGCTTCATTATTGGAGGAGCGCAAGTTTATAAG
GAATGTCTAAATAGGAACTTAATTAAGCAGATATACTTCACAAGGATTAACAACGCTTAT
CAGTGTGATGTTCTGTTCCCACAGTTTGATGAAGGCCAGTTTAGAATGA
>QEM052
ATGGAAGACCTTTCAGAGGTATTCGATATTTACGCCATCTGCGCCTGCTGCAAGGTCACC
CCTCCTAATGATGGGATAAAGAATGAGCCATTTGGCCCGCGAACCTTTAGGGGTCTTGGA
AATAATGGGGCTCTCCCATGGAAATGCAACTCCGTTGACATGAAGTATTTCAGCTCGGTG
ACGACCTACGTGGATGAGTCCAAGTACGAGAAGTTAAAGTGGAAGAGGGAGAGGTACCTA
CAAAGAGAGGCCTCAGTGGGGAATGTTGAAACCCACTGTGGTGGTGACACTGTAGAGACG
GAGGATAACACCACCAAGCTGCAAAACGTTGTGGTAATGGGAAGAAGCAGTTGGGAGAGC
ATTCCCAAACAGTACAAACCACTCCCAAACAGAATCAATGTCGTTCTTTCCAAGACTCTA
ACACATGAACAGGTGAAGGAAAAAGTTTTTATAATTCAGAGTATAGATGACCTACTACTT
CTTTTAAAAAAGCTAAAGTACTACAAATGCTTCATTATTGGAGGAGCGCAAGTTTATAAG
GAATGTCTAAATAGGAACTTAATTAAGCAGATATACTTCACAAGGATTAACAACGCTTAC
CAGTGTGATGTTCTGTTCCCACAGTTTGATGAAGGCCAGTTTAGAATGA
>QEM053
ATGGAAGACCTTTCAGAGGTATTCGATATTTACGCCATCTGCGCCTGCTGCAAGGTCACC
CCTCCTAATGATGGGATAAAGAATGAGCCGTTTGGCCCGCGAACCTTTAGGGGTCTTGGA
AATAATGGGGCTCTCCCATGGAAATGCAACTCCGTTGACATGAAGTATTTCAGCTCGGTG
ACGACCTACGTGGATGAGTCCAAGTACGAGAAGTTAAAGTGGAAGAGGGAGAGGTACCTA
CAAAGAGAGGCCTCAGTGGGGAATGTTGAAACCCACTGTGGTGGTGACACTGTAGAGACG
GAGGATAACACCACCAAGCTGCAAAACGTTGTGGTAATGGGAAGAAGCAGTTGGGAGAGC
ATTCCCAAACAGTACAAACCACTCCCAAACAGAATCAATGTCGTTCTTTCCAAGACTCTA
ACACATGAACAGGTGAAGGAAAAAGTTTTTATAATTCAGAGTATAGATGACCTACTACTT
CTTTTAAAAAAGCTAAAGTACTACAAATGCTTCATTATTGGAGGAGCGCAAGTTTATAAG
GAATGTCTAAATAGGAACTTAATTAAGCAAATATACTTCACAAGGATTAACAACGCTTAC
CAGTGTGATGTTCTGTTCCCACAGTTTGATGAAGGCCAGTTTAGAATGA
>QEM057
ATGGAAGACCTTTCAGAGGTATTCGATATTTACGCCATCTGCGCCTGCTGCAAGGTCACC
CCTCCTAATGATGGGATAAAGAATGAGCCATTTGGCCCGCGAACCTTTAGGGGTCTTGGA
AATAATGGGGCTCTCCCATGGAAATGCAACTCCGTTGACATGAAGTATTTCAGCTCGGTG
ACGACCTACGTGGATGAGTCCAAGTACGAGAAGTTAAAGTGGAAGAGGGAGAGGTACCTA
CAAAGAGAGGCCTCAGTGGGGAATGTTGAAACCCACTGTGGTGGTGACACTGTAGAGACG
GAGGATAACACCACCAAGCTGCAAAACGTTGTGGTAATGGGAAGAAGCAGTTGGGAGAGC
ATTCCCAAACAGTACAAACCACTCCCAAACAGAATCAATGTCGTTCTTTCCAAGACTCTA
ACACATGAACAGGTGAAGGAAAAAGTTTTTATAATTCAGAGTATAGATGACCTACTACTT
CTTTTAAAAAAGCTAAAGTACTACAAATGCTTCATTATTGGAGGAGCGCAAGTTTATAAG
GAATGTCTAAATAGGAACTTAATTAAGCAGATATACTTCACAAGGATTAACAACGCTTAC
CAGTGTGATGTTCTGTTCCCACAGTTTGATGAAGGCCAGTTTAGAATGA
>QEM062
ATGGAAGACCTTTCAGAGGTATTCGATATTTACGCCATCTGCGCCTGCTGCAAGGTCACC
CCTCCTAATGATGGGATAAAGAATGAGCCATTTGGCCCGCGAACCTTTAGGGGTCTTGGA
AATAATGGGGCTCTCCCATGGAAATGCAACTCCGTTGACATGAAGTATTTCAGCTCGGTG
ACGACCTACGTGGATGAGTCCAAGTACGAGAAGTTAAAGTGGAAGAGGGAGAGGTACCTA
CAAAGAGAGGCCTCAGTGGGGAATGTTGAAACCCACTGTGGTGGTGACACTGTAGAGACG
GAGGATAACACCACCAAGCTGCAAAACGTTGTGGTAATGGGAAGAAGCAGTTGGGAGAGC
ATTCCCAAACAGTACAAACCACTCCCAAACAGAATCAATGTCGTTCTTTCCAAGACTCTA
ACACATGAACAGGTGAAGGAAAAAGTTTTTATAATTCAAAGTATAGATGACCTACTACTT
CTTTTAAAAAAGCTGAAGTACTACAAATGCTTCATTATTGGAGGAGCGCAAGTTTATAAG
GAATGTCTAAATAGGAACTTAATTAAGCAGATATACTTCACAAGGATTAACAACGCTTAT
CAGTGTGATGTTCTGTTCCCACAGTTTGATGAAGGCCAGTTTAGAATGA
>QEM076
ATGGAAGACCTTTCAGAGGTATTCGATATTTACGCCATCTGCGCCTGCTGCAAGGTCACC
CCTCCTAATGATGGGATAAAGAATGAGCCATTTGGCCCGCGAACCTTTAGGGGTCTTGGA
AATAATGGGGCTCTCCCATGGAAATGCAACTCCGTTGACATGAAGTATTTCAGCTCGGTG
ACGACCTACGTGGATGAGTCCAAGTACGAGAAGTTAAAGTGGAAGAGGGAGAGGTACCTA
CAAAGAGAGGCCTCAGTGGGGAATGTTGAACCCCACTGTGGTGGTGACACTGTAGAGACG
GAGGATAACACCACCAAGCTGCAAAACGTTGTGGTAATGGGAAGAAGCAGTTGGGAGAGC
ATTCCCAAACAGTACAAACCACTCCCAAACAGAATCAATGTCGTTCTTTCCAAGACTCTA
ACACATGAACAGGTGAAGGAAAAAGTTTTTATAATTCAGAGTATAGATGACCTACTACTT
CTTTTAAAAAAGCTAAAGTACTACAAATGCTTCATTATTGGAGGAGCGCAAGTTTATAAG
GAATGTCTAAATAGGAACTTAATTAAGCAGATATACTTCACAAGGATTAACAACGCTTAC
CAGTGTGATGTTCTGTTCCCACAGTTTGATGAAGGCCAGTTTAGAATGA
>QEM092
ATGGAAGACCTTTCAGAGGTATTCGATATTTACGCCATCTGCGCCTGCTGCAAGGTCACC
CCTCCTAATGATGGGATAAAGAATGAGCCATTTGGCCCGCGAACCTTTAGGGGTCTTGGA
AATAATGGGGCTCTCCCATGGAAATGCAACTCCGTTGACATGAAGTATTTCAGCTCGGTG
ACGACCTACGTGGATGAGTCCAAGTACGAGAAGTTAAAGTGGAAGAGGGAGAGGTACCTA
CAAAGAGAGGCCTCAGTGGGGAATGTTGAAACCCACTGTGGTGGTGACACTGTAGAGACG
GAGGATAACACCACCAAGCTGCAAAACGTTGTGGTAATGGGAAGAAGCAGTTGGGAGAGC
ATTCCCAAACAGTACAAACCACTCCCAAACAGAATCAATGTCGTTCTTTCCAAGACTCTA
ACACATGAACAGGTGAAGGAAAAAGTTTTTATAATTCAAAGTATAGATGACCTACTACTT
CTTTTAAAAAAGCTGAAGTACTACAAATGCTTCATTATTGGAGGAGCGCAAGTTTATAAG
GAATGTCTAAATAGGAACTTAATTAAGCAGATATACTTCACAAGGATTAACAACGCTTAC
CAGTGTGATGTTCTGTTCCCACAGTTTGATGAAGGCCAGTTTAGAATGA
>QEM093
ATGGAAGACCTTTCAGAGGTATTCGATATTTACGCCATCTGCGCCTGCTGCAAGGTCACC
CCTCCTAATGATGGGATAAAGAATGAGCCATTTGGCCCGCGAACCTTTAGGGGTCTTGGA
AATAATGGGGCTCTCCCATGGAAATGCAACTCCGTTGACATGAAGTATTTCAGCTCGGTG
ACGACCTACGTGGATGAGTCCAAGTACGAGAAGTTAAAGTGGAAGAGGGAGAGGTACCTA
CAAAGAGAGGCCTCAGTGGGGAATGTTGAAACCCACTGTGGTGGTGACACTGTAGAGACG
GAGGATAACACCACCAAGCTGCAAAACGTTGTGGTAATGGGAAGAAGCAGTTGGGAGAGC
ATTCCCAAACAGTACAAACCACTCCCAAACAGAATCAATGTCGTTCTTTCCAAGACTCTA
ACACATGAACAGGTGAAGGAAAAAGTTTTTATAATTCAAAGTATAGATGACCTACTACTT
CTTTTAAAAAAGCTGAAGTACTACAAATGCTTCATTATTGGAGGAGCGCAAGTTTATAAG
GAATGTCTAAATAGGAACTTAATTAAGCAGATATACTTCACAAGGATTAACAACGCTTAC
CAGTGTGATGTTCTGTTCCCACAGTTTGATGAAGGCCAGTTTAGAATGA
>QEM094
ATGGAAGACCTTTCAGAGGTATTCGATATTTACGCCATCTGCGCCTGCTGCAAGGTCACC
CCTCCTAATGATGGGATAAAGAATGAGCCGTTTGGCCCGCGAACCTTTAGGGGTCTTGGA
AATAATGGGGCTCTCCCATGGAAATGCAACTCCGTTGACATGAAGTATTTCAGCTCGGTG
ACGACCTACGTGGATGAGTCCAAGTACGAGAAGTTAAAGTGGAAGAGGGAGAGGTACCTA
CAAAGAGAGGCCTCAGTGGGGAATGTTGAAACCCACTGTGGTGGTGACACTGTAGAGACG
GAGGATAACACCACCAAGCTGCAAAACGTTGTGGTAATGGGAAGAAGCAGTTGGGAGAGC
ATTCCCAAACAGTACAAACCACTCCCAAACAGAATCAATGTCGTTCTTTCCAAGACTCTA
ACACATGAACAGGTGAAGGAAAAAGTTTTTATAATTCAGAGTATAGATGACCTACTACTT
CTTTTAAAAAAGCTAAAGTACTACAAATGCTTCATTATTGGAGGAGCGCAAGTTTATAAG
GAATGTCTAAATAGGAACTTAATTAAGCAGATATACTTCACAAGGATTAACAACGCTTAC
CAGTGTGATGTTCTGTTCCCACAGTTTGATGAAGGCCAGTTTAGAATGA
>QEM102
ATGGAAGACCTTTCAGAGGTATTCGATATTTACGCCATCTGCGCCTGCTGCAAGGTCACC
CCTCCTAATGATGGGATAAAGAATGAGCCATTTGGCCCGCGAACCTTTAGGGGTCTTGGA
AATAATGGGGCTCTCCCATGGAAATGCAACTCCGTTGACATGAAGTATTTCAGCTCGGTG
ACGACCTACGTGGATGAGTCCAAGTACGAGAAGTTAAAGTGGAAGAGGGAGAGGTACCTA
CAAAGAGAGGCCTCAGTGGGGAATGTTGAACCCCACTGTGGTGGTGACACTGTAGAGACG
GAGGATAACACCACCAAGCTGCAAAACGTTGTGGTAATGGGAAGAAGCAGTTGGGAGAGC
ATTCCCAAACAGTACAAACCACTCCCAAACAGAATCAATGTCGTTCTTTCCAAGACTCTA
ACACATGAACAGGTGAAGGAAAAAGTTTTTATAATTCAGAGTATAGATGACCTACTACTT
CTTTTAAAAAAGCTAAAGTACTACAAATGCTTCATTATTGGAGGAGCGCAAGTTTATAAG
GAATGTCTAAATAGGAACTTAATTAAGCAAATATACTTCACAAGGATTAACAACGCTTAC
CAGTGTGATGTTCTGTTCCCACAGTTTGATGAAGGCCAGTTTAGAATGA
>QEM103
ATGGAAGACCTTTCAGAGGTATTCGATATTTACGCCATCTGCGCCTGCTGCAAGGTCACC
CCTCCTAATGATGGGATAAAGAATGAGCCATTTGGCCCGCGAACCTTTAGGGGTCTTGGA
AATAATGGGGCTCTCCCATGGAAATGCAACTCCGTTGACATGAAGTATTTCAGCTCGGTG
ACGACCTACGTGGATGAGTCCAAGTACGAGAAGTTAAAGTGGAAGAGGGAGAGGTACCTA
CAAAGAGAGGCCTCAGTGGGGAATGTTGAAACCCACTGTGGTGGTGACACTGTAGAGACG
GAGGATAACACCACCAAGCTGCAAAACGTTGTGGTAATGGGAAGAAGCAGTTGGGAGAGC
ATTCCCAAACAGTACAAACCACTCCCAAACAGAATCAATGTCGTTCTTTCCAAGACTCTA
ACACATGAACAGGTGAAGGAAAAAGTTTTTATAATTCAGAGTATAGATGACCTACTACTT
CTTTTAAAAAAGCTGAAGTACTACAAATGCTTCATTATTGGAGGAGCGCAAGTTTATAAG
GAATGTCTAAATAGGAACTTAATTAAGCAGATATACTTCACAAGGATTAACAACGCTTAC
CAGTGTGATGTTCTGTTCCCACAGTTTGATGAAGGCCAGTTTAGAATGA
>QEM113
ATGGAAGACCTTTCAGAGGTATTCGATATTTACGCCATCTGCGCCTGCTGCAAGGTCACC
CCTCCTAATGATGGGATAAAGAATGAGCCATTTGGCCCGCGAACCTTTAGGGGTCTTGGA
AATAATGGGGCTCTCCCATGGAAATGCAACTCCGTTGACATGAAGTATTTCAGCTCGGTG
ACGACCTACGTGGATGAGTCCAAGTACGAGAAGTTAAAGTGGAAGAGGGAGAGGTACCTA
CAAAGAGAGGCCTCAGTGGGGAATGTTGAAACCCACTGTGGTGGTGACACTGTAGAGACG
GAGGATAACACCACCAAGCTGCAAAACGTTGTGGTAATGGGAAGAAGCAGTTGGGAGAGC
ATTCCCAAACAGTACAAACCACTCCCAAACAGAATCAATGTCGTTCTTTCCAAGACTCTA
ACACATGAACAGGTGAAGGAAAAAGTTTTTATAATTCAGAGTATAGATGACCTACTACTT
CTTTTAAAAAAGCTAAAGTACTACAAATGCTTCATTATTGGAGGAGCGCAAGTTTATAAG
GAATGTCTAAATAGGAACTTAATTAAGCAGATATACTTCACAAGGATTAACAACGCTTAC
CAGTGTGATGTTCTGTTCCCACAGTTTGATGAAGGCCAGTTTAGAATGA
>QEM121
ATGGAAGACCTTTCAGAGGTATTCGATATTTACGCCATCTGCGCCTGCTGCAAGGTCACC
CCTCCTAATGATGGGATAAAGAATGAGCCATTTGGCCCGCGAACCTTTAGGGGTCTTGGA
AATAATGGGGCTCTCCCATGGAAATGCAACTCCGTTGACATGAAGTATTTCAGCTCGGTG
ACGACCTACGTGGATGAGTCCAAGTACGAGAAGTTAAAGTGGAAGAGGGAGAGGTACCTA
CAAAGAGAGGCCTCAGTGGGGAATGTTGAAACCCACTGTGGTGGTGACACTGTAGAGACG
GAGGATAACACCACCAAGCTGCAAAACGTTGTGGTAATGGGAAGAAGCAGTTGGGAGAGC
ATTCCCAAACAGTACAAACCACTCCCAAACAGAATCAATGTCGTTCTTTCCAAGACTCTA
ACACATGAACAGGTGAAGGAAAAAGTTTTTATAATTCAAAGTATAGATGACCTACTACTT
CTTTTAAAAAAGCTAAAGTACTACAAATGCTTCATTATTGGAGGAGCGCAAGTTTATAAG
GAATGTCTAAATAGGAACTTAATTAAGCAGATATACTTCACAAGGATTAACAACGCTTAC
CAGTGTGATGTTCTGTTCCCACAGTTTGATGAAGGCCAGTTTAGAATGA
>QEM126
ATGGAAGACCTTTCAGAGGTATTCGATATTTACGCCATCTGCGCCTGCTGCAAGGTCACC
CCTCCTAATGATGGGATAAAGAATGAGCCATTTGGCCCGCGAACCTTTAGGGGTCTTGGA
AATAATGGGGCTCTCCCATGGAAATGCAACTCCGTTGACATGAAGTATTTCAGCTCGGTG
ACGACCTACGTGGATGAGTCCAAGTACGAGAAGTTAAAGTGGAAGAGGGAGAGGTACCTA
CAAAGAGAGGCCTCAGTGGGGAATGTTGAAACCCACTGTGGTGGTGACACTGTAGAGACG
GAGGATAACACCACCAAGCTGCAAAACGTTGTGGTAATGGGAAGAAGCAGTTGGGAGAGC
ATTCCCAAACAGTACAAACCACTCCCAAACAGAATCAATGTCGTTCTTTCCAAGACTCTA
ACACATGAACAGGTGAAGGAAAAAGTTTTTATAATTCAGAGTATAGATGACCTACTACTT
CTTTTAAAAAAGCTAAAGTACTACAAATGCTTCATTATTGGAGGAGCGCAAGTTTATAAG
GAATGTCTAAATAGGAACTTAATTAAGCAGATATACTTCACAAGGATTAACAACGCTTAC
CAGTGTGATGTTCTGTTCCCACAGTTTGATGAAGGCCAGTTTAGAATGA
>QEM129
ATGGAAGACCTTTCAGAGGTATTCGATATTTACGCCATCTGCGCCTGCTGCAAGGTCACC
CCTCCTAATGATGGGATAAAGAATGAGCCATTTGGCCCGCTAACCTTTAGGGGTCTTGGA
AATAATGGGGCTCTCCCATGGAAATGCAACTCCGTTGACATGAAGTATTTCAGCTCGGTG
ACGACCTACGTGGATGAGTCCAAGTACGAGAAGTTAAAGTGGAAGAGGGAGAGGTACCTA
CAAAGAGAGGCTTCAGTGGGGAATGTTGAAACCCACTGTGGTGGTGACACTGTAGAGACG
GAGGATAACACCACCAAGCTGCAAAACGTTGTGGTAATGGGAAGAAGCAGTTGGGAGAGC
ATTCCCAAACAGTACAAACCACTCCCAAACAGAATCAATGTCGTTCTTTCCAAGACTCTA
ACACATGAACAGGTGAAGGAAAAAGTTTTTATAATTCAGAGTATAGATGACCTACTACTT
CTTTTAAAAAAGCTAAAGTACTACAAATGCTTCATTATTGGAGGAGCGCAAGTTTATAAG
GAATGTCTAAATAGGAACTTAATTAAGCAGATATACTTCACAAGGATTAACAACGCTTAC
CAGTGTGATGTTCTGTTCCCACAGTTTGATGAAGGCCAGTTTAGAATGA
>QEM130
ATGGAAGACCTTTCAGAGGTATTCGATATTTACGCCATCTGCGCCTGCTGCAAGGTCACC
CCTCCTAATGATGGGATAAAGAATGAGCCATTTGGCCCGCGAACCTTTAGGGGTCTTGGA
AATAATGGGGCTCTCCCATGGAAATGCAACTCCGTTGACATGAAGTATTTCAGCTCGGTG
ACGACCTACGTGGATGAGTCCAAGTACGAGAAGTTAAAGTGGAAGAGGGAGAGGTACCTA
CAAAGAGAGGCCTCAGTGGGGAATGTTGAAACCCACTGTGGTGGTGACACTGTAGAGACG
GAGGATAACACCACCAAGCTGCAAAACGTTGTGGTAATGGGAAGAAGCAGTTGGGAGAGC
ATTCCCAAACAGTACAAACCACTCCCAAACAGAATCAATGTCGTTCTTTCCAAGACTCTA
ACACATGAACAGGTGAAGGAAAAAGTTTTTATAATTCAGAGTATAGATGACCTACTACTT
CTTTTAAAAAAGCTAAAGTACTACAAATGCTTCATTATTGGAGGAGCGCAAGTTTATAAG
GAATGTCTAAATAGGAACTTAATTAAGCAAATATACTTCACAAGGATTAACAACGCTTAC
CAGTGTGATGTTCTGTTCCCACAGTTTGATGAAGGCCAGTTTAGAATGA
>QEM131
ATGGAAGACCTTTCAGAGGTATTCGATATTTACGCCATCTGCGCCTGCTGCAAGGTCACC
CCTCCTAATGATGGGATAAAGAATGAGCCATTTGGCCCGCGAACCTTTAGGGGTCTTGGA
AATAATGGGGCTCTCCCATGGAAATGCAACTCCGTTGACATGAAGTATTTCAGCTCGGTG
ACGACCTACGTGGATGAGTCCAAGTACGAGAAGTTAAAGTGGAAGAGGGAGAGGTACCTA
CAAAGAGAGGCCTCAGTGGGGAATGTTGAAACCCACTGTGGTGGTGACACTGTAGAGACG
GAGGATAACACCACCAAGCTGCAAAACGTTGTGGTAATGGGAAGAAGCAGTTGGGAGAGC
ATTCCCAAACAGTACAAACCACTCCCAAACAGAATCAATGTCGTTCTTTCCAAGACTCTA
ACACATGAACAGGTGAAGGAAAAAGTTTTTATAATTCAGAGTATAGATGACCTACTACTT
CTTTTAAAAAAGCTGAAGTACTACAAATGCTTCATTATTGGAGGAGCGCAAGTTTATAAG
GAATGTCTAAATAGGAACTTAATTAAGCAGATATACTTCACAAGGATTAACAACGCTTAC
CAGTGTGATGTTCTGTTCCCACAGTTTGATGAAGGCCAGTTTAGAATGA
>QEM133
ATGGAAGACCTTTCAGAGGTATTCGATATTTACGCCATCTGCGCCTGCTGCAAGGTCACC
CCTCCTAATGATGGGATAAAGAATGAGCCATTTGGCCCGCGAACCTTTAGGGGTCTTGGA
AATAATGGGGCTCTCCCATGGAAATGCAACTCCGTTGACATGAAGTATTTCAGCTCGGTG
ACGACCTACGTGGATGAGTCCAAGTACGAGAAGTTAAAGTGGAAGAGGGAGAGGTACCTA
CAAAGAGAGGCCTCAGTGGGGAATGTTGAAACCCACTGTGGTGGTGACACTGTAGAGACG
GAGGATAACACCACCAAGCTGCAAAACGTTGTGGTAATGGGAAGAAGCAGTTGGGAGAGC
ATTCCCAAACAGTACAAACCACTCCCAAACAGAATCAATGTCGTTCTTTCCAAGACTCTA
ACACATGAACAGGTGAAGGAAAAAGTTTTTATAATTCAGAGTATAGATGACCTACTACTT
CTTTTAAAAAAGCTAAAGTACTACAAATGCTTCATTATTGGAGGAGCGCAAGTTTATAAG
GAATGTCTAAATAGGAACTTAATTAAGCAGATATACTTCACAAGGATTAACAACGCTTAC
CAGTGTGATGTTCTGTTCCCACAGTTTGATGAAGGCCAGTTTAGAATGA
>QEM135
ATGGAAGACCTTTCAGAGGTATTCGATATTTACGCCATCTGCGCCTGCTGCAAGGTCACC
CCTCCTAATGATGGGATAAAGAATGAGCCATTTGGCCCGCGAACCTTTAGGGGTCTTGGA
AATAATGGGGCTCTCCCATGGAAATGCAACTCCGTTGACATGAAGTATTTCAGCTCGGTG
ACGACCTACGTGGATGAGTCCAAGTACGAGAAGTTAAAGTGGAAGAGGGAGAGGTACCTA
CAAAGAGAGGCCTCAGTGGGGAATGTTGAAACCCACTGTGGTGGTGACACTGTAGAGACG
GAGGATAACACCACCAAGCTGCAAAACGTTGTGGTAATGGGAAGAAGCAGTTGGGAGAGC
ATTCCCAAACAGTACAAACCACTCCCAAACAGAATCAATGTCGTTCTTTCCAAGACTCTA
ACACATGAACAGGTGAAGGAAAAAGTTTTTATAATTCAAAGTATAGATGACCTACTACTT
CTTTTAAAAAAGCTGAAGTACTACAAATGCTTCATTATTGGAGGAGCGCAAGTTTATAAG
GAATGTCTAAATAGGAACTTAATTAAGCAGATATACTTCACAAGGATTAACAACGCTTAC
CAGTGTGATGTTCTGTTCCCACAGTTTGATGAAGGCCAGTTTAGAATGA
>QEM136
ATGGAAGACCTTTCAGAGGTATTCGATATTTACGCCATCTGCGCCTGCTGCAAGGTCACC
CCTCCTAATGATGGGATAAAGAATGAGCCGTTTGGCCCGCGAACCTTTAGGGGTCTTGGA
AATAATGGGGCTCTCCCATGGAAATGCAACTCCGTTGACATGAAGTATTTCAGCTCGGTG
ACGACCTACGTGGATGAGTCCAAGTACGAGAAGTTAAAGTGGAAGAGGGAGAGGTACCTA
CAAAGAGAGGCCTCAGTGGGGAATGTTGAACCCCACTGTGGTGGTGACACTGTAGAGACG
GAGGATAACACCACCAAGCTGCAAAACGTTGTGGTAATGGGAAGAAGCAGTTGGGAGAGC
ATTCCCAAACAGTACAAACCACTCCCAAACAGAATCAATGTCGTTCTTTCCAAGACTCTA
ACACATGAACAGGTGAAGGAAAAAGTTTTTATAATTCAGAGTATAGATGACCTACTACTT
CTTTTAAAAAAGCTGAAGTACTACAAATGCTTCATTATTGGAGGAGCGCAAGTTTATAAG
GAATGTCTAAATAGGAACTTAATTAAGCAGATATACTTCACAAGGATTAACAACGCTTAC
CAGTGTGATGTTCTGTTCCCACAGTTTGATGAAGGCCAGTTTAGAATGA
>QEM137
ATGGAAGACCTTTCAGAGGTATTCGATATTTACGCCATCTGCGCCTGCTGCAAGGTCACC
CCTCCTAATGATGGGATAAAGAATGAGCCATTTGGCCCGCGAACCTTTAGGGGTCTTGGA
AATAATGGGGCTCTCCCATGGAAATGCAACTCCGTTGACATGAAGTATTTCAGCTCGGTG
ACGACCTACGTGGATGAGTCCAAGTACGAGAAGTTAAAGTGGAAGAGGGAGAGGTACCTA
CAAAGAGAGGCCTCAGTGGGGAATGTTGAAACCCACTGTGGTGGTGACACTGTAGAGACG
GAGGATAACACCACCAAGCTGCAAAACGTTGTGGTAATGGGAAGAAGCAGTTGGGAGAGC
ATTCCCAAACAGTACAAACCACTCCCAAACAGAATCAATGTCGTTCTTTCCAAGACTCTA
ACACATGAACAGGTGAAGGAAAAAGCTTTTATAATTCAAAGTATAGATGACCTACTACTT
CTTTTAAAAAAGCTAAAGTACTACAAATGCTTCATTATTGGAGGAGCGCAAGTTTATAAG
GAATGTCTAAATAGGAACTTAATTAAGCAGATATACTTCACAAGGATTAACAACGCTTAC
CAGTGTGATGTTCTGTTCCCACAGTTTGATGAAGGCCAGTTTAGAATGA
>QEM139
ATGGAAGACCTTTCAGAGGTATTCGATATTTACGCCATCTGCGCCTGCTGCAAGGTCACC
CCTCCTAATGATGGGATAAAGAATGAGCCGTTTGGCCCGCGAACCTTTAGGGGTCTTGGA
AATAATGGGGCTCTCCCATGGAAATGCAACTCCGTTGACATGAAGTATTTCAGCTCGGTG
ACGACCTACGTGGATGAGTCCAAGTACGAGAAGTTAAAGTGGAAGAGGGAGAGGTACCTA
CAAAGAGAGGCCTCAGTGGGGAATGTTGAACCCCACTGTGGTGGTGACACTGTAGAGACG
GAGGATAACACCACCAAGCTGCAAAACGTTGTGGTAATGGGAAGAAGCAGTTGGGAGAGC
ATTCCCAAACAGTACAAACCACTCCCAAACAGAATCAATGTCGTTCTTTCCAAGACTCTA
ACACATGAACAGGTGAAGGAAAAAGTTTTTATAATTCAGAGTATAGATTACCTACTACTT
CTTTTAAAAAAGCTGAAGTACTACAAATGCTTCATTATTGGAGGAGCGCAAGTTTATAAG
GAATGTCTAAATAGGAACTTAATTAAGCAGATATACTTCACAAGGATTAACAACGCTTAC
CAGTGTGATGTTCTGTTCCCACAGTTTGATGAAGGCCAGTTTAGAATGA
>QEM141
ATGGAAGACCTTTCAGAGGTATTCGATATTTACGCCATCTGCGCCTGCTGCAAGGTCACC
CCTCCTAATGATGGGATAAAGAATGAGCCATTTGGCCCGCGAACCTTTAGGGGTCTTGGA
AATAATGGGGCTCTCCCATGGAAATGCAACTCCGTTGACATGAAGTATTTCAGCTCGGTG
ACGACCTACGTGGATGAGTCCAAGTACGAGAAGTTAAAGTGGAAGAGGGAGAGGTACCTA
CAAAGAGAGGCCTCAGTGGGGAATGTTGAAACCCACTGTGGTGGTGACACTGTAGAGACG
GAGGATAACACCACCAAGCTGCAAAACGTTGTGGTAATGGGAAGAAGCAGTTGGGAGAGC
ATTCCCAAACAGTACAAACCACTCCCAAACAGAATCAATGTCGTTCTTTCCAAGACTCTA
ACACATGAACAGGTGAAGGAAAAAGTTTTTATAATTCAGAGTATAGATGACCTACTACTT
CTTTTAAAAAAGCTAAAGTACTACAAATGCTTCATTATTGGAGGAGCGCAAGTTTATAAG
GAATGTCTAAATAGGAACTTAATTAAGCAGATATACTTCACAAGGATTAACAACGCTTAC
CAGTGTGATGTTCTGTTCCCACAGTTTGATGAAGGCCAGTTTAGAATGA
>QEM142
ATGGAAGACCTTTCAGAGGTATTCGATATTTACGCCATCTGCGCCTGCTGCAAGGTCACC
CTTCCTAATGATGGGATAAAGAATGAGCCGTTTGGCCCGCGAACCTTTAGGGGTCTTGGA
AATAATGGGGCTCTCCCATGGAAATGCAACTCCGTTGACATGAAGTATTTCAGCTCGGTG
ACGACCTACGTGGATGAGTCCAAGTACGAGAAGTTAAAGTGGAAGAGGGAGAGGTACCTA
CAAAGAGAGGCCTCAGTGGGGAATGTTGAAACCCACTGTGGTGGTGACACTGTAGAGACG
GAGGATAACACCACCAAGCTGCAAAACGTTGTGGTAATGGGAAGAAGCAGTTGGGAGAGC
ATTCCCAAACAGTACAAACCACTCCCAAACAGAATCAATGTCGTTCTTTCCAAGACTCTA
ACACATGAACAGGTGAAGGAAAAAGTTTTTATAATTCAGAGTATAGATGACCTACTACTT
CTTTTAAAAAAGCTGAAGTACTACAAATGCTTCATTATTGGAGGAGCGCAAGTTTATAAG
GAATGTCTAAATAGGAACTTAATTAAGCAAATATACTTCACAAGGATTAACAACGCTTAC
CAGTGTGATGTTCTGTTCCCACAGTTTGATGAAGGCCAGTTTAGAATGA
>QEM146
ATGGAAGACCTTTCAGAGGTATTCGATATTTACGCCATCTGCGCCTGCTGCAAGGTCACC
CCTCCTAATGATGGGATAAAGAATGAGCCGTTTGGCCCGCGAACCTTTAGGGGTCTTGGA
AATAATGGGGCTCTCCCATGGAAATGCAACTCCGTTGACATGAAGTATTTCAGCTCGGTG
ACGACCTACGTGGATGAGTCCAAGTACGAGAAGTTAAAGTGGAAGAGGGAGAGGTACCTA
CAAAGAGAGGCCTCAGTGGGGAATGTTGAAACCCACTGTGGTGGTGACACTGTAGAGACG
GAGGATAACACCACCAAGCTGCAAAACGTTGTGGTAATGGGAAGAAGCAGTTGGGAGAGC
ATTCCCAAACAGTACAAACCACTCCCAAACAGAATCAATGTCGTTCTTTCCAAGACTCTA
ACACATGAACAGGTGAAGGAAAAAGTTTTTATAATTCAGAGTATAGATGACCTACTACTT
CTTTTAAAAAAGCTAAAGTACTACAAATGCTTCATTATTGGAGGAGCGCAAGTTTATAAG
GAATGTCTAAATAGGAACTTAATTAAGCAGATATACTTCACAAGGATTAACAACGCTTAC
CAGTGTGATGTTCTGTTCCCACAGTTTGATGAAGGCCAGTTTAGAATGA
>QEM150
ATGGAAGACCTTTCAGAGGTATTCGATATTTACGCCATCTGCGCCTGCTGCAAGGTCACC
CCTCCTAATGATGGGATAAAGAATGAGCCATTTGGCCCGCGAACCTTTAGGGGTCTTGGA
AATAATGGGGCTCTCCCATGGAAATGCAACTCCGTTGACATGAAGTATTTCAGCTCGGTG
ACGACCTACGTGGATGAGTCCAAGTACGAGAAGTTAAAGTGGAAGAGGGAGAGGTACCTA
CAAAGAGAGGCCTCAGTGGGGAATGTTGAACCCCACTGTGGTGGTGACACTGTAGAGACG
GAGGATAACACCACCAAGCTGCAAAACGTTGTGGTAATGGGAAGAAGCAGTTGGGAGAGC
ATTCCCAAACAGTACAAACCACTCCCAAACAGAATCAATGTCGTTCTTTCCAAGACTCTA
ACACATGAACAGGTGAAGGAAAAAGTTTTTATAATTCAGAGTATAGATGACCTACTACTT
CTTTTAAAAAAGCTAAAGTACTACAAATGCTTCATTATTGGAGGAGCGCAAGTTTATAAG
GAATGTCTAAATAGGAACTTAATTAAGCAGATATACTTCACAAGGATTAACAACGCTTAC
CAGTGTGATGTTCTGTTCCCACAGTTTGATGAAGGCCAGTTTAGAATGA
>QEM156
ATGGAAGACCTTTCAGAGGTATTCGATATTTACGCCATCTGCGCCTGCTGCAAGGTCACC
CCTCCTAATGATGGGATAAAGAATGAGCCATTTGGCCCGCGAACCTTTAGGGGTCTTGGA
AATAATGGGGCTCTCCCATGGAAATGCAACTCCGTTGACATGAAGTATTTCAGCTCGGTG
ACGACCTACGTGGATGAGTCCAAGTACGAGAAGTTAAAGTGGAAGAGGGAGAGGTACCTA
CAAAGAGAGGCCTCAGTGGGGAATGTTGAAACCCACTGTGGTGGTGATACTGTAGAGACG
GAGGATAACACCACCAAGCTGCAAAACGTTGTGGTAATGGGAAGAAGCAGTTGGGAGAGC
ATTCCCAAACAGTACAAACCACTCCCAAACAGAATCAATGTCGTTCTTTCCAAGACTCTA
ACACATGAGCAGGTGAAGGAAAAAGTTTTTATAATTCAGAGTATAGATGACCTACTACTT
CTTTTAAAAAAGCTGAAGTACTACAAATGCTTCATTATTGGAGGAGCGCAAGTTTATAAG
GAATGTCTAAATAGGAACTTAATTAAGCAGATATACTTCACAAGGATTAACAACGCTTAC
CAGTGTGATGTTCTGTTCCCACAGTTTGATGAAGGCCAGTTTAGAATGA
>QEM158
ATGGAAGACCTTTCAGAGGTATTCGATATTTACGCCATCTGCGCCTGCTGCAAGGTCACC
CCTCCTAATGATGGGATAAAGAATGAGCCATTTGGCCCGCGAACCTTTAGGGGTCTTGGA
AATAATGGGGCTCTCCCATGGAAATGCAACTCCGTTGACATGAAGTATTTCAGCTCGGTG
ACGACCTACGTGGATGAGTCCAAGTACGAGAAGTTAAAGTGGAAGAGGGAGAGGTACCTA
CAAAGAGAGGCCTCAGTGGGGAATGTTGAAGCCCACTGTGGTGGTGACACTGTAGAGACG
GAGGATAACACCACCAAGCTGCAAAACGTTGTGGTAATGGGAAGAAGCAGTTGGGAGAGC
ATTCCCAAACAGTACAAACCACTCCAAAACAGAATCAATGTCGTTCTTTCCAAGACTCTA
ACACATGAACAGGTGAAGGAAAAAGTTTTTATAATTCAGAGTATAGATGACCTACTACTT
CTTTTAAAAAAGCTGAAGTACTACAAATGCTTCATTATTGGAGGAGCGCAAGTTTATAAG
GAATGTCTAAATAGGAACTTAATTAAGCAGATATACTTCACAAGGATTAACAACGCTTAC
CAGTGTGATGTTCTGTTCCCACAGTTTGATGAAGGCCAGTTTAGAATGA
>QEM160
ATGGAAGACCTTTCAGAGGTATTCGATATTTACGCCATCTGCGCCTGCTGCAAGGTCACC
CCTCCTAATGATGGGATAAAGAATGAGCCATTTGGCCCGCGAACCTTTAGGGGTCTTGGA
AATAATGGTGCTCTCCCATGGAAATGCAACTCCGTTGACATGAAGTATTTCAGCTCGGTG
ACGACCTACGTGGATGAGTCCAAGTACGAGAAGTTAAAGTGGAAGAGGGAGAGGTACCTA
CAAAGAGAGGCCTCAGTGGGGAATGTTGAAACCCACTGTGGTGGTGACACTGTAGAGACG
GAGGATAACACCACCAAGCTGCAAAACGTTGTGGTAATGGGAAGAAGCAGTTGGGAGAGC
ATTCCCAAACAGTACAAACCACTCCCAAACAGAATCAATGTCGTTCTTTCCAAGACTCTA
ACACATGAACAGGTGAAGGAAAAAGTTTTTATAATTCAAAGTATAGATGACCTACTACTT
CTTTTAAAAAAGCTGAAGTACTACAAATGCTTCATTATTGGAGGAGCGCAAGTTTATAAG
GAATGTCTAAATAGGAACTTAATTAAGCAGATATACTTCACAAGGATTAACAACGCTTAC
CAGTGTGATGTTCTGTTCCCACAGTTTGATGAAGGCCAGTTTAGAATGA
>QEM161
ATGGAAGACCTTTCAGAGGTATTCGATATTTACGCTATCTGCGCCTGCTGCAAGGTCACC
CCTCCTAATGATGGGATAAAGAATGAGCCATTTGGCCCGCGAACCTTTAGGGGTCTTGGA
AATAATGGGGCTCTCCCATGGAAATGCAACTCCGTTGACATGAAGTATTTCAGCTCGGTG
ACGACCTACGTGGATGAGTCCAAGTACGAGAAGTTAAAGTGGAAGAGGGAGAGGTACCTA
CAAAGAGAGGCCTCAGTGGGGAATGTTGAACCCCACTGTGGTGGTGACACTGTAGAGACG
GAGGATAACACCACCAAGCTGCAAAACGTTGTGGTAATGGGAAGAAGCAGTTGGGAGAGC
ATTCCCAAACAGTACAAACCACTCCCAAACAGAATCAATGTCGTTCTTTCCAAGACTCTA
ACACATGAACAGGTGAAGGAAAAAGTTTTTATAATTCAGAGTATAGATGACCTACTACTT
CTTTTAAAAAAGCTAAAGTACTACAAATGCTTCATTATTGGAGGAGCGCAAGTTTATAAG
GAATGTCTAAATAGGAACTTAATTAAGCAGATATACTTCACAAGGATTAACAACGCTTAC
CAGTGTGATGTTCTGTTCCCACAGTTTGATGAAGGCCAGTTTAGAATGA
>QEM164
ATGGAAGACCTTTCAGAGGTATTCGATATTTACGCCATCTGCGCCTGCTGCAAGGTCACC
CCTCCTAATGATGGGATAAAGAATGAGCCATTTGGCCCGCGAACCTTTAGGGGTCTTGGA
AATAATGGGGCTCTCCCATGGAAATGCAACTCCGTTGACATGAAGTATTTCAGCTCGGTG
ACGACCTACGTGGATGAGTCCAAGTACGAGAAGTTAAAGTGGAAGAGGGAGAGGTACCTA
CAAAGAGAGGCCTCAGTGGGGAATGTTGAACCCCACTGTGGTGGTGACACTGTAGAGACG
GAGGATAACACCACCAAGCTGCAAAACGTTGTGGTAATGGGAAGAAGCAGTTGGGAGAGC
ATTCCCAAACAGTACAAACCACTCCCAAACAGAATCAATGTCGTTCTTTCCAAGACTCTA
ACACATGAACAGGTGAAGGAAAAAGTTTTTATAATTCAGAGTATAGATGACCTACTACTT
CTTTTAAAAAAGCTAAAGTACTACAAATGCTTCATTATTGGAGGAGCGCAAGTTTATAAG
GAATGTCTAAATAGGAACTTAATTAAGCAGATATACTTCACAAGGATTAACAACGCTTAC
CAGTGTGATGTTCTGTTCCCACAGTTTGATGAAGGCCAGTTTAGAATGA
>QEM166
ATGGAAGACCTTTCAGAGGTATTCGATATTTACGCCATCTGCGCCTGCTGCAAGGTCACC
CCTCCTAATGATGGGATAAAGAATGAGCCATTTGGCCCGCTAACCTTTAGGGGTCTTGGA
AATAATGGGGCTCTCCCATGGAAATGCAACTCCGTTGACATGAAGTATTTCAGCTCGGTG
ACGACCTACGTGGATGAGTCCAAGTACGAGAAGTTAAAGTGGAAGAGGGAGAGGTACCTA
CAAAGAGAGGCCTCAGTGGGGAATGTTGAAACCCACTGTGGTGGTGACACTGTAGAGACG
GAGGATAACACCACCAAGCTGCAAAACGTTGTGGTAATGGGAAGAAGCAGTTGGGAGAGC
ATTCCCAAACAGTACAAACCACTCCCAAACAGAATCAATGTCGTTCTTTCCAAGACTCTA
ACACATGAACAGGTGAAGGAAAAAGTTTTTATAATTCAGAGTATAGATGACCTACTACTT
CTTTTAAAAAAGCTAAAGTACTACAAATGCTTCATTATTGGAGGAGCGCAAGTTTATAAG
GAATGTCTAAATAGGAACTTAATTAAGCAGATATACTTCACAAGGATTAACAACGCTTAT
CAGTGTGATGTTCTGTTCCCACAGTTTGATGAAGGCCAGTTTAGAATGA
>QEM168
ATGGAAGACCTTTCAGAGGTATTCGATATTTACGCCATCTGCGCCTGCTGCAAGGTCACC
CCTCCTAATGATGGGATAAAGAATGAGCCGTTTGGCCCGCGAACCTTTAGGGGTCTTGGA
AATAATGGGGCTCTCCCATGGAAATGCAACTCCGTTGACATGAAGTATTTCAGCTCGGTG
ACGACCTACGTGGATGAGTCCAAGTACGAGAAGTTAAAGTGGAAGAGGGAGAGGTACCTA
CAAAGAGAGGCCTCAGTGGGGAATGTTGAAACCCACTGTGGTGGTGACACTGTAGAGACG
GAGGATAACACCACCAAGCTGCAAAACGTTGTGGTAATGGGAAGAAGCAGTTGGGAGAGC
ATTCCCAAACAGTACAAACCACTCCCAAACAGAATCAATGTCGTTCTTTCCAAGACTCTA
ACACATGAACAGGTGAAGGAAAAAGTTTTTATAATTCAGAGTATAGATGACCTACTACTT
CTTTTAAAAAAGCTGAAGTACTACAAATGCTTCATTATTGGAGGAGCGCAAGTTTATAAG
GAATGTCTAAATAGGAACTTAATTAAGCAGATATACTTCACAAGGATTAACAACGCTTAC
CAGTGTGATGTTCTGTTCCCACAGTTTGATGAAGGCCAGTTTAGAATGA
>QEM174
ATGGAAGACCTTTCAGAGGTATTCGATATTTACGCCATCTGCGCCTGCTGCAAGGTCACC
CCTCCTAATGATGGGATAAAGAATGAGCCATTTGGCCCGCGAACCTTTAGGGGTCTTGGA
AATAATGGGGCTCTCCCATGGAAATGCAACTCCGTTGACATGAAGTATTTCAGCTCGGTG
ACGACCTACGTGGATGAGTCCAAGTACGAGAAGTTAAAGTGGAAGAGGGAGAGGTACCTA
CAAAGAGAGGCCTCAGTGGGGAATGTTGAAACCCACTGTGGTGGTGACACTGTAGAGACG
GAGGATAACACCACCAAGCTGCAAAACGTTGTGGTAATGGGAAGAAGCAGTTGGGAGAGC
ATTCCCAAACAGTACAAACCACTCCCAAACAGAATCAATGTCGTTCTTTCCAAGACTCTA
ACACATGAACAGGTGAAGGAAAAAGTTTTTATAATTCAGAGTATAGATGACCTACTACTT
CTTTTAAAAAAGCTAAAGTACTACAAATGCTTCATTATTGGAGGAGCGCAAGTTTATAAG
GAATGTCTAAATAGGAACTTAATTAAGCAGATATACTTCACAAGGATTAACAACGCTTAC
CAGTGTGATGTTCTGTTCCCACAGTTTGATGAAGGCCAGTTTAGAATGA
>QEM176
ATGGAAGACCTTTCAGAGGTATTCGATATTTACGCCATCTGCGCCTGCTGCAAGGTCACC
CCTCCTAATGATGGGATAAAGAATGAGCCATTTGGCCCGCGAACCTTTAGGGGTCTTGGA
AATAATGGGGCTCTCCCATGGAAATGCAACTCCGTTGACATGAAGTATTTCAGCTCGGTG
ACGACCTACGTGGATGAGTCCAAGTACGAGAAGTTAAAGTGGAAGAGGGAGAGGTACCTA
CAAAGAGAGGCCTCAGTGGGGAATGTTGAAACCCACTGTGGTGGTGACACTGTAGAGACG
GAGGATAACACCACCAAGCTGCAAAACGTTGTGGTAATGGGAAGAAGCAGTTGGGAGAGC
ATTCCCAAACAGTACAAACCACTCCCAAACAGAATCAATGTCGTTCTTTCCAAGACTCTA
ACACATGAACAGGTGAAGGAAAAAGTTTTTATAATTCAGAGTATAGATGACCTACTACTT
CTTTTAAAAAAGCTAAAGTACTACAAATGCTTCATTATTGGAGGAGCGCAAGTTTATAAG
GAATGTCTAAATAGGAACTTAATTAAGCAGATATACTTCACAAGGATTAACAACGCTTAC
CAGTGTGATGTTCTGTTCCCACAGTTTGATGAAGGCCAGTTTAGAATGA
>QEM180
ATGGAAGACCTTTCAGAGGTATTCGATATTTACGCCATCTGCGCCTGCTGCAAGGTCACC
CCTCCTAATGATGGGATAAAGAATGAGCCGTTTGGCCCGCGAACCTTTAGGGGTCTTGGA
AATAATGGGGCTCTCCCATGGAAATGCAACTCCGTTGACATGAAGTATTTCAGCTCGGTG
ACGACCTACGTGGATGAGTCCAAGTACGAGAAGTTAAAGTGGAAGAGGGAGAGGTACCTA
CAAAGAGAGGCCTCAGTGGGGAATGTTGAAACCCACTGTGGTGGTGACACTGTAGAGACG
GAGGATAACACCACCAAGCTGCAAAACGTTGTGGTAATGGGAAGAAGCAGTTGGGAGAGC
ATTCCCAAACAGTACAAACCACTCCCAAACAGAATCAATGTCGTTCTTTCCAAGACTCTA
ACACATGAACAGGTGAAGGAAAAAGTTTTTATAATTCAGAGTATAGATGACCTACTACTT
CTTTTAAAAAAGCTAAAGTACTACAAATGCTTCATTATTGGAGGAGCGCAAGTTTATAAG
GAATGTCTAAATAGGAACTTAATTAAGCAGATATACTTCACAAGGATTAACAACGCTTAC
CAGTGTGATGTTCTGTTCCCACAGTTTGATGAAGGCCAGTTTAGAATGA
>QEM182
ATGGAAGACCTTTCAGAGGTATTCGATATTTACGCCATCTGCGCCTGCTGCAAGGTCACC
CCTCCTAATGATGGGATAAAGAATGAGCCATTTGGCCCGCGAACCTTTAGGGGTCTTGGA
AATAATGGGGCTCTCCCATGGAAATGCAACTCCCTTGACATGAAGTATTTCAGCTCGGTG
ACGACCTACGTGGATGAGTCCAAGTACGAGAAGTTAAAGTGGAAGAGGGAGAGGTACCTA
CAAAGAGAGGCCTCAGTGGGGAATGTTGAAACCCACTGTGGTGGTGACACTGTAGAGACG
GAGGATAACACCACCAAGCTGCAAAACGTTGTGGTAATGGGAAGAAGCAGTTGGGAGAGC
ATTCCCAAACAGTACAAACCACTCCCAAACAGAATCAATGTCGTTCTTTCCAAGACTCTA
ACACATGAACAGGTGAAGGAAAAAGTTTTTATAATTCAGAGTATAGATGACCTACTACTT
CTTTTAAAAAAGCTAAAGTACTACAAATGCTTCATTATTGGAGGAGCGCAAGTTTATAAG
GAATGTCTAAATAGGAACTTAATTAAGCAGATATACTTCACAAGGATTAACAACGCTTAC
CAGTGTGATGTTCTGTTCCCACAGTTTGATGAAGGCCAGTTTAGAATGA
>QEM183
ATGGAAGACCTTTCAGAGGTATTCGATATTTACGCCATCTGCGCCTGCTGCAAGGTCACC
CCTCCTAATGATGGGATAAAGAATGAGCCATTTGGCCCGCGAACCTTTAGGGGTCTTGGA
AATAATGGGGCTCTCCCATGGAAATGCAACTCCGTTGACATGAAGTATTTCAGCTCGGTG
ACGACCTACGTGGATGAGTCCAAGTACGAGAAGTTAAAGTGGAAGAGGGAGAGGTACCTA
CAAAGAGAGGCCTCAGTGGGGAATGTTGAAACCCACTGTGGTGGTGACACTGTAGAGACG
GAGGATAACACCACCAAGCTGCAAAACGTTGTGGTAATGGGAAGAAGCAGTTGGGAGAGC
ATTCCCAAACAGTACAAACCACTCCCAAACAGAATCAATGTCGTTCTTTCCAAGACTCTA
ACACATGAACAGGTGAAGGAAAAAGCTTTTATAATTCAAAGTATAGATGACCTACTACTT
CTTTTAAAAAAGCTAAAGTACTACAAATGCTTCATTATTGGAGGAGCGCAAGTTTATAAG
GAATGTCTAAATAGGAACTTAATTAAGCAGATATACTTCACAAGGATTAACAACGCTTAC
CAGTGTGATGTTCTGTTCCCACAGTTTGATGAAGGCCAGTTTAGAATGA
>QEM187
ATGGAAGACCTTTCAGAGGTATTCGATATTTACGCCATCTGCGCCTGCTGCAAGGTCACC
CCTCCTAATGATGGGATAAAGAATGAGCCATTTGGCCCGCTAACCTTTAGGGGTCTTGGA
AATAATGGGGCTCTCCCATGGAAATGCAACTCCGTTGACATGAAGTATTTCAGCTCGGTG
ACGACCTACGTGGATGAGTCCAAGTACGAGAAGTTAAAGTGGAAGAGGGAGAGGTACCTA
CAAAGAGAGGCTTCAGTGGGGAATGTTGAAACCCACTGTGGTGGTGACACTGTAGAGACG
GAGGATAACACCACCAAGCTGCAAAACGTTGTGGTAATGGGAAGAAGCAGTTGGGAGAGC
ATTCCCAAACAGTACAAACCACTCCCAAACAGAATCAATGTCGTTCTTTCCAAGACTCTA
ACACATGAACAGGTGAAGGAAAAAGTTTTTATAATTCAGAGTATAGATGACCTACTACTT
CTTTTAAAAAAGCTAAAGTACTACAAATGCTTCATTATTGGAGGAGCGCAAGTTTATAAG
GAATGTCTAAATAGGAACTTAATTAAGCAGATATACTTCACAAGGATTAACAACGCTTAC
CAGTGTGATGTTCTGTTCCCACAGTTTGATGAAGGCCAGTTTAGAATGA
>QEM191
ATGGAAGACCTTTCAGAGGTATTCGATATTTACGCCATCTGCGCCTGCTGCAAGGTCACC
CCTCCTAATGATGGGATAAAGAATGAGCCATTTGGCCCGCGAACCTTTAGGGGTCTTGGA
AATAATGGGGCTCTCCCATGGAAATGCAACTCCGTTGACATGAAGTATTTCAGCTCGGTG
ACGACCTACGTGGATGAGTCCAAGTACGAGAAGTTAAAGTGGAAGAGGGAGAGGTACCTA
CAAAGAGAGGCCTCAGTGGGGAATGTTGAAACCCACTGTGGTGGTGACACTGTAGAGACG
GAGGATAACACCACCAAGCTGCAAAACGTTGTGGTAATGGGAAGAAGCAGTTGGGAGAGC
ATTCCCAAACAGTACAAACCACTCCCAAACAGAATCAATGTCGTTCTTTCCAAGACTCTA
ACACATGAACAGGTGAAGGAAAAAGTTTTTATAATTCAGAGTATAGATGACCTACTACTT
CTTTTAAAAAAGCTAAAGTACTACAAATGCTTCATTATTGGAGGAGCGCAAGTTTATAAG
GAATGTCTAAATAGGAACTTAATTAAGCAGATATACTTCACAAGGATTAACAACGCTTAC
CAGTGTGATGTTCTGTTCCCACAGTTTGATGAAGGCCAGTTTAGAATGA
>QEM196
ATGGAAGACCTTTCAGAGGTATTCGATATTTACGCTATCTGCGCCTGCTGCAAGGTCACC
CCTCCTAATGATGGGATAAAGAATGAGCCATTTGGCCCGCGAACCTTTAGGGGTCTTGGA
AATAATGGGGCTCTCCCATGGAAATGCAACTCCGTTGACATGAAGTATTTCAGCTCGGTG
ACGACCTACGTGGATGAGTCCAAGTACGAGAAGTTAAAGTGGAAGAGGGAGAGGTACCTA
CAAAGAGAGGCCTCAGTGGGGAATGTTGAAACCCACTGTGGTGGTGACACTGTAGAGACG
GAGGATAACACCACCAAGCTGCAAAACGTTGTGGTAATGGGAAGAAGCAGTTGGGAGAGC
ATTCCCAAACAGTACAAACCACTCCCAAACAGAATCAATGTCGTTCTTTCCAAGACTCTA
ACACATGAACAGGTGAAGGAAAAAGTTTTTATAATTCAGAGTATAGATGACCTACTACTT
CTTTTAAAAAAGCTGAAGTACTACAAATGCTTCATTATTGGAGGAGCGCAAGTTTATAAG
GAATGTCTAAATAGGAACTTAATTAAGCAGATATACTTCACAAGGATTAACAACGCTTAC
CAGTGTGATGTTCTGTTCCCACAGTTTGATGAAGGCCAGTTTAGAATGA
>QEM199
ATGGAAGACCTTTCAGAGGTATTCGATATTTACGCCATCTGCGCCTGCTGCAAGGTCACC
CCTCCTAATGATGGGATAAAGAATGAGCCATTTGGCCCGCGAACCTTTAGGGGTCTTGGA
AATAATGGGGCTCTCCCATGGAAATGCAACTCCGTTGACATGAAGTATTTCAGCTCGGTG
ACGACCTACGTGGATGAGTCCAAGTACGAGAAGTTAAAGTGGAAGAGGGAGAGGTACCTA
CAAAGAGAGGCCTCAGTGGGGAATGTTGAAACCCACTGTGGTGGTGACACTGTAGAGACG
GAGGATAACACCACCAAGCTGCAAAACGTTGTGGTAATGGGAAGAAGCAGTTGGGAGAGC
ATTCCCAAACAGTACAAACCACTCCCAAACAGAATCAATGTCGTTCTTTCCAAGACTCTA
ACACATGAACAGGTGAAGGAAAAAGTTTTTATAATTCAGAGTATAGATGACCTACTACTT
CTTTTAAAAAAGCTAAAGTACTACAAATGCTTCATTATTGGAGGAGCGCAAGTTTATAAG
GAATGTCTAAATAGGAACTTAATTAAGCAGATATACTTCACAAGGATTAACAACGCTTAC
CAGTGTGATGTTCTGTTCCCACAGTTTGATGAAGGCCAGTTTAGAATGA
>QEM200
ATGGAAGACCTTTCAGAGGTATTCGATATTTACGCCATCTGCGCCTGCTGCAAGGTCACC
CCTCCTAATGATGGGATAAAGAATGAGCCGTTTGGCCCGCGAACCTTTAGGGGTCTTGGA
AATAATGGGGCTCTCCCATGGAAATGCAACTCCGTTGACATGAAGTATTTCAGCTCGGTG
ACGACCTACGTGGATGAGTCCAAGTACGAGAAGTTAAAGTGGAAGAGGGAGAGGTACCTA
CAAAGAGAGGCCTCAGTGGGGAATGTTGAAACCCACTGTGGTGGTGACACTGTAGAGACG
GAGGATAACACCACCAAGCTGCAAAACGTTGTGGTAATGGGAAGAAGCAGTTGGGAGAGC
ATTCCCAAACAGTACAAACCACTCCCAAACAGAATCAATGTCGTTCTTTCCAAGACTTTA
ACACATGAACAGGTGAAGGAAAAAGTTTTTATAATTCAGAGTATAGATGACCTACTACTT
CTTTTAAAAAAGCTAAAGTACTACAAATGCTTCATTATTGGAGGAGCGCAAGTTTATAAG
GAATGTCTAAATAGGAACTTAATTAAGCAAATATACTTCACAAGGATTAACAACGCTTAC
CAGTGTGATGTTCTGTTCCCACAGTTTGATGAAGGCCAGTTTAGAATGA
>QEM203
ATGGAAGACCTTTCAGAGGTATTCGATATTTACGCTATCTGCGCCTGCTGCAAGGTCACC
CCTCCTAATGATGGGATAAAGAATGAGCCGTTTGGCCCGCGAACCTTTAGGGGTCTTGGA
AATAATGGGGCTCTCCCATGGAAATGCAACTCCGTTGACATGAAGTATTTCAGCTCGGTG
ACGACCTACGTGGATGAGTCCAAGTACGAGAAGTTAAAGTGGAAGAGGGAGAGGTACCTA
CAAAGAGAGGCCTCAGTGGGGAATGTTGAAACCCACTGTGGTGGTGACACTGTAGAGACG
GAGGATAACACCACCAAGCTGCAAAACGTTGTGGTAATGGGAAGAAGCAGTTGGGAGAGC
ATTCCCAAACAGTACAAACCACTCCCAAACAGAATCAATGTCGTTCTTTCCAAGACTCTA
ACACATGAACAGGTGAAGGAAAAAGTTTTTATAATTCAGAGTATAGATGACCTACTACTT
CTTTTAAAAAAGCTAAAGTACTACAAATGCTTCATTATTGGAGGAGCGCAAGTTTATAAG
GAATGTCTAAATAGGAACTTAATTAAGCAGATATACTTCACAAGGATTAACAACGCTTAC
CAGTGTGATGTTCTGTTCCCACAGTTTGATGAAGGCCAGTTTAGAATGA
>QEM207
ATGGAAGACCTTTCAGAGGTATTCGATATTTACGCCATCTGCGCCTGCTGCAAGGTCACC
CCTCCTAATGATGGGATAAAGAATGAGCCATTTGGCCCGCGAACCTTTAGGGGTCTTGGA
AATAATGGGGCTCTCCCATGGAAATGCAACTCCGTTGACATGAAGTATTTCAGCTCGGTG
ACGACCTACGTGGATGAGTCCAAGTACGAGAAGTTAAAGTGGAAGAGGGAGAGGTACCTA
CAAAGAGAGGCCTCAGTGGGGAATGTTGAAACCCACTGTGGTGGTGACACTGTAGAGACG
GAGGATAACACCACCAAGCTGCAAAACGTTGTGGTAATGGGAAGAAGCAGTTGGGAGAGC
ATTCCCAAACAGTACAAACCACTCCCAAACAGAATCAATGTCGTTCTTTCCAAGACTCTA
ACACATGAACAGGTGAAGGAAAAAGTTTTTATAATTCAGAGTATAGATGACCTACTACTT
CTTTTAAAAAAGCTAAAGTACTACAAATGCTTCATTATTGGAGGAGCGCAAGTTTATAAG
GAATGTCTAAATAGGAACTTAATTAAGCAGATATACTTCACAAGGATTAACAACGCTTAC
CAGTGTGATGTTCTGTTCCCACAGTTTGATGAAGGCCAGTTTAGAATGA
>QEM210
ATGGAAGACCTTTCAGAGGTATTCGATATTTACGCCATCTGCGCCTGCTGCAAGGTCACC
CCTCCTAATGATGGGATAAAGAATGAGCCATTTGGCCCGCGAACCTTTAGGGGTCTTGGA
AATAATGGGGCTCTCCCATGGAAATGCAACTCCGTTGACATGAAGTATTTCAGCTCGGTG
ACGACCTACGTGGATGAGTCCAAGTACGAGAAGTTAAAGTGGAAGAGGGAGAGGTACCTA
CAAAGAGAGGCCTCAGTGGGGAATGTTGAAACCCACTGTGGTGGTGACACTGTAGAGACG
GAGGATAACACCACCAAGCTGCAAAACGTTGTGGTAATGGGAAGAAGCAGTTGGGAGAGC
ATTCCCAAACAGTACAAACCACTCCCAAACAGAATCAATGTCGTTCTTTCCAAGACTCTA
ACACATGAACAGGTGAAGGAAAAAGTTTTTATAATTCAGAGTATAGATGACCTACTACTT
CTTTTAAAAAAGCTAAAGTACTACAAATGCTTCATTATTGGAGGAGCGCAAGTTTATAAG
GAATGTCTAAATAGGAACTTAATTAAGCAGATATACTTCACAAGGATTAACAACGCTTAT
CAGTGTGATGTTCTGTTCCCACAGTTTGATGAAGGCCAGTTTAGAATGA
>QEM212
ATGGAAGACCTTTCAGAGGTATTCGATATTTACGCCATCTGCGCCTGCTGCAAGGTCACC
CCTCCTAATGATGGGATAAAGAATGAGCCATTTGGCCCGCTAACCTTTAGGGGTCTTGGA
AATAATGGGGCTCTCCCATGGAAATGCAACTCCGTTGACATGAAGTATTTCAGCTCGGTG
ACGACCTACGTGGATGAGTCCAAGTACGAGAAGTTAAAGTGGAAGAGGGAGAGGTACCTA
CAAAGAGAGGCTTCAGTGGGGAATGTTGAAACCCACTGTGGTGGTGACACTGTAGAGACG
GAGGATAACACCACCAAGCTGCAAAACGTTGTGGTAATGGGAAGAAGCAGTTGGGAGAGC
ATTCCCAAACAGTACAAACCACTCCCAAACAGAATCAATGTCGTTCTTTCCAAGACTCTA
ACACATGAACAGGTGAAGGAAAAAGTTTTTATAATTCAGAGTATAGATGACCTACTACTT
CTTTTAAAAAAGCTAAAGTACTACAAATGCTTCATTATTGGAGGAGCGCAAGTTTATAAG
GAATGTCTAAATAGGAACTTAATTAAGCAGATATACTTCACAAGGATTAACAACGCTTAC
CAGTGTGATGTTCTGTTCCCACAGTTTGATGAAGGCCAGTTTAGAATGA
>QEM213
ATGGAAGACCTTTCAGAGGTATTCGATATTTACGCCATCTGCGCCTGCTGCAAGGTCACC
CCTCCTAATGATGGGATAAAGAATGAGCCATTTGGCCCGCGAACCTTTAGGGGTCTTGGA
AATAATGGGGCTCTCCCATGGAAATGCAACTCCGTTGACATGAAGTATTTCAGCTCGGTG
ACGACCTACGTGGATGAGTCCAAGTACGAGAAGTTAAAGTGGAAGAGGGAGAGGTACCTA
CAAAGAGAGGCCTCAGTGGGGAATGTTGAAACCCACTGTGGTGGTGACACTGTAGAGACG
GAGGATAACACCACCAAGCTGCAAAACGTTGTGGTAATGGGAAGAAGCAGTTGGGAGAGC
ATTCCCAAACAGTACAAACCACTCCCAAACAGAATCAATGTCGTTCTTTCCAAGACTCTA
ACACATGAACAGGTGAAGGAAAAAGTTTTTATAATTCAGAGTATAGATGACCTACTACTT
CTTTTAAAAAAGCTGAAGTACTACAAATGCTTCATTATTGGAGGAGCGCAAGTTTATAAG
GAATGTCTAAATAGGAACTTAATTAAGCAAATATACTTCACAAGGATTAACAACGCTTAC
CAGTGTGATGTTCTGTTCCCACAGTTTGATGAAGGCCAGTTTAGAATGA
>QEM214
ATGGAAGACCTTTCAGAGGTATTCGATATTTACGCCATCTGCGCCTGCTGCAAGGTCACC
CCTCCTAATGATGGGATAAAGAATGAGCCATTTGGCCCGCTAACCTTTAGGGGTCTTGGA
AATAATGGGGCTCTCCCATGGAAATGCAACTCCGTTGACATGAAGTATTTCAGCTCGGTG
ACGACCTACGTGGATGAGTCCAAGTACGAGAAGTTAAAGTGGAAGAGGGAGAGGTACCTA
CAAAGAGAGGCCTCAGTGGGGAATGTTGAAACCCACTGTGGTGGTGACACTGTAGAGACG
GAGGATAACACCACCAAGCTGCAAAACGTTGTGGTAATGGGAAGAAGCAGTTGGGAGAGC
ATTCCCAAACAGTACAAACCACTCCCAAACAGAATCAATGTCGTTCTTTCCAAGACTCTA
ACACATGAACAGGTGAAGGAAAAAGTTTTTATAATTCAGAGTATAGATGACCTACTACTT
CTTTTAAAAAAGCTAAAGTACTACAAATGCTTCATTATTGGAGGAGCGCAAGTTTATAAG
GAATGTCTAAATAGGAACTTAATTAAGCAGATATACTTCACAAGGATTAACAACGCTTAC
CAGTGTGATGTTCTGTTCCCACAGTTTGATGAAGGCCAGTTTAGAATGA
>QEM217
ATGGAAGACCTTTCAGAGGTATTCGATATTTACGCCATCTGCGCCTGCTGCAAGGTCACC
CCTCCTAATGATGGGATAAAGAATGAGCCATTTGGCCCGCGAACCTTTAGGGGTCTTGGA
AATAATGGGGCTCTCCCATGGAAATGCAACTCCGTTGACATGAAGTATTTCAGCTCGGTG
ACGACCTACGTGGATGAGTCCAAGTACGAGAAGTTAAAGTGGAAGAGGGAGAGGTACCTA
CAAAGAGAGGCCTCAGTGGGGAATGTTGAAACCCACTGTGGTGGTGACACTGTAGAGACG
GAGGATAACACCACCAAGCTGCAAAACGTTGTGGTAATGGGAAGAAGCAGTTGGGAGAGC
ATTCCCAAACAGTACAAACCACTCCCAAACAGAATCAATGTCGTTCTTTCCAAGACTCTA
ACACATGAACAGGTGAAGGAAAAAGTTTTTATAATTCAAAGTATAGATGACCTACTACTT
CTTTTAAAAAAGCTGAAGTACTACAAATGCTTCATTATTGGAGGAGCGCAAGTTTATAAG
GAATGTCTAAATAGGAACTTAATTAAGCAGATATACTTCACAAGGATTAACAACGCTTAT
CAGTGTGATGTTCTGTTCCCACAGTTTGATGAAGGCCAGTTTAGAATGA
>QEM225
ATGGAAGACCTTTCAGAGGTATTCGATATTTACGCCATCTGCGCCTGCTGCAAGGTCACC
CCTCCTAATGATGGGATAAAGAATGAGCCATTTGGCCCGCGAACCTTTAGGGGTCTTGGA
AATAATGGGGCTCTCCCATGGAAATGCAACTCCGTTGACATGAAGTATTTCAGCTCGGTG
ACGACCTACGTGGATGAGTCCAAGTACGAGAAGTTAAAGTGGAAGAGGGAGAGGTACCTA
CAAAGAGAGGCCTCAGTGGGGAATGTTGAAACCCACTGTGGTGGTGACACTGTAGAGACG
GAGGATAACACCACCAAGCTGCAAAACGTTGTGGTAATGGGAAGAAGCAGTTGGGAGAGC
ATTCCCAAACAGTACAAACCACTCCCAAACAGAATCAATGTCGTTCTTTCCAAGACTCTA
ACACATGAACAGGTGAAGGAAAAAGTTTTTATAATTCAGAGTATAGATGACCTACTACTT
CTTTTAAAAAAGCTAAAGTACTACAAATGCTTCATTATTGGAGGAGCGCAAGTTTATAAG
GAATGTCTAAATAGGAACTTAATTAAGCAGATATACTTCACAAGGATTAACAACGCTTAC
CAGTGTGATGTTCTGTTCCCACAGTTTGATGAAGGCCAGTTTAGAATGA
>QEM231
ATGGAAGACCTTTCAGAGGTATTCGATATTTACGCCATCTGCGCCTGCTGCAAGGTCACC
CCTCCTAATGATGGGATAAAGAATGAGCCATTTGGCCCGCGAACCTTTAGGGGTCTTGGA
AATAATGGGGCTCTCCCATGGAAATGCAACTCCGTTGACATGAAGTATTTCAGCTCGGTG
ACGACCTACGTGGATGAGTCCAAGTACGAGAAGTTAAAGTGGAAGAGGGAGAGGTACCTA
CAAAGAGAGGCCTCAGTGGGGAATGTTGAAACCCACTGTGGTGGTGATACTGTAGAGACG
GAGGATAACACCACCAAGCTGCAAAACGTTGTGGTAATGGGAAGAAGCAGTTGGGAGAGC
ATTCCCAAACAGTACAAACCACTCCCAAACAGAATCAATGTCGTTCTTTCCAAGACTCTA
ACACATGAACAGGTGAAGGAAAAAGTTTTTATAATTCAGAGTATAGATGACCTACTACTT
CTTTTAAAAAAGCTAAAGTACTACAAATGCTTCATTATTGGAGGAGCGCAAGTTTATAAG
GAATGTCTAAATAGGAACTTAATTAAGCAGATATACTTCACAAGGATTAACAACGCTTAC
CAGTGTGATGTTCTGTTCCCACAGTTTGATGAAGGCCAGTTTAGAATGA
>QEM238
ATGGAAGACCTTTCAGAGGTATTCGATATTTACGCCATCTGCGCCTGCTGCAAGGTCACC
CCTCCTAATGATGGGATAAAGAATGAGCCGTTTGGCCCGCGAACCTTTAGGGGTCTTGGA
AATAATGGGGCTCTCCCATGGAAATGCAACTCCGTTGACATGAAGTATTTCAGCTCGGTG
ACGACCTACGTGGATGAGTCCAAGTACGAGAAGTTAAAGTGGAAGAGGGAGAGGTACCTA
CAAAGAGAGGCCTCAGTGGGGAATGTTGAAACCCACTGTGGTGGTGACACTGTAGAGACG
GAGGATAACACCACCAAGCTGCAAAACGTTGTGGTAATGGGAAGAAGCAGTTGGGAGAGC
ATTCCCAAACAGTACAAACCACTCCCAAACAGAATCAATGTCGTTCTTTCCAAGACTTTA
ACACATGAACAGGTGAAGGAAAAAGTTTTTATAATTCAGAGTATAGATGACCTACTACTT
CTTTTAAAAAAGCTAAAGTACTACAAATGCTTCATTATTGGAGGAGCGCAAGTTTATAAG
GAATGTCTAAATAGGAACTTAATTAAGCAAATATACTTCACAAGGATTAACAACGCTTAC
CAGTGTGATGTTCTGTTCCCACAGTTTGATGAAGGCCAGTTTAGAATGA
>QEM239
ATGGAAGACCTTTCAGAGGTATTCGATATTTACGCCATCTGCGCCTGCTGCAAGGTCACC
CCTCCTAATGATGGGATAAAGAATGAGCCATTTGGCCCGCGAACCTTTAGGGGTCTTGGA
AATAATGGGGCTCTCCCATGGAAATGCAACTCCGTTGACATGAAGTATTTCAGCTCGGTG
ACGACCTACGTGGATGAGTCCAAGTACGAGAAGTTAAAGTGGAAGAGGGAGAGGTACCTA
CAAAGAGAGGCCTCAGTGGGGAATGTTGAAACCCACTGTGGTGGTGACACTGTAGAGACG
GAGGATAACACCACCAAGCTGCAAAACGTTGTGGTAATGGGAAGAAGCAGTTGGGAGAGC
ATTCCCAAACAGTACAAACCACTCCCAAACAGAATCAATGTCGTTCTTTCCAAGACTCTA
ACACATGAACAGGTGAAGGAAAAAGTTTTTATAATTCAGAGTATAGATGACCTACTACTT
CTTTTAAAAAAGCTGAAGTACTACAAATGCTTCATTATTGGAGGAGCGCAAGTTTATAAG
GAATGTCTAAATAGGAACTTAATTAAGCAGATATACTTCACAAGGATTAACAACGCTTAC
CAGTGTGATGTTCTGTTCCCACAGTTTGATGAAGGCCAGTTTAGAATGA
>QEM240
ATGGAAGACCTTTCAGAGGTATTCGATATTTACGCTATCTGCGCCTGCTGCAAGGTCACC
CCTCCTAATGATGGGATAAAGAATGAGCCATTTGGCCCGCGAACCTTTAGGGGTCTTGGA
AATAATGGGGCTCTCCCATGGAAATGCAACTCCGTTGACATGAAGTATTTCAGCTCGGTG
ACGACCTACGTGGATGAGTCCAAGTACGAGAAGTTAAAGTGGAAGAGGGAGAGGTACCTA
CAAAGAGAGGCCTCAGTGGGGAATGTTGAAACCCACTGTGGTGGTGACACTGTAGAGACG
GAGGATAACACCACCAAGCTGCAAAACGTTGTGGTAATGGGAAGAAGCAGTTGGGAGAGC
ATTCCCAAACAGTACAAACCACTCCCAAACAGAATCAATGTCGTTCTTTCCAAGACTCTA
ACACATGAACAGGTGAAGGAAAAAGTTTTTATAATTCAGAGTATAGATGACCTACTACTT
CTTTTAAAAAAGCTAAAGTACTACAAATGCTTCATTATTGGAGGAGCGCAAGTTTATAAG
GAATGTCTAAATAGGAACTTAATTAAGCAGATATACTTCACAAGGATTAACAACGCTTAC
CAGTGTGATGTTCTGTTCCCACAGTTTGATGAAGGCCAGTTTAGAATGA
>QEM241
ATGGAAGACCTTTCAGAGGTATTCGATATTTACGCTATCTGCGCCTGCTGCAAGGTCACC
CCTCCTAATGATGGGATAAAGAATGAGCCGTTTGGCCCGCTAACCTTTAGGGGTCTTGGA
AATAATGGGGCTCTCCCATGGAAATGCAACTCCGTTGACATGAAGTATTTCAGCTCGGTG
ACGACCTACGTGGATGAGTCCAAGTACGAGAAGTTAAAGTGGAAGAGGGAGAGGTACCTA
CAAAGAGAGGCCTCAGTGGGGAATGTTGAAACCCACTGTGGTGGTGACACTGTAGAGACG
GAGGATAACACCACCAAGCTGCAAAACGTTGTGGTAATGGGAAGAAGCAGTTGGGAGAGC
ATTCCCAAACAGTACAAACCACTCCCAAACAGAATCAATGTCGTTCTTTCCAAGACTCTA
ACACATGAACAGGTGAAGGAAAAAGCTTTTATAATTCAAAGTATAGATGACCTACTACTT
CTTTTAAAAAAGCTGAAGTACTACAAATGCTTCATTATTGGAGGAGCGCAAGTTTATAAG
GAATGTCTAAATAGGAACTTAATTAAGCAGATATACTTCACAAGGATTAACAACGCTTAC
CAGTGTGATGTTCTGTTCCCACAGTTTGATGAAGGCCAGTTTAGAATGA
>QEM242
ATGGAAGACCTTTCAGAGGTATTCGATATTTACGCCATCTGCGCCTGCTGCAAGGTCACC
CCTCCTAATGATGGGATAAAGAATGAGCCGTTTGGCCCGCGAACCTTTAGGGGTCTTGGA
AATAATGGGGCTCTCCCATGGAAATGCAACTCCGTTGACATGAAGTATTTCAGCTCGGTG
ACGACCTACGTGGATGAGTCCAAGTACGAGAAGTTAAAGTGGAAGAGGGAGAGGTACCTA
CAAAGAGAGGCCTCAGTGGGGAATGTTGAAACCCACTGTGGTGGTGACACTGTAGAGACG
GAGGATAACACCACCAAGCTGCAAAACGTTGTGGTAATGGGAAGAAGCAGTTGGGAGAGC
ATTCCCAAACAGTACAAACCACTCCCAAACAGAATCAATGTCGTTCTTTCCAAGACTCTA
ACACATGAACAGGTGAAGGAAAAAGTTTTTATAATTCAGAGTATAGATGACCTACTACTT
CTTTTAAAAAAGCTGAAGTACTACAAATGCTTCATTATTGGAGGAGCGCAAGTTTATAAG
GAATGTCTAAATAGGAACTTAATTAAGCAAATATACTTCACAAGGATTAACAACGCTTAC
CAGTGTGATGTTCTGTTCCCACAGTTTGATGAAGGCCAGTTTAGAATGA
>QEM243
ATGGAAGACCTTTCAGAGGTATTCGATATTTACGCCATCTGCGCCTGCTGCAAGGTCACC
CCTCCTAATGATGGGATAAAGAATGAGCCATTTGGCCCGCGAACCTTTAGGGGTCTTGGA
AATAATGGAGCTCTCCCATGGAAATGCAACTCCGTTGACATGAAGTATTTCAGCTCGGTG
ACGACCTACGTGGATGAGTCCAAGTACGAGAAGTTAAAGTGGAAGAGGGAGAGGTACCTA
CAAAGAGAGGCTTCAGTGGGGAATGTTGAAACCCACTGTGGTGGTGACACTGTAGAGACG
GAGGATAACACCACCAAGCTGCAAAACGTTGTGGTAATGGGAAGAAGCAGTTGGGAGAGC
ATTCCCAAACAGTACAAACCACTCCCAAACAGAATCAATGTCGTTCTTTCCAAGACTCTA
ACACATGAACAGGTGAAGGAAAAAGTTTTTATAATTCAGAGTATAGATGACCTACTACTT
CTTTTAAAAAAGCTAAAGTACTACAAATGCTTCATTATTGGAGGAGCGCAAGTTTATAAG
GAATGTCTAAATAGGAACTTAATTAAGCAGATATACTTCACAAGGATTAACAACGCTTAC
CAGTGTGATGTTCTGTTCCCACAGTTTGATGAAGGCCAGTTTAGAATGA
>QEM245
ATGGAAGACCTTTCAGAGGTATTCGATATTTACGCTATCTGCGCCTGCTGCAAGGTCACC
CCTCCTAATGATGGGATAAAGAATGAGCCGTTTGGCCCGCGAACCTTTAGGGGTCTTGGA
AATAATGGGGCTCTCCCATGGAAATGCAACTCCGTTGACATGAAGTATTTCAGCTCGGTG
ACGACCTACGTGGATGAGTCCAAGTACGAGAAGTTAAAGTGGAAGAGGGAGAGGTACCTA
CAAAGAGAGGCCTCAGTGGGGAATGTTGAAACCCACTGTGGTGGTGACACTGTAGAGACG
GAGGATAACACCACCAAGCTGCAAAACGTTGTGGTAATGGGAAGAAGCAGTTGGGAGAGC
ATTCCCAAACAGTACAAACCACTCCCAAACAGAATCAATGTCGTTCTTTCCAAGACTCTA
ACACATGAACAGGTGAAGGAAAAAGTTTTTATAATTCAGAGTATAGATGACCTACTACTT
CTTTTAAAAAAGCTAAAGTACTACAAATGCTTCATTATTGGAGGAGCGCAAGTTTATAAG
GAATGTCTAAATAGGAACTTAATTAAGCAGATATACTTCACAAGGATTAACAACGCTTAC
CAGTGTGATGTTCTGTTCCCACAGTTTGATGAAGGCCAGTTTAGAATGA
>QEM247
ATGGAAGACCTTTCAGAGGTATTCGATATTTACGCCATCTGCGCCTGCTGCAAGGTCACC
CCTCCTAATGATGGGATAAAGAATGAGCCGTTTGGCCCGCGAACCTTTAGGGGTCTTGGA
AATAATGGGGCTCTCCCATGGAAATGCAACTCCGTTGACATGAAGTATTTCAGCTCGGTG
ACGACCTACGTGGATGAGTCCAAGTACGAGAAGTTAAAGTGGAAGAGGGAGAGGTACCTA
CAAAGAGAGGCCTCAGTGGGGAATGTTGAAACCCACTGTGGTGGTGACACTGTAGAGACG
GAGGATAACACCACCAAGCTGCAAAACGTTGTGGTAATGGGAAGAAGCAGTTGGGAGAGC
ATTCCCAAACAGTACAAACCACTCCCAAACAGAATCAATGTCGTTCTTTCCAAGACTCTA
ACACATGAACAGGTGAAGGAAAAAGTTTTTATAATTCAGAGTATAGATGACCTACTACTT
CTTTTAAAAAAGCTAAAGTACTACAAATGCTTCATTATTGGAGGAGCGCAAGTTTATAAG
GAATGTCTAAATAGGAACTTAATTAAGCAGATATACTTCACAAGGATTAACAACGCTTAC
CAGTGTGATGTTCTGTTCCCACAGTTTGATGAAGGCCAGTTTAGAATGA
>QEM251
ATGGAAGACCTTTCAGAGGTATTCGATATTTACGCCATCTGCGCCTGCTGCAAGGTCACC
CCTCCTAATGATGGGATAAAGAATGAGCCATTTGGCCCGCGAACCTTTAGGGGTCTTGGA
AATAATGGGGCTCTCCCATGGAAATGCAACTCCGTTGATATGAAGTATTTCAGCTCGGTG
ACGACCTACGTGGATGAGTCCAAGTACGAGAAGTTAAAGTGGAAGAGGGAGAGGTACCTA
CAAAGAGAGGCCTCAGTGGGGAATGTTGAAACCCACTGTGGTGGTGACACTGTAGAGACG
GAGGATAACACCACCAAGCTGCAAAACGTTGTGGTAATGGGAAGAAGCAGTTGGGAGAGC
ATTCCCAAACAGTACAAACCACTCCCAAACAGAATCAATGTCGTTCTTTCCAAGACTCTA
ACACATGAACAGGTGAAGGAAAAAGTTTTTATAATTCAGAGTATAGATGACCTACTACTT
CTTTTAAAAAAGCTAAAGTACTACAAATGCTTCATTATTGGAGGAGCGCAAGTTTATAAG
GAATGTCTAAATAGGAACTTAATTAAGCAGATATACTTCACAAGGATTAACAACGCTTAC
CAGTGTGATGTTCTGTTCCCACAGTTTGATGAAGGCCAGTTTAGAATGA
>QEM259
ATGGAAGACCTTTCAGAGGTATTCGATATTTACGCCATCTGCGCCTGCTGCAAGGTCACC
CCTCCTAATGATGGGATAAAGAATGAGCCATTTGGCCCGCGAACCTTTAGGGGTCTTGGA
AATAATGGGGCTCTCCCATGGAAATGCAACTCCGTTGACATGAAGTATTTCAGCTCGGTG
ACGACCTACGTGGATGAGTCCAAGTACGAGAAGTTAAAGTGGAAGAGGGAGAGGTACCTA
CAAAGAGAGGCCTCAGTGGGGAATGTTGAAACCCACTGTGGTGGTGACACTGTAGAGACG
GAGGATAACACCACCAAGCTGCAAAACGTTGTGGTAATGGGAAGAAGCAGTTGGGAGAGC
ATTCCCAAACAGTACAAACCACTCCCAAACAGAATCAATGTCGTTCTTTCCAAGACTCTA
ACACATGAACAGGTGAAGGAAAAAGTATTTATAATTCAGAGTATAGATGACCTACTACTT
CTTTTAAAAAAGCTGAAGTACTACAAATGCTTCATTATTGGAGGAGCGCAAGTTTATAAG
GAATGTCTAAATAGGAACTTAATTAAGCAGATATACTTCACAAGGATTAACAACGCTTAC
CAGTGTGATGTTCTGTTCCCACAGTTTGATGAAGGCCAGTTTAGAATGA
>QEM262
ATGGAAGACCTTTCAGAGGTATTCGATATTTACGCCATCTGCGCCTGCTGCAAGGTCACC
CCTCCTAATGATGGGATAAAGAATGAGCCATTTGGCCCGCGAACCTTTAGGGGTCTTGGA
AATAATGGGGCTCTCCCATGGAAATGCAACTCCGTTGACATGAAGTATTTCAGCTCGGTG
ACGACCTACGTGGATGAGTCCAAGTACGAGAAGTTAAAGTGGAAGAGGGAGAGGTACCTA
CAAAGAGAGGCCTCAGTGGGGAATGTTGAAACCCACTGTGGTGGTGACACTGTAGAGACG
GAGGATAACACCACCAAGCTGCAAAACGTTGTGGTAATGGGAAGAAGCAGTTGGGAGAGC
ATTCCCAAACAGTACAAACCACTTCCAAACAGAATCAATGTCGTTCTTTCCAAGACTCTA
ACACATGAACAGGTGAAGGAAAAAGTTTTTATAATTCAGAGTATAGATGACCTACTACTT
CTTTTAAAAAAGCTAAAGTACTACAAATGCTTCATTATTGGAGGAGCGCAAGTTTATAAG
GAATGTCTAAATAGGAACTTAATTAAGCAGATATACTTCACAAGGATTAACAACGCTTAC
CAGTGTGATGTTCTGTTCCCACAGTTTGATGAAGGCCAGTTTAGAATGA
>QEM263
ATGGAAGACCTTTCAGAGGTATTCGATATTTACGCCATCTGCGCCTGCTGCAAGGTCACC
CCTCCTAATGATGGGATAAAGAATGAGCCATTTGGCCCGCGAACCTTTAGGGGTCTTGGA
AATAATGGGGCTCTCCCATGGAAATGCAACTCCGTTGACATGAAGTATTTCAGCTCGGTG
ACGACCTACGTGGATGAGTCCAAGTACGAGAAGTTAAAGTGGAAGAGGGAGAGGTACCTA
CAAAGAGAGGCCTCAGTGGGGAATGTTGAAACCCACTGTGGTGGTGACACTGTAGAGACG
GAGGATAACACCACCAAGCTGCAAAACGTTGTGGTAATGGGAAGAAGCAGTTGGGAGAGC
ATTCCCAAACAGTACAAACCACTCCCAAACAGAATCAATGTCGTTCTTTCCAAGACTCTA
ACACATGAACAGGTGAAGGAAAAAGTTTTTATAATTCAGAGTATAGATGACCTACTACTT
CTTTTAAAAAAGCTAAAGTACTACAAATGCTTCATTATTGGAGGAGCGCAAGTTTATAAG
GAATGTCTAAATAGGAACTTAATTAAGCAGATATACTTCACAAGGATTAACAACGCTTAC
CAGTGTGATGTTCTGTTCCCACAGTTTGATGAAGGCCAGTTTAGAATGA
>QEM265
ATGGAAGACCTTTCAGAGGTATTCGATATTTACGCCATCTGCGCCTGCTGCAAGGTCACC
CCTCCTAATGATGGGATAAAGAATGAGCCGTTTGGCCCGCGAACCTTTAGGGGTCTTGGA
AATAATGGGGCTCTCCCATGGAAATGCAACTCCGTTGACATGAAGTATTTCAGCTCGGTG
ACGACCTACGTGGATGAGTCCAAGTACGAGAAGTTAAAGTGGAAGAGGGAGAGGTACCTA
CAAAGAGAGGCCTCAGTGGGGAATGTTGAAACCCACTGTGGTGGTGACACTGTAGAGACG
GAGGATAACACCACCAAGCTGCAAAACGTTGTGGTAATGGGAAGAAGCAGTTGGGAGAGC
ATTCCCAAACAGTACAAACCACTCCCAAACAGAATCAATGTCGTTCTTTCCAAGACTCTA
ACACATGAACAGGTGAAGGAAAAAGTTTTTATAATTCAAAGTATAGATGACCTACTACTT
CTTTTAAAAAAGCTAAAGTACTACAAATGCTTCATTATTGGAGGAGCGCAAGTTTATAAG
GAATGTCTAAATAGGAACTTAATTAAGCAGATATACTTCACAAGGATTAACAACGCTTAC
CAGTGTGATGTTCTGTTCCCACAGTTTGATGAAGGCCAGTTTAGAATGA
>QEM269
ATGGAAGACCTTTCAGAGGTATTCGATATTTACGCCATCTGCGCCTGCTGCAAGGTCACC
CCTCCTAATGATGGGATAAAGAATGAGCCATTTGGCCCGCGAACCTTTAGGGGTCTTGGA
AATAATGGGGCTCTCCCATGGAAATGCAACTCCCTTGACATGAAGTATTTCAGCTCGGTG
ACGACCTACGTGGATGAGTCCAAGTACGAGAAGTTAAAGTGGAAGAGGGAGAGGTACCTA
CAAAGAGAGGCCTCAGTGGGGAATGTTGAAACCCACTGTGGTGGTGACACTGTAGAGACG
GAGGATAACACCACCAAGCTGCAAAACGTTGTGGTAATGGGAAGAAGCAGTTGGGAGAGC
ATTCCCAAACAGTACAAACCACTCCCAAACAGAATCAATGTCGTTCTTTCCAAGACTCTA
ACACATGAACAGGTGAAGGAAAAAGTTTTTATAATTCAGAGTATAGATGACCTACTACTT
CTTTTAAAAAAGCTAAAGTACTACAAATGCTTCATTATTGGAGGAGCGCAAGTTTATAAG
GAATGTCTAAATAGGAACTTAATTAAGCAGATATACTTCACAAGGATTAACAACGCTTAC
CAGTGTGATGTTCTGTTCCCACAGTTTGATGAAGGCCAGTTTAGAATGA
>QEM270
ATGGAAGACCTTTCAGAGGTATTCGATATTTACGCCATCTGCGCCTGCTGCAAGGTCACC
CCTCCTAATGATGGGATAAAGAATGAGCCATTTGGCCCGCGAACCTTTAGGGGTCTTGGA
AATAATGGGGCTCTCCCATGGAAATGCAACTCCGTTGACATGAAGTATTTCAGCTCGGTG
ACGACCTACGTGGATGAGTCCAAGTACGAGAAGTTAAAGTGGAAGAGGGAGAGGTACCTA
CAAAGAGAGGCCTCAGTGGGGAATGTTGAAACCCACTGTGGTGGTGACACTGTAGAGACG
GAGGATAACACCACCAAGCTGCAAAACGTTGTGGTAATGGGAAGAAGCAGTTGGGAGAGC
ATTCCCAAACAGTACAAACCACTCCCAAACAGAATCAATGTCGTTCTTTCCAAGACTCTA
ACACATGAACAGGTGAAGGAAAAAGTATTTATAATTCAGAGTATAGATGACCTACTACTT
CTTTTAAAAAAGCTGAAGTACTACAAATGCTTCATTATTGGAGGAGCGCAAGTTTATAAG
GAATGTCTAAATAGGAACTTAATTAAGCAGATATACTTCACAAGGATTAACAACGCTTAC
CAGTGTGATGTTCTGTTCCCACAGTTTGATGAAGGTCAGTTTAGAATGA
>QEM271
ATGGAAGACCTTTCAGAGGTATTCGATATTTACGCCATCTGCGCCTGCTGCAAGGTCACC
CCTCCTAATGATGGGATAAAGAATGAGCCATTTGGCCCGCGAACCTTTAGGGGTCTTGGA
AATAATGGGGCTCTCCCATGGAAATGCAACTCCGTTGACATGAAGTATTTCAGCTCGGTG
ACGACCTACGTGGATGAGTCCAAGTACGAGAAGTTAAAGTGGAAGAGGGAGAGGTACCTA
CAAAGAGAGGCCTCAGTGGGGAATGTTGAAACCCACTGTGGTGGTGACACTGTAGAGACG
GAGGATAACACCACCAAGCTGCAAAACGTTGTGGTAATGGGAAGAAGCAGTTGGGAGAGC
ATTCCCAAACAGTACAAACCACTCCCAAACAGAATCAATGTCGTTCTTTCCAAGACTCTA
ACACATGAACAGGTGAAGGAAAAAGTTTTTATAATTCAAAGTATAGATGACCTACTACTT
CTTTTAAAAAAGCTGAAGTACTACAAATGCTTCATTATTGGAGGAGCGCAAGTTTATAAG
GAATGTCTAAATAGGAACTTAATTAAGCAGATATACTTCACAAGGATTAACAACGCTTAT
CAGTGTGATGTTCTGTTCCCACAGTTTGATGAAGGCCAGTTTAGAATGA
>QEM273
ATGGAAGACCTTTCAGAGGTATTCGATATTTACGCCATCTGCGCCTGCTGCAAGGTCACC
CCTCCTAATGATGGGATAAAGAATGAGCCATTTGGCCCGCGAACCTTTAGGGGTCTTGGA
AATAATGGGGCTCTCCCATGGAAATGCAACTCCGTTGACATGAAGTATTTCAGCTCGGTG
ACGACCTACGTGGATGAGTCCAAGTACGAGAAGTTAAAGTGGAAGAGGGAGAGGTACCTA
CAAAGAGAGGCCTCAGTGGGGAATGTTGAAACCCACTGTGGTGGTGACACTGTAGAGACG
GAGGATAACACCACCAAGCTGCAAAACGTTGTGGTAATGGGAAGAAGCAGTTGGGAGAGC
ATTCCCAAACAGTACAAACCACTCCCAAACAGAATCAATGTCGTTCTTTCCAAGACTCTA
ACACATGAACAGGTGAAGGAAAAAGTTTTTATAATTCAGAGTATAGATGACCTACTACTT
CTTTTAAAAAAGCTGAAGTACTACAAATGCTTCATTATTGGAGGAGCGCAAGTTTATAAG
GAATGTCTAAATAGGAACTTAATTAAGCAGATATACTTCACAAGGATTAACAACGCTTAC
CAGTGTGATGTTCTGTTCCCACAGTTTGATGAAGGCCAGTTTAGAATGA
>QEM280
ATGGAAGACCTTTCAGAGGTATTCGATATTTACGCCATCTGCGCCTGCTGCAAGGTCACC
CCTCCTAATGATGGGATAAAGAATGAGCCATTTGGCCCGCGAACCTTTAGGGGTCTTGGA
AATAATGGGGCTCTCCCATGGAAATGCAACTCCGTTGACATGAAGTATTTCAGCTCGGTG
ACGACCTACGTGGATGAGTCCAAGTACGAGAAGTTAAAGTGGAAGAGGGAGAGGTACCTA
CAAAGAGAGGCCTCAGTGGGGAATGTTGAAACCCACTGTGGTGGTGACACTGTAGAGACG
GAGGATAACACCACCAAGCTGCAAAACGTTGTGGTAATGGGAAGAAGCAGTTGGGAGAGC
ATTCCCAAACAGTACAAACCACTCCCAAACAGAATCAATGTCGTTCTTTCCAAGACTCTA
ACACATGAACAGGTGAAGGAAAAAGTTTTTATAATTCAGAGTATAGATGACCTACTACTT
CTTTTAAAAAAGCTAAAGTACTACAAATGCTTCATTATTGGAGGAGCGCAAGTTTATAAG
GAATGTCTAAATAGGAACTTAATTAAGCAAATATACTTCACAAGGATTAACAACGCTTAC
CAGTGTGATGTTCTGTTCCCACAGTTTGATGAAGGCCAGTTTAGAATGA
>QEM283
ATGGAAGACCTTTCAGAGGTATTCGATATTTACGCCATCTGCGCCTGCTGCAAGGTCACC
CCTCCTAATGATGGGATAAAGAATGAGCCCTTTGGCCCGCGAACCTTTAGGGGTCTTGGA
AATAATGGGGCTCTCCCATGGAAATGCAACTCCGTTGACATGAAGTATTTCAGCTCGGTG
ACGACCTACGTGGATGAGTCCAAGTACGAGAAGTTAAAGTGGAAGAGGGAGAGGTACCTA
CAAAGAGAGGCCTCAGTGGGGAATGTTGAAACCCACTGTGGTGGTGACACTGTAGAGACG
GAGGATAACACCACCAAGCTGCAAAACGTTGTGGTAATGGGAAGAAGCAGTTGGGAGAGC
ATTCCCAAACAGTACAAACCACTCCCAAACAGAATCAATGTCGTTCTTTCCAAGACTCTA
ACACATGAACAGGTGAAGGAAAAAGTTTTTATAATTCAGAGTATAGATGACCTACTACTT
CTTTTAAAAAAGCTGAAGTACTACAAATGCTTCATTATTGGAGGAGCGCAAGTTTATAAG
GAATGTCTAAATAGGAACTTAATTAAGCAGATATACTTCACAAGGATTAACAACGCTTAC
CAGTGTGATGTTCTGTTCCCACAGTTTGATGAAGGCCAGTTTAGAATGA
>QEM286
ATGGAAGACCTTTCAGAGGTATTCGATATTTACGCCATCTGCGCCTGCTGCAAGGTCACC
CCTCCTAATGATGGGATAAAGAATGAGCCATTTGGCCCGCGAACCTTTAGGGGTCTTGGA
AATAATGGGGCTCTCCCATGGAAATGCAACTCCGTTGACATGAAGTATTTCAGCTCGGTG
ACGACCTACGTGGATGAGTCCAAGTACGAGAAGTTAAAGTGGAAGAGGGAGAGGTACCTA
CAAAGAGAGGCCTCAGTGGGGAATGTTGAAACCCACTGTGGTGGTGACACTGTAGAGACG
GAGGATAACACCACCAAGCTGCAAAACGTTGTGGTAATGGGAAGAAGCAGTTGGGAGAGC
ATTCCCAAACAGTACAAACCACTCCCAAACAGAATCAATGTCGTTCTTTCCAAGACTCTA
ACACATGAACAGGTGAAGGAAAAAGTTTTTATAATTCAAAGTATAGATGACCTACTACTT
CTTTTAAAAAAGCTAAAGTACTACAAATGCTTCATTATTGGAGGAGCGCAAGTTTATAAG
GAATGTCTAAATAGGAACTTAATTAAGCAGATATACTTCACAAGGATTAACAACGCTTAC
CAGTGTGATGTTCTGTTCCCACAGTTTGATGAAGGCCAGTTTAGAATGA
>QEM287
ATGGAAGACCTTTCAGAGGTATTCGATATTTACGCCATCTGCGCCTGCTGCAAGGTCACC
CCTCCTAATGATGGGATAAAGAATGAGCCATTTGGCCCGCTAACCTTTAGGGGTCTTGGA
AATAATGGGGCTCTCCCATGGAAATGCAACTCCGTTGACATGAAGTATTTCAGCTCGGTG
ACGACCTACGTGGATGAGTCCAAGTACGAGAAGTTAAAGTGGAAGAGGGAGAGGTACCTA
CAAAGAGAGGCTTCAGTGGGGAATGTTGAAACCCACTGTGGTGGTGACACTGTAGAGACG
GAGGATAACACCACCAAGCTGCAAAACGTTGTGGTAATGGGAAGAAGCAGTTGGGAGAGC
ATTCCCAAACAGTACAAACCACTCCCAAACAGAATCAATGTCGTTCTTTCCAAGACTCTA
ACACATGAACAGGTGAAGGAAAAAGTTTTTATAATTCAGAGTATAGATGACCTACTACTT
CTTTTAAAAAAGCTAAAGTACTACAAATGCTTCATTATTGGAGGAGCGCAAGTTTATAAG
GAATGTCTAAATAGGAACTTAATTAAGCAGATATACTTCACAAGGATTAACAACGCTTAC
CAGTGTGATGTTCTGTTCCCACAGTTTGATGAAGGCCAGTTTAGAATGA
>QEM290
ATGGAAGACCTTTCAGAGGTATTCGATATTTACGCCATCTGCGCCTGCTGCAAGGTCACC
CCTCCTAATGATGGGATAAAGAATGAGCCATTTGGCCCGCTAACCTTTAGGGGTCTTGGA
AATAATGGGGCTCTCCCATGGAAATGCAACTCCGTTGACATGAAGTATTTCAGCTCGGTG
ACGACCTACGTGGATGAGTCCAAGTACGAGAAGTTAAAGTGGAAGAGGGAGAGGTACCTA
CAAAGAGAGGCTTCAGTGGGGAATGTTGAAACCCACTGTGGTGGTGACACTGTAGAGACG
GAGGATAACACCACCAAGCTGCAAAACGTTGTGGTAATGGGAAGAAGCAGTTGGGAGAGC
ATTCCCAAACAGTACAAACCACTCCCAAACAGAATCAATGTCGTTCTTTCCAAGACTCTA
ACACATGAACAGGTGAAGGAAAAAGTTTTTATAATTCAGAGTATAGATGACCTACTACTT
CTTTTAAAAAAGCTGAAGTACTACAAATGCTTCATTATTGGAGGAGCGCAAGTTTATAAG
GAATGTCTAAATAGGAACTTAATTAAGCAGATATACTTCACAAGGATTAACAACGCTTAC
CAGTGTGATGTTCTGTTCCCACAGTTTGATGAAGGCCAGTTTAGAATGA
>QEM291
ATGGAAGACCTTTCAGAGGTATTCGATATTTACGCCATCTGCGCCTGCTGCAAGGTCACC
CCTCCTAATGATGGGATAAAGAATGAGCCATTTGGCCCGCGAACCTTTAGGGGTCTTGGA
AATAATGGGGCTCTCCCATGGAAATGCAACTCCGTTGACATGAAGTATTTCAGCTCGGTG
ACGACCTACGTGGATGAGTCCAAGTACGAGAAGTTAAAGTGGAAGAGGGAGAGGTACCTA
CAAAGAGAGGCCTCAGTGGGGAATGTTGAAACCCACTGTGGTGGTGACACTGTAGAGACG
GAGGATAACACCACCAAGCTGCAAAACGTTGTGGTAATGGGAAGAAGCAGTTGGGAGAGC
ATTCCCAAACAGTACAAACCACTCCCAAACAGAATCAATGTCGTTCTTTCCAAGACTCTA
ACACATGAACAGGTGAAGGAAAAAGTTTTTATAATTCAGAGTATAGATGACCTACTACTT
CTTTTAAAAAAGCTAAAGTACTACAAATGCTTCATTATTGGAGGAGCGCAAGTTTATAAG
GAATGTCTAAATAGGAACTTAATTAAGCAAATATACTTCACAAGGATTAACAACGCTTAC
CAGTGTGATGTTCTGTTCCCACAGTTTGATGAAGGCCAGTTTAGAATGA
>QEM294
ATGGAAGACCTTTCAGAGGTATTCGATATTTACGCCATCTGCGCCTGCTGCAAGGTCACC
CCTCCTAATGATGGGATAAAGAATGAGCCATTTGGCCCGCTAACCTTTAGGGGTCTTGGA
AATAATGGGGCTCTCCCATGGAAATGCAACTCCGTTGACATGAAGTATTTCAGCTCGGTG
ACGACCTACGTGGATGAGTCCAAGTACGAGAAGTTAAAGTGGAAGAGGGAGAGGTACCTA
CAAAGAGAGGCTTCAGTGGGGAATGTTGAAACCCACTGTGGTGGTGACACTGTAGAGACG
GAGGATAACACCACCAAGCTGCAAAACGTTGTGGTAATGGGAAGAAGCAGTTGGGAGAGC
ATTCCCAAACAGTACAAACCACTCCCAAACAGAATCAATGTCGTTCTTTCCAAGACTCTA
ACACATGAACAGGTGAAGGAAAAAGTTTTTATAATTCAGAGTATAGATGACCTACTACTT
CTTTTAAAAAAGCTAAAGTACTACAAATGCTTCATTATTGGAGGAGCGCAAGTTTATAAG
GAATGTCTAAATAGGAACTTAATTAAGCAGATATACTTCACAAGGATTAACAACGCTTAC
CAATGTGATGTTCTGTTCCCACAGTTTGATGAAGGCCAGTTTAGAATGA
>QEM298
ATGGAAGACCTTTCAGAGGTATTCGATATTTACGCCATCTGCGCCTGCTGCAAGGTCACC
CCTCCTAATGATGGGATAAAGAATGAGCCATTTGGCCCGCTAACCTTTAGGGGTCTTGGA
AATAATGGGGCTCTCCCATGGAAATGCAACTCCGTTGACATGAAGTATTTCAGCTCGGTG
ACGACCTACGTGGATGAGTCCAAGTACGAGAAGTTAAAGTGGAAGAGGGAGAGGTACCTA
CAAAGAGAGGCTTCAGTGGGGAATGTTGAAACCCACTGTGGTGGTGACACTGTAGAGACG
GAGGATAACACCACCAAGCTGCAAAACGTTGTGGTAATGGGAAGAAGCAGTTGGGAGAGC
ATTCCCAAACAGTACAAACCACTCCCAAACAGAATCAATGTCGTTCTTTCCAAGACTCTA
ACACATGAACAGGTGAAGGAAAAAGTTTTTATAATTCAGAGTATAGATGACCTACTACTT
CTTTTAAAAAAGCTAAAGTACTACAAATGCTTCATTATTGGAGGAGCGCAAGTTTATAAG
GAATGTCTAAATAGGAACTTAATTAAGCAGATATACTTCACAAGGATTAACAACGCTTAC
CAGTGTGATGTTCTGTTCCCACAGTTTGATGAAGGCCAGTTTAGAATGA
>QEM299
ATGGAAGACCTTTCAGAGGTATTCGATATTTACGCCATCTGCGCCTGCTGCAAGGTCACC
CCTCCTAATGATGGGATAAAGAATGAGCCGTTTGGCCCGCGAACCTTTAGGGGTCTTGGA
AATAATGGGGCTCTCCCATGGAAATGCAACTCCGTTGACATGAAGTATTTCAGCTCGGTG
ACGACCTACGTGGATGAGTCCAAGTACGAGAAGTTAAAGTGGAAGAGGGAGAGGTACCTA
CAAAGAGAGGCCTCAGTGGGGAATGTTGAAACCCACTGTGGTGGTGACACTGTAGAGACG
GAGGATAACACCACCAAGCTGCAAAACGTTGTGGTAATGGGAAGAAGCAGTTGGGAGAGC
ATTCCCAAACAGTACAAACCACTCCCAAACAGAATCAATGTCGTTCTTTCCAAGACTCTA
ACACATGAACAGGTGAAGGAAAAAGTTTTTATAATTCAAAGTATAGATGACCTACTACTT
CTTTTAAAAAAGCTAAAGTACTACAAATGCTTCATTATTGGAGGAGCGCAAGTTTATAAG
GAATGTCTAAATAGGAACTTAATTAAGCAGATATACTTCACAAGGATTAACAACGCTTAT
CAGTGTGATGTTCTGTTCCCACAGTTTGATGAAGGCCAGTTTAGAATGA
>QEM301
ATGGAAGACCTTTCAGAGGTATTCGATATTTACGCCATCTGCGCCTGCTGCAAGGTCACC
CCTCCTAATGATGGGATAAAGAATGAGCCATTTGGCCCGCGAACCTTTAGGGGTCTTGGA
AATAATGGGGCTCTCCCATGGAAATGCAACTCCGTTGACATGAAGTATTTCAGCTCGGTG
ACGACCTACGTGGATGAGTCCAAGTACGAGAAGTTAAAGTGGAAGAGGGAGAGGTACCTA
CAAAGAGAGGCCTCAGTGGGGAATGTTGAAACCCACTGTGGTGGTGACACTGTAGAGACG
GAGGATAACACCACCAAGCTGCAAAACGTTGTGGTAATGGGAAGAAGCAGTTGGGAGAGC
ATTCCCAAACAGTACAAACCACTCCCAAACAGAATCAATGTCGTTCTTTCCAAGACTCTA
ACACATGAACAGGTGAAGGAAAAAGTTTTTATAATTCAAAGTATAGATGACCTACTACTT
CTTTTAAAAAAGCTGAAGTACTACAAATGCTTCATTATTGGAGGAGCGCAAGTTTATAAG
GAATGTCTAAATAGGAACTTAATTAAGCAGATATACTTCACAAGGATTAACAACGCTTAC
CAGTGTGATGTTCTGTTCCCACAGTTTGATGAAGGCCAGTTTAGAATGA
>QEM302
ATGGAAGACCTTTCAGAGGTATTCGATATTTACGCCATCTGCGCCTGCTGCAAGGTCACC
CCTCCTAATGATGGGATAAAGAATGAGCCATTTGGCCCGCGAACCTTTAGGGGTCTTGGA
AATAATGGGGCTCTCCCATGGAAATGCAACTCCGTTGACATGAAGTATTTCAGCTCGGTG
ACGACCTACGTGGATGAGTCCAAGTACGAGAAGTTAAAGTGGAAGAGGGAGAGGTACCTA
CAAAGAGAGGCCTCAGTGGGGAATGTTGAAACCCACTGTGGTGGTGACACTGTAGAGACG
GAGGATAACACCACCAAGCTGCAAAACGTTGTGGTAATGGGAAGAAGCAGTTGGGAGAGC
ATTCCCAAACAGTACAAACCACTCCCAAACAGAATCAATGTCGTTCTTTCCAAGACTCTA
ACACATGAACAGGTGAAGGAAAAAGTTTTTATAATTCAGAGTATAGATGACCTACTACTT
CTTTTAAAAAAGCTAAAGTACTACAAATGCTTCATTATTGGAGGAGCGCAAGTTTATAAG
GAATGTCTAAATAGGAACTTAATTAAGCAGATATACTTCACAAGGATTAACAACGCTTAC
CAGTGTGATGTTCTGTTCCCACAGTTTGATGAAGGCCAGTTTAGAATGA
>QEM303
ATGGAAGACCTTTCAGAGGTATTCGATATTTACGCCATCTGCGCCTGCTGCAAGGTCACC
CCTCCTAATGATGGGATAAAGAATGAGCCATTTGGCCCGCGAACCTTTAGGGGTCTTGGA
AATAATGGGGCTCTCCCATGGAAATGCAACTCCGTTGACATGAAGTATTTCAGCTCGGTG
ACGACCTACGTGGATGAGTCCAAGTACGAGAAGTTAAAGTGGAAGAGGGAGAGGTACCTA
CAAAGAGAGGCCTCAGTGGGGAATGTTGAAACCCACTGTGGTGGTGACACTGTAGAGACG
GAGGATAACACCACCAAGCTGCAAAACGTTGTGGTAATGGGAAGAAGCAGTTGGGAGAGC
ATTCCCAAACAGTACAAACCACTCCAAAACAGAATCAATGTCGTTCTTTCCAAGACTCTA
ACACATGAACAGGTGAAGGAAAAAGTTTTTATAATTCAGAGTATAGATGACCTACTACTT
CTTTTAAAAAAGCTGAAGTACTACAAATGCTTCATTATTGGAGGAGCGCAAGTTTATAAG
GAATGTCTAAATAGGAACTTAATTAAGCAGATATACTTCACAAGGATTAACAACGCTTAC
CAGTGTGATGTTCTGTTCCCACAGTTTGATGAAGGCCAGTTTAGAATGA
>QEM307
ATGGAAGACCTTTCAGAGGTATTCGATATTTACGCCATCTGCGCCTGCTGCAAGGTCACC
CCTCCTAATGATGGGATAAAGAATGAGCCATTTGGCCCGCGAACCTTTAGGGGTCTTGGA
AATAATGGGGCTCTTCCATGGAAATGCAACTCCGTTGACATGAAGTATTTCAGCTCGGTG
ACGACCTACGTGGATGAGTCCAAGTACGAGAAGTTAAAGTGGAAGAGGGAGAGGTACCTA
CAAAGAGAGGCCTCAGTGGGGAATGTTGAAACCCACTGTGGTGGTGACACTGTAGAGACG
GAGGATAACACCACCAAGCTGCAAAACGTTGTGGTAATGGGAAGAAGCAGTTGGGAGAGC
ATTCCCAAACAGTACAAACCACTCCCAAACAGAATCAATGTCGTTCTTTCCAAGACTCTA
ACACATGAACAGGTGAAGGAAAAAGTTTTTATAATTCAGAGTATAGATGACCTACTACTT
CTTTTAAAAAAGCTAAAGTACTACAAATGCTTCATTATTGGAGGAGCGCAAGTTTATAAG
GAATGTCTAAATAGGAACTTAATTAAGCAGATATACTTCACAAGGATTAACAACGCTTAC
CAGTGTGATGTTCTGTTCCCACAGTTTGATGAAGGCCAGTTTAGAATGA
>QEM308
ATGGAAGACCTTTCAGAGGTATTCGATATTTACGCCATCTGCGCCTGCTGCAAGGTCACC
CCTCCTAATGATGGGATAAAGAATGAGCCATTTGGCCCGCGAACCTTTAGGGGTCTTGGA
AATAATGGAGCTCTCCCATGGAAATGCAACTCCGTTGACATGAAGTATTTCAGCTCGGTG
ACGACCTACGTGGATGAGTCCAAGTACGAGAAGTTAAAGTGGAAGAGGGAGAGGTACCTA
CAAAGAGAGGCTTCAGTGGGGAATGTTGAAACCCACTGTGGTGGTGACACTGTAGAGACG
GAGGATAACACCACCAAGCTGCAAAACGTTGTGGTAATGGGAAGAAGCAGTTGGGAGAGC
ATTCCCAAACAGTACAAACCACTCCCAAACAGAATCAATGTCGTTCTTTCCAAGACTCTA
ACACATGAACAGGTGAAGGAAAAAGTTTTTATAATTCAGAGTATAGATGACCTACTACTT
CTTTTAAAAAAGCTAAAGTACTACAAATGCTTCATTATTGGAGGAGCGCAAGTTTATAAG
GAATGTCTAAATAGGAACTTAATTAAGCAGATATACTTCACAAGGATTAACAACGCTTAC
CAGTGTGATGTTCTGTTCCCACAGTTTGATGAAGGCCAGTTTAGAATGA
>QEM309
ATGGAAGACCTTTCAGAGGTATTCGATATTTACGCCATCTGCGCCTGCTGCAAGGTCACC
CCTCCTAATGATGGGATAAAGAATGAGCCATTTGGCCCGCGAACCTTTAGGGGTCTTGGA
AATAATGGGGCTCTCCCATGGAAATGCAACTCCGTTGACATGAAGTATTTCAGCTCGGTG
ACGACCTACGTGGATGAGTCCAAGTACGAGAAGTTAAAGTGGAAGAGGGAGAGGTACCTA
CAAAGAGAGGCCTCAGTGGGGAATGTTGAAACCCACTGTGGTGGTGACACTGTAGAGACG
GAGGATAACACCACCAAGCTGCAAAACGTTGTGGTAATGGGAAGAAGCAGTTGGGAGAGC
ATTCCCAAACAGTACAAACCACTCCCAAACAGAATCAATGTCGTTCTTTCCAAGACTCTA
ACACATGAACAGGTGAAGGAAAAAGTTTTTATAATTCAGAGTATAGATGACCTACTACTT
CTTTTAAAAAAGCTAAAGTACTACAAATGCTTCATTATTGGAGGAGCGCAAGTTTATAAG
GAATGTCTAAATAGGAACTTAATTAAGCAGATATACTTCACAAGGATTAACAACGCTTAC
CAGTGTGATGTTCTGTTCCCACAGTTTGATGAAGGCCAGTTTAGAATGA
>QEM310
ATGGAAGACCTTTCAGAGGTATTCGATATTTACGCCATCTGCGCCTGCTGCAAGGTCACC
CCTCCTAATGATGGGATAAAGAATGAGCCATTTGGCCCGCGAACCTTTAGGGGTCTTGGA
AATAATGGGGCTCTCCCATGGAAATGCAACTCCGTTGACATGAAGTATTTCAGCTCGGTG
ACGACCTACGTGGATGAGTCCAAGTACGAGAAGTTAAAGTGGAAGAGGGAGAGGTACCTA
CAAAGAGAGGCCTCAGTGGGGAATGTTGAAACCCACTGTGGTGGTGACACTGTAGAGACG
GAGGATAACACCACCAAGCTGCAAAACGTTGTGGTAATGGGAAGAAGCAGTTGGGAGAGC
ATTCCCAAACAGTACAAACCACTCCCAAACAGAATCAATGTCGTTCTTTCCAAGACTCTA
ACACATGAACAGGTGAAGGAAAAAGTTTTTATAATTCAGAGTATAGATGACCTACTACTT
CTTTTAAAAAAGCTAAAGTACTACAAATGCTTCATTATTGGAGGAGCGCAAGTTTATAAG
GAATGTCTAAATAGGAACTTAATTAAGCAGATATACTTCACAAGGATTAACAACGCTTAC
CAGTGTGATGTTCTGTTCCCACAGTTTGATGAAGGCCAGTTTAGAATGA
>QEM315
ATGGAAGACCTTTCAGAGGTATTCGATATTTACGCCATCTGCGCCTGCTGCAAGGTCACC
CCTCCTAATGATGGGATAAAGAATGAGCCATTTGGCCCGCGAACCTTTAGGGGTCTTGGA
AATAATGGGGCTCTCCCATGGAAATGCAACTCCGTTGACATGAAGTATTTCAGCTCGGTG
ACGACCTACGTGGATGAGTCCAAGTACGAGAAGTTAAAGTGGAAGAGGGAGAGGTACCTA
CAAAGAGAGGCCTCAGTGGGGAATGTTGAAACCCACTGTGGTGGTGACACTGTAGAGACG
GAGGATAACACCACCAAGCTGCAAAACGTTGTGGTAATGGGAAGAAGCAGTTGGGAGAGC
ATTCCCAAACAGTACAAACCACTCCCAAACAGAATCAATGTCGTTCTTTCCAAGACTCTA
ACACATGAACAGGTGAAGGAAAAAGTTTTTATAATTCAAAGTATAGATGACCTACTACTT
CTTTTAAAAAAGCTAAAGTACTACAAATGCTTCATTATTGGAGGAGCGCAAGTTTATAAG
GAATGTCTAAATAGGAACTTAATTAAGCAGATATACTTCACAAGGATTAACAACGCTTAC
CAGTGTGATGTTCTGTTCCCACAGTTTGATGAAGGCCAGTTTAGAATGA
>QEM316
ATGGAAGACCTTTCAGAGGTATTCGATATTTACGCCATCTGCGCCTGCTGCAAGGTCACC
CCTCCTAATGATGGGATAAAGAATGAGCCATTTGGCCCGCGAACCTTTAGGGGTCTTGGA
AATAATGGGGCTCTCCCATGGAAATGCAACTCCGTTGACATGAAGTATTTCAGCTCGGTG
ACGACCTACGTGGATGAGTCCAAGTACGAGAAGTTAAAGTGGAAGAGGGAGAGGTACCTA
CAAAGAGAGGCCTCAGTGGGGAATGTTGAAACCCACTGTGGTGGTGACACTGTAGAGACG
GAGGATAACACCACCAAGCTGCAAAACGTTGTGGTAATGGGAAGAAGCAGTTGGGAGAGC
ATTCCCAAACAGTACAAACCACTCCCAAACAGAATCAATGTCGTTCTTTCCAAGACTCTA
ACACATGAACAGGTGAAGGAAAAAGTTTTTATAATTCAGAGTATAGATGACCTACTACTT
CTTTTAAAAAAGCTAAAGTACTACAAATGCTTCATTATTGGAGGAGCGCAAGTTTATAAG
GAATGTCTAAATAGGAACTTAATTAAGCAGATATACTTCACAAGGATTAACAACGCTTAC
CAGTGTGATGTTCTGTTCCCACAGTTTGATGAAGGCCAGTTTAGAATGA
>QEM323
ATGGAAGACCTTTCAGAGGTATTCGATATTTACGCCATCTGCGCCTGCTGCAAGGTCACC
CCTCCTAATGATGGGATAAAGAATGAGCCGTTTGGCCCGCGAACCTTTAGGGGTCTTGGA
AATAATGGGGCTCTCCCATGGAAATGCAACTCCGTTGACATGAAGTATTTCAGCTCGGTG
ACGACCTACGTGGATGAGTCCAAGTACGAGAAGTTAAAGTGGAAGAGGGAGAGGTACCTA
CAAAGAGAGGCCTCAGTGGGGAATGTTGAAACCCACTGTGGTGGTGACACTGTAGAGACG
GAGGATAACACCACCAAGCTGCAAAACGTTGTGGTAATGGGAAGAAGCAGTTGGGAGAGC
ATTCCCAAACAGTACAAACCACTCCCAAACAGAATCAATGTCGTTCTTTCCAAGACTCTA
ACACATGAACAGGTGAAGGAAAAAGTTTTTATAATTCAGAGTATAGATGACCTACTACTT
CTTTTAAAAAAGCTAAAGTACTACAAATGCTTCATTATTGGAGGAGCGCAAGTTTATAAG
GAATGTCTAAATAGGAACTTAATTAAGCAGATATACTTCACAAGGATTAACAACGCTTAC
CAGTGTGATGTTCTGTTCCCACAGTTTGATGAAGGCCAGTTTAGAATGA
>QEM328
ATGGAAGACCTTTCAGAGGTATTCGATATTTACGCCATCTGCGCCTGCTGCAAGGTCACC
CCTCCTAATGATGGGATAAAGAATGAGCCATTTGGCCCGCGAACCTTTAGGGGTCTTGGA
AATAATGGGGCTCTCCCATGGAAATGCAACTCCGTTGACATGAAGTATTTCAGCTCGGTG
ACGACCTACGTGGATGAGTCCAAGTACGAGAAGTTAAAGTGGAAGAGGGAGAGGTACCTA
CAAAGAGAGGCCTCAGTGGGGAATGTTGAAACCCACTGTGGTGGTGACACTGTAGAGACG
GAGGATAACACCACCAAGCTGCAAAACGTTGTGGTAATGGGAAGAAGCAGTTGGGAGAGC
ATTCCCAAACAGTACAAACCACTTCCAAACAGAATCAATGTCGTTCTTTCCAAGACTCTA
ACACATGAACAGGTGAAGGAAAAAGTTTTTATAATTCAGAGTATAGATGACCTACTACTT
CTTTTAAAAAAGCTAAAGTACTACAAATGCTTCATTATTGGAGGAGCGCAAGTTTATAAG
GAATGTCTAAATAGGAACTTAATTAAGCAGATATACTTCACAAGGATTAACAACGCTTAC
CAGTGTGATGTTCTGTTCCCACAGTTTGATGAAGGCCAGTTTAGAATGA
>QEM329
ATGGAAGACCTTTCAGAGGTATTCGATATTTACGCCATCTGCGCCTGCTGCAAGGTCACC
CCTCCTAATGATGGGATAAAGAATGAGCCATTTGGCCCGCTAACCTTTAGGGGTCTTGGA
AATAATGGGGCTCTCCCATGGAAATGCAACTCCGTTGACATGAAGTATTTCAGCTCGGTG
ACGACCTACGTGGATGAGTCCAAGTACGAGAAGTTAAAGTGGAAGAGGGAGAGGTACCTA
CAAAGAGAGGCCTCAGTGGGGAATGTTGAAACCCACTGTGGTGGTGACACTGTAGAGACG
GAGGATAACACCACCAAGCTGCAAAACGTTGTGGTAATGGGAAGAAGCAGTTGGGAGAGC
ATTCCCAAACAGTACAAACCACTCCCAAACAGAATCAATGTCGTTCTTTCCAAGACTCTA
ACACATGAACAGGTGAAGGAAAAAGTTTTTATAATTCAGAGTATAGATGACCTACTACTT
CTTTTAAAAAAGCTGAAGTACTACAAATGCTTCATTATTGGAGGAGCGCAAGTTTATAAG
GAATGTCTAAATAGGAACTTAATTAAGCAAATATACTTCACAAGGATTAACAACGCTTAC
CAATGTGATGTTCTGTTCCCACAGTTTGATGAAGGCCAGTTTAGAATGA
>QEM331
ATGGAAGACCTTTCAGAGGTATTCGATATTTACGCCATCTGCGCCTGCTGCAAGGTCACC
CCTCCTAATGATGGGATAAAGAATGAGCCATTTGGCCCGCGAACCTTTAGGGGTCTTGGA
AATAATGGGGCTCTCCCATGGAAATGCAACTCCGTTGACATGAAGTATTTCAGCTCGGTG
ACGACCTACGTGGATGAGTCCAAGTACGAGAAGTTAAAGTGGAAGAGGGAGAGGTACCTA
CAAAGAGAGGCCTCAGTGGGGAATGTTGAAACCCACTGTGGTGGTGACACTGTAGAGACG
GAGGATAACACCACCAAGCTGCAAAACGTTGTGGTAATGGGAAGAAGCAGTTGGGAGAGC
ATTCCCAAACAGTACAAACCACTCCCAAACAGAATCAATGTCGTTCTTTCCAAGACTCTA
ACACATGAACAGGTGAAGGAAAAAGTTTTTATAATTCAGAGTATAGATGACCTACTACTT
CTTTTAAAAAAGCTAAAGTACTACAAATGCTTCATTATTGGAGGAGCGCAAGTTTATAAG
GAATGTCTAAATAGGAACTTAATTAAGCAGATATACTTCACAAGGATTAACAACGCTTAC
CAGTGTGATGTTCTGTTCCCACAGTTTGATGAAGGCCAGTTTAGAATGA
>QEM333
ATGGAAGACCTTTCAGAGGTATTCGATATTTACGCCATCTGCGCCTGCTGCAAGGTCACC
CCTCCTAATGATGGGATAAAGAATGAGCCATTTGGCCCGCGAACCTTTAGGGGTCTTGGA
AATAATGGGGCTCTCCCATGGAAATGCAACTCCGTTGACATGAAGTATTTCAGCTCGGTG
ACGACCTACGTGGATGAGTCCAAGTACGAGAAGTTAAAGTGGAAGAGGGAGAGGTACCTA
CAAAGAGAGGCCTCAGTGGGGAATGTTGAACCCCACTGTGGTGGTGACACTGTAGAGACG
GAGGATAACACCACCAAGCTGCAAAACGTTGTGGTAATGGGAAGAAGCAGTTGGGAGAGC
ATTCCCAAACAGTACAAACCACTCCCAAACAGAATCAATGTCGTTCTTTCCAAGACTCTA
ACACATGAACAGGTGAAGGAAAAAGTTTTTATAATTCAGAGTATAGATGACCTACTACTT
CTTTTAAAAAAGCTAAAGTACTACAAATGCTTCATTATTGGAGGAGCGCAAGTTTATAAG
GAATGTCTAAATAGGAACTTAATTAAGCAGATATACTTCACAAGGATTAACAACGCTTAC
CAGTGTGATGTTCTGTTCCCACAGTTTGATGAAGGCCAGTTTAGAATGA
>QEM334
ATGGAAGACCTTTCAGAGGTATTCGATATTTACGCCATCTGCGCCTGCTGCAAGGTCACC
CCTCCTAATGATGGGATAAAGAATGAGCCATTTGGCCCGCGAACCTTTAGGGGTCTTGGA
AATAATGGGGCTCTCCCATGGAAATGCAACTCCGTTGACATGAAGTATTTCAGCTCGGTG
ACGACCTACGTGGATGAGTCCAAGTACGAGAAGTTAAAGTGGAAGAGGGAGAGGTACCTA
CAAAGAGAGGCCTCAGTGGGGAATGTTGAAACCCACTGTGGTGGTGACACTGTAGAGACG
GAGGATAACACCACCAAGCTGCAAAACGTTGTGGTAATGGGAAGAAGCAGCTGGGAGAGC
ATTCCCAAACAGTACAAACCACTCCCAAACAGAATCAATGTCGTTCTTTCCAAGACTCTA
ACACATGAACAGGTGAAGGAAAAAGTTTTTATAATTCAGAGTATAGATGACCTACTACTT
CTTTTAAAAAAGCTGAAGTACTACAAATGCTTCATTATTGGAGGAGCGCAAGTTTATAAG
GAATGTCTAAATAGGAACTTAATTAAGCAAATATACTTCACAAGGATTAACAACGCTTAC
CAGTGTGATGTTCTGTTCCCACAGTTTGATGAAGGCCAGTTTAGAATGA
>QEM336
ATGGAAGACCTTTCAGAGGTATTCGATATTTACGCCATCTGCGCCTGCTGCAAGGTCACC
CCTCCTAATGATGGGATAAAGAATGAGCCGTTTGGCCCGCGAACCTTTAGGGGTCTTGGA
AATAATGGGGCTCTCCCATGGAAATGCAACTCCGTTGACATGAAGTATTTCAGCTCGGTG
ACGACCTACGTGGATGAGTCCAAGTACGAGAAGTTAAAGTGGAAGAGGGAGAGGTACCTA
CAAAGAGAGGCCTCAGTGGGGAATGTTGAAACCCACTGTGGTGGTGACACTGTAGAGACG
GAGGATAACACCACCAAGCTGCAAAACGTTGTGGTAATGGGAAGAAGCAGTTGGGAGAGC
ATTCCCAAACAGTACAAACCACTCCCAAACAGAATCAATGTCGTTCTTTCCAAGACTTTA
ACACATGAACAGGTGAAGGAAAAAGTTTTTATAATTCAGAGTATAGATGACCTACTACTT
CTTTTAAAAAAGCTAAAGTACTACAAATGCTTCATTATTGGAGGAGCGCAAGTTTATAAG
GAATGTCTAAATAGGAACTTAATTAAGCAAATATACTTCACAAGGATTAACAACGCTTAC
CAGTGTGATGTTCTGTTCCCACAGTTTGATGAAGGCCAGTTTAGAATGA
>QEM337
ATGGAAGACCTTTCAGAGGTATTCGATATTTACGCCATCTGCGCCTGCTGCAAGGTCACC
CCTCCTAATGATGGGATAAAGAATGAGCCATTTGGCCCGCGAACCTTTAGGGGTCTTGGA
AATAATGGGGCTCTCCCATGGAAATGCAACTCCGTTGACATGAAGTATTTCAGCTCGGTG
ACGACCTACGTGGATGAGTCCAAGTACGAGAAGTTAAAGTGGAAGAGGGAGAGGTACCTA
CAAAGAGAGGCCTCAGTGGGGAATGTTGAAACCCACTGTGGTGGTGACACTGTAGAGACG
GAGGATAACACCACCAAGCTGCAAAACGTTGTGGTAATGGGAAGAAGCAGTTGGGAGAGC
ATTCCCAAACAGTACAAACCACTCCCAAACAGAATCAATGTCGTTCTTTCCAAGACTCTA
ACACATGAACAGGTGAAGGAAAAAGTTTTTATAATTCAGAGTATAGATGACCTACTACTT
CTTTTAAAAAAGCTAAAGTACTACAAATGCTTCATTATTGGAGGAGCGCAAGTTTATAAG
GAATGTCTAAATAGGAACTTAATTAAGCAGATATACTTCACAAGGATTAACAACGCTTAC
CAGTGTGATGTTCTGTTCCCACAGTTTGATGAAGGCCAGTTTAGAATGA
>QEM338
ATGGAAGACCTTTCAGAGGTATTCGATATTTACGCCATCTGCGCCTGCTGCAAGGTCACC
CCTCCTAATGATGGGATAAAGAATGAGCCGTTTGGCCCGCGAACCTTTAGGGGTCTTGGA
AATAATGGGGCTCTCCCATGGAAATGCAACTCCGTTGACATGAAGTATTTCAGCTCGGTG
ACGACCTACGTGGATGAGTCCAAGTACGAGAAGTTAAAGTGGAAGAGGGAGAGGTACCTA
CAAAGAGAGGCCTCAGTGGGGAATGTTGAAACCCACTGTGGTGGTGACACTGTAGAGACG
GAGGATAACACCACCAAGCTGCAAAACGTTGTGGTAATGGGAAGAAGCAGTTGGGAGAGC
ATTCCCAAACAGTACAAACCACTCCCAAACAGAATCAATGTCGTTCTTTCCAAGACTTTA
ACACATGAACAGGTGAAGGAAAAAGTTTTTATAATTCAGAGTATAGATGACCTACTACTT
CTTTTAAAAAAGCTAAAGTACTACAAATGCTTCATTATTGGAGGAGCGCAAGTTTATAAG
GAATGTCTAAATAGGAACTTAATTAAGCAAATATACTTCACAAGGATTAACAACGCTTAC
CAGTGTGATGTTCTGTTCCCACAGTTTGATGAAGGCCAGTTTAGAATGA
>QEM340
ATGGAAGACCTTTCAGAGGTATTCGATATTTACGCCATCTGCGCCTGCTGCAAGGTCACC
CCTCCTAATGATGGGATAAAGAATGAGCCATTTGGCCCGCGAACCTTTAGGGGTCTTGGA
AATAATGGGGCTCTCCCATGGAAATGCAACTCCGTTGACATGAAGTATTTCAGCTCGGTG
ACGACCTACGTGGATGAGTCCAAGTACGAGAAGTTAAAGTGGAAGAGGGAGAGGTACCTA
CAAAGAGAGGCCTCAGTGGGGAATGTTGAAACCCACTGTGGTGGTGACACTGTAGAGACG
GAGGATAACACCACCAAGCTGCAAAACGTTGTGGTAATGGGAAGAAGCAGTTGGGAGAGC
ATTCCCAAACAGTACAAACCACTCCCAAACAGAATCAATGTCGTTCTTTCCAAGACTCTA
ACACATGAACAGGTGAAGGAAAAAGTTTTTATAATTCAAAGTATAGATGACCTACTACTT
CTTTTAAAAAAGCTAAAGTACTACAAATGCTTCATTATTGGAGGAGCGCAAGTTTATAAG
GAATGTCTAAATAGGAACTTAATTAAGCAGATATACTTCACAAGGATTAACAACGCTTAC
CAGTGTGATGTTCTGTTCCCACAGTTTGATGAAGGTCAGTTTAGAATGA
>QEM341
ATGGAAGACCTTTCAGAGGTATTCGATATTTACGCCATCTGCGCCTGCTGCAAGGTCACC
CCTCCTAATGATGGGATAAAGAATGAGCCATTTGGCCCGCGAACCTTTAGGGGTCTTGGA
AATAATGGGGCTCTCCCATGGAAATGCAACTCCGTTGACATGAAGTATTTCAGCTCGGTG
ACGACCTACGTGGATGAGTCCAAGTACGAGAAGTTAAAGTGGAAGAGGGAGAGGTACCTA
CAAAGAGAGGCTTCAGTGGGGAATGTTGAAACCCACTGTGGTGGTGACACTGTAGAGACG
GAGGATAACACCACCAAGCTGCAAAACGTTGTGGTAATGGGAAGAAGCAGTTGGGAGAGC
ATTCCCAAACAGTACAAACCACTCCCAAACAGAATCAATGTCGTTCTTTCCAAGACTCTA
ACACATGAACAGGTGAAGGAAAAAGTTTTTATAATTCAGAGTATAGATGACCTACTACTT
CTTTTAAAAAAGCTAAAGTACTACAAATGCTTCATTATTGGAGGAGCGCAAGTTTATAAG
GAATGTCTAAATAGGAACTTAATTAAGCAGATATACTTCACAAGGATTAACAACGCTTAT
CAGTGTGATGTTCTGTTCCCACAGTTTGATGAAGGCCAGTTTAGAATGA
>QEM342
ATGGAAGACCTTTCAGAGGTATTCGATATTTACGCCATCTGCGCCTGCTGCAAGGTCACC
CCTCCTAATGATGGGATAAAGAATGAGCCATTTGGCCCGCGAACCTTTAGGGGTCTTGGA
AATAATGGGGCTCTCCCATGGAAATGCAACTCCGTTGACATGAAGTATTTCAGCTCGGTG
ACGACCTACGTGGATGAGTCCAAGTACGAGAAGTTAAAGTGGAAGAGGGAGAGGTACCTA
CAAAGAGAGGCCTCAGTGGGGAATGTTGAAACCCACTGTGGTGGTGACACTGTAGAGACG
GAGGATAACACCACCAAGCTGCAAAACGTTGTGGTAATGGGAAGAAGCAGTTGGGAGAGC
ATTCCCAAACAGTACAAACCACTCCCAAACAGAATCAATGTCGTTCTTTCCAAGACTCTA
ACACATGAACAGGTGAAGGAAAAAGTTTTTATAATTCAGAGTATAGATGACCTACTACTT
CTTTTAAAAAAGCTAAAGTACTACAAATGCTTCATTATTGGAGGAGCGCAAGTTTATAAG
GAATGTCTAAATAGGAACTTAATTAAGCAGATATACTTCACAAGGATTAACAACGCTTAC
CAGTGTGATGTTCTGTTCCCACAGTTTGATGAAGGCCAGTTTAGAATGA
>QEM343
ATGGAAGACCTTTCAGAGGTATTCGATATTTACGCCATCTGCGCCTGCTGCAAGGTCACC
CCTCCTAATGATGGGATAAAGAATGAGCCGTTTGGCCCGCGAACCTTTAGGGGTCTTGGA
AATAATGGGGCTCTCCCATGGAAATGCAACTCCGTTGACATGAAGTATTTCAGCTCGGTG
ACGACCTACGTGGATGAGTCCAAGTACGAGAAGTTAAAGTGGAAGAGGGAGAGGTACCTA
CAAAGAGAGGCCTCAGTGGGGAATGTTGAAACCCACTGTGGTGGTGACACTGTAGAGACG
GAGGATAACACCACCAAGCTGCAAAACGTTGTGGTAATGGGAAGAAGCAGTTGGGAGAGC
ATTCCCAAACAGTACAAACCACTCCCAAACAGAATCAATGTCGTTCTTTCCAAGACTCTA
ACACATGAACAGGTGAAGGAAAAAGTTTTTATAATTCAAAGTATAGATGACCTACTACTT
CTTTTAAAAAAGCTGAAGTACTACAAATGCTTCATTATTGGAGGAGCGCAAGTTTATAAG
GAATGTCTAAATAGGAACTTAATTAAGCAGATATACTTCACAAGGATTAACAACGCTTAC
CAGTGTGATGTTCTGTTCCCACAGTTTGATGAAGGCCAGTTTAGAATGA
>QEM344
ATGGAAGACCTTTCAGAGGTATTCGATATTTACGCCATCTGCGCCTGCTGCAAGGTCACC
CCTCCTAATGATGGGATAAAGAATGAGCCGTTTGGCCCGCGAACCTTTAGGGGTCTTGGA
AATAATGGGGCTCTCCCATGGAAATGCAACTCCGTTGACATGAAGTATTTCAGCTCGGTG
ACGACCTACGTGGATGAGTCCAAGTACGAGAAGTTAAAGTGGAAGAGGGAGAGGTACCTA
CAAAGAGAGGCCTCAGTGGGGAATGTTGAAACCCACTGTGGTGGTGACACTGTAGAGACG
GAGGATAACACCACCAAGCTGCAAAACGTTGTGGTAATGGGAAGAAGCAGTTGGGAGAGC
ATTCCCAAACAGTACAAACCACTCCCAAACAGAATCAATGTCGTTCTTTCCAAGACTCTA
ACACATGAACAGGTGAAGGAAAAAGTTTTTATAATTCAGAGTATAGATGACCTACTACTT
CTTTTAAAAAAGCTAAAGTACTACAAATGCTTCATTATTGGAGGAGCGCAAGTTTATAAG
GAATGTCTAAATAGGAACTTAATTAAGCAGATATACTTCACAAGGATTAACAACGCTTAC
CAGTGTGATGTTCTGTTCCCACAGTTTGATGAAGGCCAGTTTAGAATGA
>QEM345
ATGGAAGACCTTTCAGAGGTATTCGATATTTACGCCATCTGCGCCTGCTGCAAGGTCACC
CCTCCTAATGATGGGATAAAGAATGAGCCATTTGGCCCGCTAACCTTTAGGGGTCTTGGA
AATAATGGGGCTCTCCCATGGAAATGCAACTCCGTTGACATGAAGTATTTCAGCTCGGTG
ACGACCTACGTGGATGAGTCCAAGTACGAGAAGTTAAAGTGGAAGAGGGAGAGGTACCTA
CAAAGAGAGGCCTCAGTGGGGAATGTTGAAACCCACTGTGGTGGTGACACTGTAGAGACG
GAGGATAACACCACCAAGCTGCAAAACGTTGTGGTAATGGGAAGAAGCAGTTGGGAGAGC
ATTCCCAAACAGTACAAACCACTCCCAAACAGAATCAATGTCGTTCTTTCCAAGACTCTA
ACACATGAACAGGTGAAGGAAAAAGTTTTTATAATTCAGAGTATAGATGACCTACTACTT
CTTTTAAAAAAGCTAAAGTACTACAAATGCTTCATTATTGGAGGAGCGCAAGTTTATAAG
GAATGTCTAAATAGGAACTTAATTAAGCAGATATACTTCACAAGGATTAACAACGCTTAC
CAGTGTGATGTTCTGTTCCCACAGTTTGATGAAGGCCAGTTTAGAATGA
>QEM350
ATGGAAGACCTTTCAGAGGTATTCGATATTTACGCCATCTGCGCCTGCTGCAAGGTCACC
CCTCCTAATGATGGGATAAAGAATGAGCCATTTGGCCCGCGAACCTTTAGGGGTCTTGGA
AATAATGGGGCTCTCCCATGGAAATGCAACTCCGTTGACATGAAGTATTTCAGCTCGGTG
ACGACCTACGTGGATGAGTCCAAGTACGAGAAGTTAAAGTGGAAGAGGGAGAGGTACCTA
CAAAGAGAGGCCTCAGTGGGGAATGTTGAAACCCACTGTGGTGGTGACACTGTAGAGACG
GAGGATAACACCACCAAGCTGCAAAACGTTGTGGTAATGGGAAGAAGCAGTTGGGAGAGC
ATTCCCAAACAGTACAAACCACTTCCAAACAGAATCAATGTCGTTCTTTCCAAGACTCTA
ACACATGAACAGGTGAAGGAAAAAGTTTTTATAATTCAGAGTATAGATGACCTACTACTT
CTTTTAAAAAAGCTAAAGTACTACAAATGCTTCATTATTGGAGGAGCGCAAGTTTATAAG
GAATGTCTAAATAGGAACTTAATTAAGCAGATATACTTCACAAGGATTAACAACGCTTAC
CAGTGTGATGTTCTGTTCCCACAGTTTGATGAAGGCCAGTTTAGAATGA
>QEM351
ATGGAAGACCTTTCAGAGGTATTCGATATTTACGCCATCTGCGCCTGCTGCAAGGTCACC
CCTCCTAATGATGGGATAAAGAATGAGCCGTTTGGCCCGCGAACCTTTAGGGGTCTTGGA
AATAATGGGGCTCTCCCATGGAAATGCAACTCCGTTGACATGAAGTATTTCAGCTCGGTG
ACGACCTACGTGGATGAGTCCAAGTACGAGAAGTTAAAGTGGAAGAGGGAGAGGTACCTA
CAAAGAGAGGCCTCAGTGGGGAATGTTGAAACCCACTGTGGTGGTGACACTGTAGAGACG
GAGGATAACACCACCAAGCTGCAAAACGTTGTGGTAATGGGAAGAAGCAGTTGGGAGAGC
ATTCCCAAACAGTACAAACCACTCCCAAACAGAATCAATGTCGTTCTTTCCAAGACTCTA
ACACATGAACAGGTGAAGGAAAAAGTTTTTATAATTCAGAGTATAGATGACCTACTACTT
CTTTTAAAAAAGCTAAAGTACTACAAATGCTTCATTATTGGAGGAGCGCAAGTTTATAAG
GAATGTCTAAATAGGAACTTAATTAAGCAGATATACTTCACAAGGATTAACAACGCTTAC
CAGTGTGATGTTCTGTTCCCACAGTTTGATGAAGGCCAGTTTAGAATGA
>QEM354
ATGGAAGACCTTTCAGAGGTATTCGATATTTACGCCATCTGCGCCTGCTGCAAGGTCACC
CCTCCTAATGATGGGATAAAGAATGAGCCGTTTGGCCCGCGAACCTTTAGGGGTCTTGGA
AATAATGGGGCTCTCCCATGGAAATGCAACTCCGTTGACATGAAGTATTTCAGCTCGGTG
ACGACCTACGTGGATGAGTCCAAGTACGAGAAGTTAAAGTGGAAGAGGGAGAGGTACCTA
CAAAGAGAGGCCTCAGTGGGGAATGTTGAAACCCACTGTGGTGGTGACACTGTAGAGACG
GAGGATAACACCACCAAGCTGCAAAACGTTGTGGTAATGGGAAGAAGCAGTTGGGAGAGC
ATTCCCAAACAGTACAAACCACTCCCAAACAGAATCAATGTCGTTCTTTCCAAGACTCTA
ACACATGAACAGGTGAAGGAAAAAGTTTTTATAATTCAGAGTATAGATGACCTACTACTT
CTTTTAAAAAAGCTAAAGTACTACAAATGCTTCATTATTGGAGGAGCGCAAGTTTATAAG
GAATGTCTAAATAGGAACTTAATTAAGCAGATATACTTCACAAGGATTAACAACGCTTAC
CAGTGTGATGTTCTGTTCCCACAGTTTGATGAAGGCCAGTTTAGAATGA
>QEM362
ATGGAAGACCTTTCAGAGGTATTCGATATTTACGCCATCTGCGCCTGCTGCAAGGTCACC
CCTCCTAATGATGGGATAAAGAATGAGCCGTTTGGCCCGCGAACCTTTAGGGGTCTTGGA
AATAATGGGGCTCTCCCATGGAAATGCAACTCCGTTGACATGAAGTATTTCAGCTCGGTG
ACGACCTACGTGGATGAGTCCAAGTACGAGAAGTTAAAGTGGAAGAGGGAGAGGTACCTA
CAAAGAGAGGCCTCAGTGGGGAATGTTGAAACCCACTGTGGTGGTGACACTGTAGAGACG
GAGGATAACACCACCAAGCTGCAAAACGTTGTGGTAATGGGAAGAAGCAGTTGGGAGAGC
ATTCCCAAACAGTACAAACCACTCCCAAACAGAATCAATGTCGTTCTTTCCAAGACTCTA
ACACATGAACAGGTGAAGGAAAAAGTTTTTATAATTCAGAGTATAGATGACCTACTACTT
CTTTTAAAAAAGCTGAAGTACTACAAATGCTTCATTATTGGAGGAGCGCAAGTTTATAAG
GAATGTCTAAATAGGAACTTAATTAAGCAGATATACTTCACAAGGATTAACAACGCTTAC
CAGTGTGATGTTCTGTTCCCACAGTTTGATGAAGGCCAGTTTAGAATGA
>QEM363
ATGGAAGACCTTTCAGAGGTATTCGATATTTACGCCATCTGCGCCTGCTGCAAGGTCACC
CCTCCTAATGATGGGATAAAGAATGAGCCATTTGGCCCGCGAACCTTTAGGGGTCTTGGA
AATAATGGGGCTCTCCCATGGAAATGCAACTCCGTTGATATGAAGTATTTCAGCTCGGTG
ACGACCTACGTGGATGAGTCCAAGTACGAGAAGTTAAAGTGGAAGAGGGAGAGGTACCTA
CAAAGAGAGGCCTCAGTGGGGAATGTTGAAACCCACTGTGGTGGTGACACTGTAGAGACG
GAGGATAACACCACCAAGCTGCAAAACGTTGTGGTAATGGGAAGAAGCAGTTGGGAGAGC
ATTCCCAAACAGTACAAACCACTCCCAAACAGAATCAATGTCGTTCTTTCCAAGACTCTA
ACACATGAACAGGTGAAGGAAAAAGTTTTTATAATTCAGAGTATAGATGACCTACTACTT
CTTTTAAAAAAGCTAAAGTACTACAAATGCTTCATTATTGGAGGAGCGCAAGTTTATAAG
GAATGTCTAAATAGGAACTTAATTAAGCAGATATACTTCACAAGGATTAACAACGCTTAC
CAGTGTGATGTTCTGTTCCCACAGTTTGATGAAGGCCAGTTTAGAATGA
>QEM366
ATGGAAGACCTTTCAGAGGTATTCGATATTTACGCCATCTGCGCCTGCTGCAAGGTCACC
CCTCCTAATGATGGGATAAAGAATGAGCCATTTGGCCCGCTAACCTTTAGGGGTCTTGGA
AATAATGGGGCTCTCCCATGGAAATGCAACTCCGTTGACATGAAGTATTTCAGCTCGGTG
ACGACCTACGTGGATGAGTCCAAGTACGAGAAGTTAAAGTGGAAGAGGGAGAGGTACCTA
CAAAGAGAGGCCTCAGTGGGGAATGTTGAAACCCACTGTGGTGGTGACACTGTAGAGACG
GAGGATAACACCACCAAGCTGCAAAACGTTGTGGTAATGGGAAGAAGCAGTTGGGAGAGC
ATTCCCAAACAGTACAAACCACTCCCAAACAGAATCAATGTCGTTCTTTCCAAGACTCTA
ACACATGAACAGGTGAAGGAAAAAGTTTTTATAATTCAGAGTATAGATGACCTACTACTT
CTTTTAAAAAAGCTAAAGTACTACAAATGCTTCATTATTGGAGGAGCGCAAGTTTATAAG
GAATGTCTAAATAGGAACTTAATTAAGCAGATATACTTCACAAGGATTAACAACGCTTAT
CAGTGTGATGTTCTGTTCCCACAGTTTGATGAAGGCCAGTTTAGAATGA
>QEM368
ATGGAAGACCTTTCAGAGGTATTCGATATTTACGCCATCTGCGCCTGCTGCAAGGTCACC
CCTCCTAATGATGGGATAAAGAATGAGCCGTTTGGCCCGCGAACCTTTAGGGGTCTTGGA
AATAATGGGGCTCTCCCATGGAAATGCAACTCCGTTGACATGAAGTATTTCAGCTCGGTG
ACGACCTACGTGGATGAGTCCAAGTACGAGAAGTTAAAGTGGAAGAGGGAGAGGTACCTA
CAAAGAGAGGCCTCAGTGGGGAATGTTGAAACCCACTGTGGTGGTGACACTGTAGAGACG
GAGGATAACACCACCAAGCTGCAAAACGTTGTGGTAATGGGAAGAAGCAGTTGGGAGAGC
ATTCCCAAACAGTACAAACCACTCCCAAACAGAATCAATGTCGTTCTTTCCAAGACTCTA
ACACATGAACAGGTGAAGGAAAAAGTTTTTATAATTCAAAGTATAGATGACCTACTACTT
CTTTTAAAAAAGCTAAAGTACTACAAATGCTTCATTATTGGAGGAGCGCAAGTTTATAAG
GAATGTCTAAATAGGAACTTAATTAAGCAAATATACTTCACAAGGATTAACAACGCTTAC
CAGTGTGATGTTCTGTTCCCACAGTTTGATGAAGGCCAGTTTAGAATGA
>QEM370
ATGGAAGACCTTTCAGAGGTATTCGATATTTACGCCATCTGCGCCTGCTGCAAGGTCACC
CCTCCTAATGATGGGATAAAGAATGAGCCATTTGGCCCGCGAACCTTTAGGGGTCTTGGA
AATAATGGGGCTCTCCCATGGAAATGCAACTCCGTTGACATGAAGTATTTCAGCTCGGTG
ACGACCTACGTGGATGAGTCCAAGTACGAGAAGTTAAAGTGGAAGAGGGAGAGGTACCTA
CAAAGAGAGGCCTCAGTGGGGAATGTTGAAACCCACTGTGGTGGTGACACTGTAGAGACG
GAGGATAACACCACCAAGCTGCAAAACGTTGTGGTAATGGGAAGAAGCAGTTGGGAGAGC
ATTCCCAAACAGTACAAACCACTCCCAAACAGAATCAATGTCGTTCTTTCCAAGACTCTA
ACACATGAACAGGTGAAGGAAAAAGCTTTTATAATTCAAAGTATAGATGACCTACTACTT
CTTTTAAAAAAGCTAAAGTACTACAAATGCTTCATTATTGGAGGAGCGCAAGTTTATAAG
GAATGTCTAAATAGGAACTTAATTAAGCAGATATACTTCACAAGGATTAACAACGCTTAC
CAGTGTGATGTTCTGTTCCCACAGTTTGATGAAGGCCAGTTTAGAATGA
>QEM371
ATGGAAGACCTTTCAGAGGTATTCGATATTTACGCCATCTGCGCCTGCTGCAAGGTCACC
CCTCCTAATGATGGGATAAAGAATGAGCCATTTGGCCCGCGAACCTTTAGGGGTCTTGGA
AATAATGGGGCTCTCCCATGGAAATGCAACTCCGTTGACATGAAGTATTTCAGCTCGGTG
ACGACCTACGTGGATGAGTCCAAGTACGAGAAGTTAAAGTGGAAGAGGGAGAGGTACCTA
CAAAGAGAGGCCTCAGTGGGGAATGTTGAAACCCACTGTGGTGGTGACACTGTAGAGACG
GAGGATAACACCACCAAGCTGCAAAACGTTGTGGTAATGGGAAGAAGCAGTTGGGAGAGC
ATTCCCAAACAGTACAAACCACTCCCAAACAGAATCAATGTCGTTCTTTCCAAGACTCTA
ACACATGAACAGGTGAAGGAAAAAGTTTTTATAATTCAAAGTATAGATGACCTACTACTT
CTTTTAAAAAAGCTAAAGTACTACAAATGCTTCATTATTGGAGGAGCGCAAGTTTATAAG
GAATGTCTAAATAGGAACTTAATTAAGCAGATATACTTCACAAGGATTAACAACGCTTAC
CAGTGTGATGTTCTGTTCCCACAGTTTGATGAAGGCCAGTTTAGAATGA
>QEM376
ATGGAAGACCTTTCAGAGGTATTCGATATTTACGCCATCTGCGCCTGCTGCAAGGTCACC
CCTCCTAATGATGGGATAAAGAATGAGCCATTTGGCCCGCGAACCTTTAGGGGTCTTGGA
AATAATGGGGCTCTCCCATGGAAATGCAACTCCGTTGACATGAAGTATTTCAGCTCGGTG
ACGACCTACGTGGATGAGTCCAAGTACGAGAAGTTAAAGTGGAAGAGGGAGAGGTACCTA
CAAAGAGAGGCCTCAGTGGGGAATGTTGAAACCCACTGTGGTGGTGACACTGTAGAGACG
GAGGATAACACCACCAAGCTGCAAAACGTTGTGGTAATGGGAAGAAGCAGTTGGGAGAGC
ATTCCCAAACAGTACAAACCACTCCCAAACAGAATCAATGTCGTTCTTTCCAAGACTCTA
ACACATGAACAGGTGAAGGAAAAAGTTTTTATAATTCAGAGTATAGATGACCTACTACTT
CTTTTAAAAAAGCTGAAGTACTACAAATGCTTCATTATTGGAGGAGCGCAAGTTTATAAG
GAATGTCTAAATAGGAACTTAATTAAGCAGATATACTTCACAAGGATTAACAACGCTTAC
CAGTGTGATGTTCTGTTCCCACAGTTTGATGAAGGTCAGTTTAGAATGA
>QEM377
ATGGAAGACCTTTCAGAGGTATTCGATATTTACGCTATCTGCGCCTGCTGCAAGGTCACC
CCTCCTAATGATGGGATAAAGAATGAGCCATTTGGCCCGCGAACCTTTAGGGGTCTTGGA
AATAATGGGGCTCTCCCATGGAAATGCAACTCCGTTGACATGAAGTATTTCAGCTCGGTG
ACGACCTACGTGGATGAGTCCAAGTACGAGAAGTTAAAGTGGAAGAGGGAGAGGTACCTA
CAAAGAGAGGCCTCAGTGGGGAATGTTGAAACCCACTGTGGTGGTGACACTGTAGAGACG
GAGGATAACACCACCAAGCTGCAAAACGTTGTGGTAATGGGAAGAAGCAGTTGGGAGAGC
ATTCCCAAACAGTACAAACCACTCCCAAACAGAATCAATGTCGTTCTTTCCAAGACTCTA
ACACATGAACAGGTGAAGGAAAAAGTTTTTATAATTCAAAGTATAGATGACCTACTACTT
CTTTTAAAAAAGCTGAAGTACTACAAATGCTTCATTATTGGAGGAGCGCAAGTTTATAAG
GAATGTCTAAATAGGAACTTAATTAAGCAGATATACTTCACAAGGATTAACAACGCTTAC
CAGTGTGATGTTCTGTTCCCACAGTTTGATGAAGGCCAGTTTAGAATGA
>QEM378
ATGGAAGACCTTTCAGAGGTATTCGATATTTACGCTATCTGCGCCTGCTGCAAGGTCACC
CCTCCTAATGATGGGATAAAGAATGAGCCATTTGGCCCGCGAACCTTTAGGGGTCTTGGA
AATAATGGGGCTCTCCCATGGAAATGCAACTCCGTTGACATGAAGTATTTCAGCTCGGTG
ACGACCTACGTGGATGAGTCCAAGTACGAGAAGTTAAAGTGGAAGAGGGAGAGGTACCTA
CAAAGAGAGGCCTCAGTGGGGAATGTTGAAACCCACTGTGGTGGTGACACTGTAGAGACG
GAGGATAACACCACCAAGCTGCAAAACGTTGTGGTAATGGGAAGAAGCAGTTGGGAGAGC
ATTCCCAAACAGTACAAACCACTCCCAAACAGAATCAATGTCGTTCTTTCCAAGACTCTA
ACACATGAACAGGTGAAGGAAAAAGTTTTTATAATTCAAAGTATAGATGACCTACTACTT
CTTTTAAAAAAGCTGAAGTACTACAAATGCTTCATTATTGGAGGAGCGCAAGTTTATAAG
GAATGTCTAAATAGGAACTTAATTAAGCAGATATACTTCACAAGGATTAACAACGCTTAC
CAGTGTGATGTTCTGTTCCCACAGTTTGATGAAGGCCAGTTTAGAATGA
>QEM389
ATGGAAGACCTTTCAGAGGTATTCGATATTTACGCCATCTGCGCCTGCTGCAAGGTCACC
CCTCCTAATGATGGGATAAAGAATGAGCCATTTGGCCCGCGAACCTTTAGGGGTCTTGGA
AATAATGGGGCTCTCCCATGGAAATGCAACTCCGTTGACATGAAGTATTTCAGCTCGGTG
ACGACCTACGTGGATGAGTCCAAGTACGAGAAGTTAAAGTGGAAGAGGGGGAGGTACCTA
CAAAGAGAGGCCTCAGTGGGGAATGTTGAAACCCACTGTGGTGGTGACACTGTAGAGACG
GAGGATAACACCACCAAGCTGCAAAACGTTGTGGTAATGGGAAGAAGCAGTTGGGAGAGC
ATTCCCAAACAGTACAAACCACTCCCAAACAGAATCAATGTCGTTCTTTCCAAGACTCTA
ACACATGAACAGGTGAAGGAAAAAGTTTTTATAATTCAGAGTATAGATGACCTACTACTT
CTTTTAAAAAAGCTAAAGTACTACAAATGCTTCATTATTGGAGGAGCGCAAGTTTATAAG
GAATGTCTAAATAGGAACTTAATTAAGCAGATATACTTCACAAGGATTAACAACGCTTAC
CAGTGTGATGTTCTGTTCCCACAGTTTGATGAAGGCCAGTTTAGAATGA
>QEM393
ATGGAAGACCTTTCAGAGGTATTCGATATTTACGCCATCTGCGCCTGCTGCAAGGTCACC
CCTCCTAATGATGGGATAAAGAATGAGCCCTTTGGCCCGCGAACCTTTAGGGGTCTTGGA
AATAATGGGGCTCTCCCATGGAAATGCAACTCCGTTGACATGAAGTATTTCAGCTCGGTG
ACGACCTACGTGGATGAGTCCAAGTACGAGAAGTTAAAGTGGAAGAGGGAGAGGTACCTA
CAAAGAGAGGCCTCAGTGGGGAATGTTGAAACCCACTGTGGTGGTGATACTGTAGAGACG
GAGGATAACACCACCAAGCTGCAAAACGTTGTGGTAATGGGAAGAAGCAGTTGGGAGAGC
ATTCCCAAACAGTACAAACCACTCCCAAACAGAATCAATGTCGTTCTTTCCAAGACTCTA
ACACATGAACAGGTGAAGGAAAAAGTTTTTATAATTCAGAGTATAGATGACCTACTACTT
CTTTTAAAAAAGCTAAAGTACTACAAATGCTTCATTATTGGAGGAGCGCAAGTTTATAAG
GAATGTCTAAATAGGAACTTAATTAAGCAGATATACTTCACAAGGATTAACAACGCTTAC
CAGTGTGATGTTCTGTTCCCACAGTTTGATGAAGGCCAGTTTAGAATGA
>QEM398
ATGGAAGACCTTTCAGAGGTATTCGATATTTACGCCATCTGCGCCTGCTGCAAGGTCACC
CCTCCTAATGATGGGATAAAGAATGAGCCGTTTGGCCCGCGAACCTTTAGGGGTCTTGGA
AATAATGGGGCTCTCCCATGGAAATGCAACTCCGTTGACATGAAGTATTTCAGCTCGGTG
ACGACCTACGTGGATGAGTCCAAGTACGAGAAGTTAAAGTGGAAGAGGGAGAGGTACCTA
CAAAGAGAGGCCTCAGTGGGGAATGTTGAAACCCAATGTGGTGGTGACACTGTAGAGACG
GAGGATAACACCACCAAGCTGCAAAACGTTGTGGTAATGGGAAGAAGCAGTTGGGAGAGC
ATTCCCAAACAGTACAAACCACTCCCAAACAGAATCAATGTCGTTCTTTCCAAGACTCTA
ACACATGAACAGGTGAAGGAAAAAGTTTTTATAATTCAAAGTATAGATGACCTACTACTT
CTTTTAAAAAAGCTAAAGTACTACAAATGCTTCATTATTGGAGGAGCGCAAGTTTATAAG
GAATGTCTAAATAGGAACTTAATTAAGCAGATATACTTCACAAGGATTAACAACGCTTAC
CAGTGTGATGTTCTGTTCCCACAGTTTGATGAAGGCCAGTTTAGAATGA
>QEM399
ATGGAAGACCTTTCAGAGGTATTCGATATTTACGCCATCTGCGCCTGCTGCAAGGTCACC
CCTCCTAATGATGGGATAAAGAATGAGCCATTTGGCCCGCGAACCTTTAGGGGTCTTGGA
AATAATGGGGCTCTCCCATGGAAATGCAACTCCGTTGACATGAAGTATTTCAGCTCGGTG
ACGACCTACGTGGATGAGTCCAAGTACGAGAAGTTAAAGTGGAAGAGGGAGAGGTACCTA
CAAAGAGAGGCCTCAGTGGGGAATGTTGAAACCCACTGTGGTGGTGACACTGTAGAGACG
GAGGATAACACCACCAAGCTGCAAAACGTTGTGGTAATGGGAAGAAGCAGTTGGGAGAGC
ATTCCCAAACAGTACAAACCACTCCCAAACAGAATCAATGTCGTTCTTTCCAAGACTCTA
ACACATGAACAGGTGAAGGAAAAAGCTTTTATAATTCAAAGTATAGATGACCTACTACTT
CTTTTAAAAAAGCTAAAGTACTACAAATGCTTCATTATTGGAGGAGCGCAAGTTTATAAG
GAATGTCTAAATAGGAACTTAATTAAGCAGATATACTTCACAAGGATTAACAACGCTTAC
CAGTGTGATGTTCTGTTCCCACAGTTTGATGAAGGCCAGTTTAGAATGA
>QEM401
ATGGAAGACCTTTCAGAGGTATTCGATATTTACGCCATCTGCGCCTGCTGCAAGGTCACC
CCTCCTAATGATGGGATAAAGAATGAGCCATTTGGCCCGCGAACCTTTAGGGGTCTTGGA
AATAATGGGGCTCTCCCATGGAAATGCAACTCCGTTGACATGAAGTATTTCAGCTCGGTG
ACGACCTACGTGGATGAGTCCAAGTACGAGAAGTTAAAGTGGAAGAGGGAGAGGTACCTA
CAAAGAGAGGCCTCAGTGGGGAATGTTGAAACCCACTGTGGTGGTGACACTGTAGAGACG
GAGGATAACACCACCAAGCTGCAAAACGTTGTGGTAATGGGAAGAAGCAGTTGGGAGAGC
ATTCCCAAACAGTACAAACCACTCCCAAACAGAATCAATGTCGTTCTTTCCAAGACTCTA
ACACATGAACAGGTGAAGGAAAAAGTTTTTATAATTCAGAGTATAGATGACCTACTACTT
CTTTTAAAAAAGCTGAAGTACTACAAATGCTTCATTATTGGAGGAGCGCAAGTTTATAAG
GAATGTCTAAATAGGAACTTAATTAAGCAGATATACTTCACAAGGATTAACAACGCTTAC
CAGTGTGATGTTCTGTTCCCACAGTTTGATGAAGGCCAGTTTAGAATGA
>QEM402
ATGGAAGACCTTTCAGAGGTATTCGATATTTACGCCATCTGCGCCTGCTGCAAGGTCACC
CCTCCTAATGATGGGATAAAGAATGAGCCATTTGGCCCGCGAACCTTTAGGGGTCTTGGA
AATAATGGGGCTCTCCCATGGAAATGCAACTCCGTTGACATGAAGTATTTCAGCTCGGTG
ACGACCTACGTGGATGAGTCCAAGTACGAGAAGTTAAAGTGGAAGAGGGAGAGGTACCTA
CAAAGAGAGGCCTCAGTGGGGAATGTTGAAACCCACTGTGGTGGTGACACTGTAGAGACG
GAGGATAACACCACCAAGCTGCAAAACGTTGTGGTAATGGGAAGAAGCAGCTGGGAGAGC
ATTCCCAAACAGTACAAACCACTCCCAAACAGAATCAATGTCGTTCTTTCCAAGACTCTA
ACACATGAACAGGTGAAGGAAAAAGTTTTTATAATTCAGAGTATAGATGACCTACTACTT
CTTTTAAAAAAGCTGAAGTACTACAAATGCTTCATTATTGGAGGAGCGCAAGTTTATAAG
GAATGTCTAAATAGGAACTTAATTAAGCAAATATACTTCACAAGGATTAACAACGCTTAC
CAGTGTGATGTTCTGTTCCCACAGTTTGATGAAGGCCAGTTTAGAATGA
>QEM405
ATGGAAGACCTTTCAGAGGTATTCGATATTTACGCCATCTGCGCCTGCTGCAAGGTCACC
CCTCCTAATGATGGGATAAAGAATGAGCCATTTGGCCCGCTAACCTTTAGGGGTCTTGGA
AATAATGGGGCTCTCCCATGGAAATGCAACTCCGTTGACATGAAGTATTTCAGCTCGGTG
ACGACCTACGTGGATGAGTCCAAGTACGAGAAGTTAAAGTGGAAGAGGGAGAGGTACCTA
CAAAGAGAGGCTTCAGTGGGGAATGTTGAAACCCACTGTGGTGGTGACACTGTAGAGACG
GAGGATAACACCACCAAGCTGCAAAACGTTGTGGTAATGGGAAGAAGCAGTTGGGAGAGC
ATTCCCAAACAGTACAAACCACTCCCAAACAGAATCAATGTCGTTCTTTCCAAGACTCTA
ACACATGAACAGGTGAAGGAAAAAGTTTTTATAATTCAGAGTATAGATGACCTACTACTT
CTTTTAAAAAAGCTAAAGTACTACAAATGCTTCATTATTGGAGGAGCGCAAGTTTATAAG
GAATGTCTAAATAGGAACTTAATTAAGCAGATATACTTCACAAGGATTAACAACGCTTAC
CAGTGTGATGTTCTGTTCCCACAGTTTGATGAAGGCCAGTTTAGAATGA
>QEM407
ATGGAAGACCTTTCAGAGGTATTCGATATTTACGCCATCTGCGCCTGCTGCAAGGTCACC
CCTCCTAATGATGGGATAAAGAATGAGCCGTTTGGCCCGCGAACCTTTAGGGGTCTTGGA
AATAATGGGGCTCTCCCATGGAAATGCAACTCCGTTGACATGAAGTATTTCAGCTCGGTG
ACGACCTACGTGGATGAGTCCAAGTACGAGAAGTTAAAGTGGAAGAGGGAGAGGTACCTA
CAAAGAGAGGCCTCAGTGGGGAATGTTGAAACCCAATGTGGTGGTGACACTGTAGAGACG
GAGGATAACACCACCAAGCTGCAAAACGTTGTGGTAATGGGAAGAAGCAGTTGGGAGAGC
ATTCCCAAACAGTACAAACCACTCCCAAACAGAATCAATGTCGTTCTTTCCAAGACTCTA
ACACATGAACAGGTGAAGGAAAAAGTTTTTATAATTCAAAGTATAGATGACCTACTACTT
CTTTTAAAAAAGCTAAAGTACTACAAATGCTTCATTATTGGAGGAGCGCAAGTTTATAAG
GAATGTCTAAATAGGAACTTAATTAAGCAGATATACTTCACAAGGATTAACAACGCTTAC
CAGTGTGATGTTCTGTTCCCACAGTTTGATGAAGGCCAGTTTAGAATGA
>QEM410
ATGGAAGACCTTTCAGAGGTATTCGATATTTACGCCATCTGCGCCTGCTGCAAGGTCACC
CCTCCTAATGATGGGATAAAGAATGAGCCATTTGGCCCGCGAACCTTTAGGGGTCTTGGA
AATAATGGGGCTCTCCCATGGAAATGCAACTCCGTTGACATGAAGTATTTCAGCTCGGTG
ACGACCTACGTGGATGAGTCCAAGTACGAGAAGTTAAAGTGGAAGAGGGAGAGGTACCTA
CAAAGAGAGGCCTCAGTGGGGAATGTTGAAACCCACTGTGGTGGTGACACTGTAGAGACG
GAGGATAACACCACCAAGCTGCAAAACGTTGTGGTAATGGGAAGAAGCAGTTGGGAGAGC
ATTCCCAAACAGTACAAACCACTCCCAAACAGAATCAATGTCGTTCTTTCCAAGACTCTA
ACACATGAACAGGTGAAGGAAAAAGTTTTTATAATTCAGAGTATAGATGACCTACTACTT
CTTTTAAAAAAGCTAAAGTACTACAAATGCTTCATTATTGGAGGAGCGCAAGTTTATAAG
GAATGTCTAAATAGGAACTTAATTAAGCAGATATACTTCACAAGGATTAACAACGCTTAC
CAGTGTGATGTTCTGTTCCCACAGTTTGATGAAGGCCAGTTTAGAATGA
>QEM422
ATGGAAGACCTTTCAGAGGTATTCGATATTTACGCCATCTGCGCCTGCTGCAAGGTCACC
CCTCCTAATGATGGGATAAAGAATGAGCCATTTGGCCCGCGAACCTTTAGGGGTCTTGGA
AATAATGGGGCTCTCCCATGGAAATGCAACTCCGTTGACATGAAGTATTTCAGCTCGGTG
ACGACCTACGTGGATGAGTCCAAGTACGAGAAGTTAAAGTGGAAGAGGGAGAGGTACCTA
CAAAGAGAGGCCTCAGTGGGGAATGTTGAAACCCACTGTGGTGGTGACACTGTAGAGACG
GAGGATAACACCACCAAGCTGCAAAACGTTGTGGTAATGGGAAGAAGCAGTTGGGAGAGC
ATTCCCAAACAGTACAAACCACTCCCAAACAGAATCAATGTCGTTCTTTCCAAGACTCTA
ACACATGAACAGGTGAAGGAAAAAGTTTTTATAATTCAGAGTATAGATGACCTACTACTT
CTTTTAAAAAAGCTAAAGTACTACAAATGCTTCATTATTGGAGGAGCGCAAGTTTATAAG
GAATGTCTAAATAGGAACTTAATTAAGCAGATATACTTCACAAGGATTAACAACGCTTAC
CAGTGTGATGTTCTGTTCCCACAGTTTGATGAAGGCCAGTTTAGAATGA
>QEM427
ATGGAAGACCTTTCAGAGGTATTCGATATTTACGCCATCTGCGCCTGCTGCAAGGTCACC
CCTCCTAATGATGGGATAAAGAATGAGCCATTTGGCCCGCGAACCTTTAGGGGTCTTGGA
AATAATGGGGCTCTCCCATGGAAATGCAACTCCGTTGACATGAAGTATTTCAGCTCGGTG
ACGACCTACGTGGATGAGTCCAAGTACGAGAAGTTAAAGTGGAAGAGGGAGAGGTACCTA
CAAAGAGAGGCCTCAGTGGGGAATGTTGAACCCCACTGTGGTGGTGACACTGTAGAGACG
GAGGATAACACCACCAAGCTGCAAAACGTTGTGGTAATGGGAAGAAGCAGTTGGGAGAGC
ATTCCCAAACAGTACAAACCACTCCCAAACAGAATCAATGTCGTTCTTTCCAAGACTCTA
ACACATGAACAGGTGAAGGAAAAAGTTTTTATAATTCAGAGTATAGATGACCTACTACTT
CTTTTAAAAAAGCTGAAGTACTACAAATGCTTCATTATTGGAGGAGCGCAAGTTTATAAG
GAATGTCTAAATAGGAACTTAATTAAGCAGATATACTTCACAAGGATTAACAACGCTTAC
CAGTGTGATGTTCTGTTCCCACAGTTTGATGAAGGCCAGTTTAGAATGA
>QEM428
ATGGAAGACCTTTCAGAGGTATTCGATATTTACGCCATCTGCGCCTGCTGCAAGGTCACC
CCTCCTAATGATGGGATAAAGAATGAGCCATTTGGCCCGCGAACCTTTAGGGGTCTTGGA
AATAATGGGGCTCTCCCATGGAAATGCAACTCCGTTGACATGAAGTATTTCAGCTCGGTG
ACGACCTACGTGGATGAGTCCAAGTACGAGAAGTTAAAGTGGAAGAGGGAGAGGTACCTA
CAAAGAGAGGCCTCAGTGGGGAATGTTGAACCCCACTGTGGTGGTGACACTGTAGAGACG
GAGGATAACACCACCAAGCTGCAAAACGTTGTGGTAATGGGAAGAAGCAGTTGGGAGAGC
ATTCCCAAACAGTACAAACCACTCCCAAACAGAATCAATGTCGTTCTTTCCAAGACTCTA
ACACATGAACAGGTGAAGGAAAAAGTTTTTATAATTCAGAGTATAGATGACCTACTACTT
CTTTTAAAAAAGCTGAAGTACTACAAATGCTTCATTATTGGAGGAGCGCAAGTTTATAAG
GAATGTCTAAATAGGAACTTAATTAAGCAGATATACTTCACAAGGATTAACAACGCTTAC
CAGTGTGATGTTCTGTTCCCACAGTTTGATGAAGGCCAGTTTAGAATGA
>QEM443
ATGGAAGACCTTTCAGAGGTATTCGATATTTACGCCATCTGCGCCTGCTGCAAGGTCACC
CCTCCTAATGATGGGATAAAGAATGAGCCATTTGGCCCGCGAACCTTTAGGGGTCTTGGA
AATAATGGGGCTCTCCCATGGAAATGCAACTCCGTTGACATGAAGTATTTCAGCTCGGTG
ACGACCTACGTGGATGAGTCCAAGTACGAGAAGTTAAAGTGGAAGAGGGAGAGGTACCTA
CAAAGAGAGGCCTCAGTGGGGAATGTTGAACCCCACTGTGGTGGTGACACTGTAGAGACG
GAGGATAACACCACCAAGCTGCAAAACGTTGTGGTAATGGGAAGAAGCAGTTGGGAGAGC
ATTCCCAAACAGTACAAACCACTCCCAAACAGAATCAATGTCGTTCTTTCCAAGACTCTA
ACACATGAACAGGTGAAGGAAAAAGTTTTTATAATTCAGAGTATAGATGACCTACTACTT
CTTTTAAAAAAGCTAAAGTACTACAAATGCTTCATTATTGGAGGAGCGCAAGTTTATAAG
GAATGTCTAAATAGGAACTTAATTAAGCAAATATACTTCACAAGGATTAACAACGCTTAC
CAGTGTGATGTTCTGTTCCCACAGTTTGATGAAGGCCAGTTTAGAATGA
>QEM446
ATGGAAGACCTTTCAGAGGTATTCGATATTTACGCCATCTGCGCCTGCTGCAAGGTCACC
CCTCCTAATGATGGGATAAAGAATGAGCCATTTGGCCCGCGAACCTTTAGGGGTCTTGGA
AATAATGGGGCTCTCCCATGGAAATGCAACTCCGTTGACATGAAGTATTTCAGCTCGGTG
ACGACCTACGTGGATGAGTCCAAGTACGAGAAGTTAAAGTGGAAGAGGGAGAGGTACCTA
CAAAGAGAGGCCTCAGTGGGGAATGTTGAAACCCACTGTGGTGGTGACACTGTAGAGACG
GAGGATAACACCACCAAGCTGCAAAACGTTGTGGTAATGGGAAGAAGCAGTTGGGAGAGC
ATTCCCAAACAGTACAAACCACTCCCAAACAGAATCAATGTCGTTCTTTCCAAGACTCTA
ACACATGAACAGGTGAAGGAAAAAGTTTTTATAATTCAGAGTATAGATGACCTACTACTT
CTTTTAAAAAAGCTAAAGTACTACAAATGCTTCATTATTGGAGGAGCGCAAGTTTATAAG
GAATGTCTAAATAGGAACTTAATTAAGCAGATATACTTCACAAGGATTAACAACGCTTAC
CAGTGTGATGTTCTGTTCCCACAGTTTGATGAAGACCAGTTTAGAATGA
>QEM447
ATGGAAGACCTTTCAGAGGTATTCGATATTTACGCCATCTGCGCCTGCTGCAAGGTCACC
CCTCCTAATGATGGGATAAAGAATGAGCCATTTGGCCCGCGAACCTTTAGGGGTCTTGGA
AATAATGGGGCTCTCCCATGGAAATGCAACTCCGTTGACATGAAGTATTTCAGCTCGGTG
ACGACCTACGTGGATGAGTCCAAGTACGAGAAGTTAAAGTGGAAGAGGGAGAGGTACCTA
CAAAGAGAGGCCTCAGTGGGGAATGTTGAAACCCACTGTGGTGGTGACACTGTAGAGACG
GAGGATAACACCACCAAGCTGCAAAACGTTGTGGTAATGGGAAGAAGCAGTTGGGAGAGC
ATTCCCAAACAGTACAAACCACTCCCAAACAGAATCAATGTCGTTCTTTCCAAGACTCTA
ACACATGAACAGGTGAAGGAAAAAGTTTTTATAATTCAGAGTATAGATGACCTACTACTT
CTTTTAAAAAAGCTAAAGTACTACAAATGCTTCATTATTGGAGGAGCGCAAGTTTATAAG
GAATGTCTAAATAGGAACTTAATTAAGCAGATATACTTCACAAGGATTAACAACGCTTAT
CAGTGTGATGTTCTGTTCCCACAGTTTGATGAAGG-CAGTTTAGAATGA
>QEM448
ATGGAAGACCTTTCAGAGGTATTCGATATTTACGCCATCTGCGCCTGCTGCAAGGTCACC
CCTCCTAATGATGGGATAAAGAATGAGCCATTTGGCCCGCGAACCTTTAGGGGTCTTGGA
AATAATGGGGCTCTCCCATGGAAATGCAACTCCGTTGACATGAAGTATTTCAGCTCGGTG
ACGACCTACGTGGATGAGTCCAAGTACGAGAAGTTAAAGTGGAAGAGGGAGAGGTACCTA
CAAAGAGAGGCCTCAGTGGGGAATGTTGAAACCCACTGTGGTGGTGACACTGTAGAGACG
GAGGATAACACCACCAAGCTGCAAAACGTTGTGGTAATGGGAAGAAGCAGTTGGGAGAGC
ATTCCCAAACAGTACAAACCACTCCCAAACAGAATCAATGTCGTTCTTTCCAAGACTCTA
ACACATGAACAGGTGAAGGAAAAAGTTTTTATAATTCAGAGTATAGATGACCTACTACTT
CTTTTAAAAAAGCTAAAGTACTACAAATGCTTCATTATTGGAGGAGCGCAAGTTTATAAG
GAATGTCTAAATAGGAACTTAATTAAGCAGATATACTTCACAAGGATTAACAACGCTTAC
CAGTGTGATGTTCTGTTCCCACAGTTTGATGAAGGCCAGTTTAGAATGA
>QEM450
ATGGAAGACCTTTCAGAGGTATTCGATATTTACGCCATCTGCGCCTGCTGCAAGGTCACC
CCTCCTAATGATGGGATAAAGAATGAGCCATTTGGCCCGCGAACCTTTAGGGGTCTTGGA
AATAATGGGGCTCTCCCATGGAAATGCAACTCCGTTGACATGAAGTATTTCAGCTCGGTG
ACGACCTACGTGGATGAGTCCAAGTACGAGAAGTTAAAGTGGAAGAGGGAGAGGTACCTA
CAAAGAGAGGCTTCAGTGGGGAATGTTGAAACCCACTGTGGTGGTGACACTGTAGAGACG
GAGGATAACACCACCAAGCTGCAAAACGTTGTGGTAATGGGAAGAAGCAGTTGGGAGAGC
ATTCCCAAACAGTACAAACCACTCCCAAACAGAATCAATGTCGTTCTTTCCAAGACTCTA
ACACATGAACAGGTGAAGGAAAAAGTTTTTATAATTCAGAGTATAGATGACCTACTACTT
CTTTTAAAAAAGCTAAAGTACTACAAATGCTTCATTATTGGAGGAGCGCAAGTTTATAAG
GAATGTCTAAATAGGAACTTAATTAAGCAGATATACTTCACAAGGATTAACAACGCTTAC
CAGTGTGATGTTCTGTTCCCACAGTTTGATGAAGGCCAGTTTAGAATGA
>QEM451
ATGGAAGACCTTTCAGAGGTATTCGATATTTACGCCATCTGCGCCTGCTGCAAGGTCACC
CCTCCTAATGATGGGATAAAGAATGAGCCATTTGGCCCGCGAACCTTTAGGGGTCTTGGA
AATAATGGGGCTCTCCCATGGAAATGCAACTCCGTTGACATGAAGTATTTCAGCTCGGTG
ACGACCTACGTGGATGAGTCCAAGTACGAGAAGTTAAAGTGGAAGAGGGAGAGGTACCTA
CAAAGAGAGGCCTCAGTGGGGAATGTTGAAACCCACTGTGGTGGTGACACTGTAGAGACG
GAGGATAACACCACCAAGCTGCAAAACGTTGTGGTAATGGGAAGAAGCAGTTGGGAGAGC
ATTCCCAAACAGTACAAACCACTCCCAAACAGAATCAATGTCGTTCTTTCCAAGACTCTA
ACACATGAACAGGTGAAGGAAAAAGTTTTTATAATTCAGAGTATAGATGACCTACTACTT
CTTTTAAAAAAGCTAAAGTACTACAAATGCTTCATTATTGGAGGAGCGCAAGTTTATAAG
GAATGTCTAAATAGGAACTTAATTAAGCAGATATACTTCACAAGGATTAACAACGCTTAC
CAGTGTGATGTTCTGTTCCCACAGTTTGATGAAGGCCAGTTTAGAATGA
>QEM454
ATGGAAGACCTTTCAGAGGTATTCGATATTTACGCCATCTGCGCCTGCTGCAAGGTCACC
CCTCCTAATGATGGGATAAAGAATGAGCCATTTGGCCCGCGAACCTTTAGGGGTCTTGGA
AATAATGGGGCTCTCCCATGGAAATGCAACTCCGTTGACATGAAGTATTTCAGCTCGGTG
ACGACCTACGTGGATGAGTCCAAGTACGAGAAGTTAAAGTGGAAGAGGGAGAGGTACCTA
CAAAGAGAGGCCTCAGTGGGGAATGTTGAAACCCACTGTGGTGGTGACACTGTAGAGACG
GAGGATAACACCACCAAGCTGCAAAACGTTGTGGTAATGGGAAGAAGCAGTTGGGAGAGC
ATTCCCAAACAGTACAAACCACTCCCAAACAGAATCAATGTCGTTCTTTCCAAGACTCTA
ACACATGAACAGGTGAAGGAAAAAGTTTTTATAATTCAGAGTATAGATGACCTACTACTT
CTTTTAAAAAAGCTGAAGTACTACAAATGCTTCATTATTGGAGGAGCGCAAGTTTATAAG
GAATGTCTAAATAGGAACTTAATTAAGCAGATATACTTCACAAGGATTAACAACGCTTAC
CAGTGTGATGTTCTGTTCCCACAGTTTGATGAAGGCCAGTTTAGAATGA
>QEM456
ATGGAAGACCTTTCAGAGGTATTCGATATTTACGCCATCTGCGCCTGCTGCAAGGTCACC
CCTCCTAATGATGGGATAAAGAATGAGCCATTTGGCCCGCGAACCTTTAGGGGTCTTGGA
AATAATGGGGCTCTCCCATGGAAATGCAACTCCGTTGACATGAAGTATTTCAGCTCGGTG
ACGACCTACGTGGATGAGTCCAAGTACGAGAAGTTAAAGTGGAAGAGGGAGAGGTACCTA
CAAAGAGAGGCTTCAGTGGGGAATGTTGAAACCCACTGTGGTGGTGACACTGTAGAGACG
GAGGATAACACCACCAAGCTGCAAAACGTTGTGGTAATGGGAAGAAGCAGTTGGGAGAGC
ATTCCCAAACAGTACAAACCACTCCCAAACAGAATCAATGTCGTTCTTTCCAAGACTCTA
ACACATGAACAGGTGAAGGAAAAAGTTTTTATAATTCAGAGTATAGATGACCTACTACTT
CTTTTAAAAAAGCTAAAGTACTACAAATGCTTCATTATTGGAGGAGCGCAAGTTTATAAG
GAATGTCTAAATAGGAACTTAATTAAGCAGATATACTTCACAAGGATTAACAACGCTTAC
CAGTGTGATGTTCTGTTCCCACAGTTTGATGAAGGCCAGTTTAGAATGA
>QEM459
ATGGAAGACCTTTCAGAGGTATTCGATATTTACGCCATCTGCGCCTGCTGCAAGGTCACC
CCTCCTAATGATGGGATAAAGAATGAGCCATTTGGCCCGCGAACCTTTAGGGGTCTTGGA
AATAATGGGGCTCTCCCATGGAAATGCAACTCCGTTGACATGAAGTATTTCAGCTCGGTG
ACGACCTACGTGGATGAGTCCAAGTACGAGAAGTTAAAGTGGAAGAGGGAGAGGTACCTA
CAAAGAGAGGCCTCAGTGGGGAATGTTGAAACCCACTGTGGTGGTGACACTGTAGAGACG
GAGGATAACACCACCAAGCTGCAAAACGTTGTGGTAATGGGAAGAAGCAGTTGGGAGAGC
ATTCCCAAACAGTACAAACCACTCCCAAACAGAATCAATGTCGTTCTTTCCAAGACTCTA
ACACATGAACAGGTGAAGGAAAAAGTTTTTATAATTCAGAGTATAGATGACCTACTACTT
CTTTTAAAAAAGCTGAAGTACTACAAATGCTTCATTATTGGAGGAGCGCAAGTTTATAAG
GAATGTCTAAATAGGAACTTAATTAAGCAGATATACTTCACAAGGATTAACAACGCTTAC
CAGTGTGATGTTCTGTTCCCACAGTTTGATGAAGGTCAGTTTAGAATGA
>QEM463
ATGGAAGACCTTTCAGAGGTATTCGATATTTACGCCATCTGCGCCTGCTGCAAGGTCACC
CCTCCTAATGATGGGATAAAGAATGAGCCATTTGGCCCGCGAACCTTTAGGGGTCTTGGA
AATAATGGGGCTCTCCCATGGAAATGCAACTCCGTTGACATGAAGTATTTCAGCTCGGTG
ACGACCTACGTGGATGAGTCCAAGTACGAGAAGTTAAAGTGGAAGAGGGAGAGGTACCTA
CAAAGAGAGGCCTCAGTGGGGAATGTTGAAACCCACTGTGGTGGTGACACTGTAGAGACG
GAGGATAACACCACCAAGCTGCAAAACGTTGTGGTAATGGGAAGAAGCAGTTGGGAGAGC
ATTCCCAAACAGTACAAACCACTCCCAAACAGAATCAATGTCGTTCTTTCCAAGACTCTA
ACACATGAACAGGTGAAGGAAAAAGTTTTTATAATTCAGAGTATAGATGACCTACTACTT
CTTTTAAAAAAGCTAAAGTACTACAAATGCTTCATTATTGGAGGAGCGCAAGTTTATAAG
GAATGTCTAAATAGGAACTTAATTAAGCAGATATACTTCACAAGGATTAACAACGCTTAC
CAGTGTGATGTTCTGTTCCCACAGTTTGATGAAGGCCAGTTTAGAATGA
>QEM469
ATGGAAGACCTTTCAGAGGTATTCGATATTTACGCCATCTGCGCCTGCTGCAAGGTCACC
CCTCCTAATTATGGGATAAAGAATGAGCCATTTGGCCCGCGAACCTTTAGGGGTCTTGGA
AATAATGGGGCTCTCCCATGGAAATGCAACTCCGTTGACATGAAGTATTTCAGCTCGGTG
ACGACCTACGTGGATGAGTCCAAGTACGAGAAGTTAAAGTGGAAGAGGGAGAGGTACCTA
CAAAGAGAGGCCTCAGTGGGGAATGTTGAAACCCACTGTGGTGGTGACACAGTAGAGACG
GAGGATAACACCACCAAGCTGCAAAACGTTGTGGTAATGGGAAGAAGCAGTTGGGAGAGC
ATTCCCAAACAGTACAAACCACTCCCAAACAGAATCAATGTCGTTCTTTCCAAGACTCTA
ACACATGAACAGGTGAAGGAAAAAGTTTTTATAATTCAAAGTATAGATGACCTACTACTT
CTTTTAAAAAAGCTAAAGTACTACAAATGCTTCATTATTGGAGGAGCGCAAGTTTATAAG
GAATGTCTAAATAGGAACTTAATTAAGCAGATATACTTCACAAGGATTAACAACGCTTAC
CAGTGTGATGTTCTGTTCCCACAGTTTGATGAAGGCCAGTTTAGAATGA
>QEM471
ATGGAAGACCTTTCAGAGGTATTCGATATTTACGCCATCTGCGCCTGCTGCAAGGTCACC
CCTCCTAATGATGGGATAAAGAATGAGCCATTTGGCCCGCGAACCTTTAGGGGTCTTGGA
AATAATGGGGCTCTCCCATGGAAATGCAACTCCGTTGACATGAAGTATTTCAGCTCGGTG
ACGACCTACGTGGATGAGTCCAAGTACGAGAAGTTAAAGTGGAAGAGGGAGAGGTACCTA
CAAAGAGAGGCCTCAGTGGGGAATGTTGAAACCCACTGTGGTGGTGACACTGTAGAGACG
GAGGATAACACCACCAAGCTGCAAAACGTTGTGGTAATGGGAAGAAGCAGTTGGGAGAGC
ATTCCCAAACAGTACAAACCACTCCCAAACAGAATCAATGTCGTTCTTTCCAAGACTCTA
ACACATGAACAGGTGAAGGAAAAAGTTTTTATAATTCAAAGTATAGATGACCTACTACTT
CTTTTAAAAAAGCTAAAGTACTACAAATGCTTCATTATTGGAGGAGCGCAAGTTTATAAG
GAATGTCTAAATAGGAACTTAATTAAGCAGATATACTTCACAAGGATTAACAACGCTTAC
CAGTGTGATGTTCTGTTCCCACAGTTTGATGAAGGCCAGTTTAGAATGA
>QEM476
ATGGAAGACCTTTCAGAGGTATTCGATATTTACGCCATCTGCGCCTGCTGCAAGGTCACC
CCTCCTAATGATGGGATAAAGAATGAGCCATTTGGCCCGCTAACCTTTAGGGGTCTTGGA
AATAATGGGGCTCTCCCATGGAAATGCAACTCCGTTGACATGAAGTATTTCAGCTCGGTG
ACGACCTACGTGGATGAGTCCAAGTACGAGAAGTTAAAGTGGAAGAGGGAGAGGTACCTA
CAAAGAGAGGCCTCAGTGGGGAATGTTGAAACCCACTGTGGTGGTGACACTGTAGAGACG
GAGGATAACACCACCAAGCTGCAAAACGTTGTGGTAATGGGAAGAAGCAGTTGGGAGAGC
ATTCCCAAACAGTACAAACCACTCCCAAACAGAATCAATGTCGTTCTTTCCAAGACTCTA
ACACATGAACAGGTGAAGGAAAAAGTATTTATAATTCAGAGTATAGATGACCTACTACTT
CTTTTAAAAAAGCTGAAGTACTACAAATGCTTCATTATTGGAGGAGCGCAAGTTTATAAG
GAATGTCTAAATAGGAACTTAATTAAGCAGATATACTTCACAAGGATTAACAACGCTTAC
CAGTGTGATGTTCTGTTCCCACAGTTTGATGAAGGCCAGTTTAGAATGA
>QEM477
ATGGAAGACCTTTCAGAGGTATTCGATATTTACGCCATCTGCGCCTGCTGCAAGGTCACC
CCTCCTAATGATGGGATAAAGAATGAGCCGTTTGGCCCGCGAACCTTTAGGGGTCTTGGA
AATAATGGGGCTCTCCCATGGAAATGCAACTCCGTTGATATGAAGTATTTCAGCTCGGTG
ACGACCTACGTGGATGAGTCCAAGTACGAGAAGTTAAAGTGGAAGAGGGAGAGGTACCTA
CAAAGAGAGGCCTCAGTGGGGAATGTTGAAACCCACTGTGGTGGTGACACTGTAGAGACG
GAGGATAACACCACCAAGCTGCAAAACGTTGTGGTAATGGGAAGAAGCAGTTGGGAGAGC
ATTCCCAAACAGTACAAACCACTCCCAAACAGAATCAATGTCGTTCTTTCCAAGACTCTA
ACACATGAACAGGTGAAGGAAAAAGTTTTTATAATTCAGAGTATAGATGACCTACTACTT
CTTTTAAAAAAGCTGAAGTACTACAAATGCTTCATTATTGGAGGAGCGCAAGTTTATAAG
GAATGTCTAAATAGGAACTTAATTAAGCAGATATACTTCACAAGGATTAACAACGCTTAC
CAGTGTGATGTTCTGTTCCCACAGTTTGATGAAGGCCAGTTTAGAATGA
>QEM482
ATGGAAGACCTTTCAGAGGTATTCGATATTTACGCCATCTGCGCCTGCTGCAAGGTCACC
CCTCCTAATGATGGGATAAAGAATGAGCCATTTGGCCCGCGAACCTTTAGGGGTCTTGGA
AATAATGGGGCTCTCCCATGGAAATGCAACTCCGTTGACATGAAGTATTTCAGCTCGGTG
ACGACCTACGTGGATGAGTCCAAGTACGAGAAGTTAAAGTGGAAGAGGGAGAGGTACCTA
CAAAGAGAGGCCTCAGTGGGGAATGTTGAAACCCACTGTGGTGGTGACACTGTAGAGACG
GAGGATAACACCACCAAGCTGCAAAACGTTGTGGTAATGGGAAGAAGCAGTTGGGAGAGC
ATTCCCAAACAGTACAAACCACTCCCAAACAGAATCAATGTCGTTCTTTCCAAGACTCTA
ACACATGAACAGGTGAAGGAAAAAGTTTTTATAATTCAGAGTATAGATGACCTACTACTT
CTTTTAAAAAAGCTAAAGTACTACAAATGCTTCATTATTGGAGGAGCGCAAGTTTATAAG
GAATGTCTAAATAGGAACTTAATTAAGCAAATATACTTCACAAGGATTAACAACGCTTAC
CAGTGTGATGTTCTGTTCCCACAGTTTGATGAAGGCCAGTTTAGAATGA
>QEM483
ATGGAAGACCTTTCAGAGGTATTCGATATTTACGCCATCTGCGCCTGCTGCAAGGTCACC
CCTCCTAATGATGGGATAAAGAATGAGCCATTTGGCCCGCTAACCTTTAGGGGTCTTGGA
AATAATGGGGCTCTCCCATGGAAATGCAACTCCGTTGACATGAAGTATTTCAGCTCGGTG
ACGACCTACGTGGATGAGTCCAAGTACGAGAAGTTAAAGTGGAAGAGGGAGAGGTACCTA
CAAAGAGAGGCTTCAGTGGGGAATGTTGAAACCCACTGTGGTGGTGACACTGTAGAGACG
GAGGATAACACCACCAAGCTGCAAAACGTTGTGGTAATGGGAAGAAGCAGTTGGGAGAGC
ATTCCCAAACAGTACAAACCACTCCCAAACAGAATCAATGTCGTTCTTTCCAAGACTCTA
ACACATGAACAGGTGAAGGAAAAAGTTTTTATAATTCAGAGTATAGATGACCTACTACTT
CTTTTAAAAAAGCTAAAGTACTACAAATGCTTCATTATTGGAGGAGCGCAAGTTTATAAG
GAATGTCTAAATAGGAACTTAATTAAGCAGATATACTTCACAAGGATTAACAACGCTTAT
CAGTGTGATGTTCTGTTCCCACAGTTTGATGAAGGCCAGTTTAGAATGA
>QEM485
ATGGAAGACCTTTCAGAGGTATTCGATATTTACGCCATCTGCGCCTGCTGCAAGGTCACC
CCTCCTAATGATGGGATAAAGAATGAGCCATTTGGCCCGCGAACCTTTAGGGGTCTTGGA
AATAATGGGGCTCTCCCATGGAAATGCAACTCCGTTGACATGAAGTATTTCAGCTCGGTG
ACGACCTACGTGGATGAGTCCAAGTACGAGAAGTTAAAGTGGAAGAGGGAGAGGTACCTA
CAAAGAGAGGCTTCAGTGGGGAATGTTGAAACCCACTGTGGTGGTGACACTGTAGAGACG
GAGGATAACACCACCAAGCTGCAAAACGTTGTGGTAATGGGAAGAAGCAGTTGGGAGAGC
ATTCCCAAACAGTACAAACCACTCCCAAACAGAATCAATGTCGTTCTTTCCAAGACTCTA
ACACATGAACAGGTGAAGGAAAAAGTTTTTATAATTCAGAGTATAGATGACCTACTACTT
CTTTTAAAAAAGCTAAAGTACTACAAATGCTTCATTATTGGAGGAGCGCAAGTTTATAAG
GAATGTCTAAATAGGAACTTAATTAAGCAGATATACTTCACAAGGATTAACAACGCTTAC
CAGTGTGATGTTCTGTTCCCACAGTTTGATGAAGGCCAGTTTAGAATGA
>QEM487
ATGGAAGACCTTTCAGAGGTATTCGATATTTACGCCATCTGCGCCTGCTGCAAGGTCACC
CCTCCTAATGATGGGATAAAGAATGAGCCATTTGGCCCGCGAACCTTTAGGGGTCTTGGA
AATAATGGGGCTCTCCCATGGAAATGCAACTCCGTTGACATGAAGTATTTCAGCTCGGTG
ACGACCTACGTGGATGAGTCCAAGTACGAGAAGTTAAAGTGGAAGAGGGAGAGGTACCTA
CAAAGAGAGGCCTCAGTGGGGAATGTTGAAACCCACTGTGGTGGTGACACTGTAGAGACG
GAGGATAACACCACCAAGCTGCAAAACGTTGTGGTAATGGGAAGAAGCAGTTGGGAGAGC
ATTCCCAAACAGTACAAACCACTCCCAAACAGAATCAATGTCGTTCTTTCCAAGACTCTA
ACACATGAACAGGTGAAGGAAAAAGTTTTTATAATTCAGAGTATAGATTACCTACTACTT
CTTTTAAAAAAGCTGAAGTACTACAAATGCTTCATTATTGGAGGAGCGCAAGTTTATAAG
GAATGTCTAAATAGGAACTTAATTAAGCAGATATACTTCACAAGGATTAACAACGCTTAC
CAGTGTGATGTTCTGTTCCCACAGTTTGATGAAGGCCAGTTTAGAATGA
>QEM490
ATGGAAGACCTTTCAGAGGTATTCGATATTTACGCCATCTGCGCCTGCTGCAAGGTCACC
CCTCCTAATGATGGGATAAAGAATGAGCCATTTGGCCCGCGAACCTTTAGGGGTCTTGGA
AATAATGGGGCTCTCCCATGGAAATGCAACTCCGTTGACATGAAGTATTTCAGCTCGGTG
ACGACCTACGTGGATGAGTCCAAGTACGAGAAGTTAAAGTGGAAGAGGGAGAGGTACCTA
CAAAGAGAGGCTTCAGTGGGGAATGTTGAAACCCACTGTGGTGGTGACACTGTAGAGACG
GAGGATAACACCACCAAGCTGCAAAACGTTGTGGTAATGGGAAGAAGCAGTTGGGAGAGC
ATTCCCAAACAGTACAAACCACTCCCAAACAGAATCAATGTCGTTCTTTCCAAGACTCTA
ACACATGAACAGGTGAAGGAAAAAGTTTTTATAATTCAGAGTATAGATGACCTACTACTT
CTTTTAAAAAAGCTAAAGTACTACAAATGCTTCATTATTGGAGGAGCGCAAGTTTATAAG
GAATGTCTAAATAGGAACTTAATTAAGCAGATATACTTCACAAGGATTAACAACGCTTAC
CAGTGTGATGTTCTGTTCCCACAGTTTGATGAAGGCCAGTTTAGAATGA
>QEM492
ATGGAAGACCTTTCAGAGGTATTCGATATTTACGCCATCTGCGCCTGCTGCAAGGTCACC
CCTCCTAATGATGGGATAAAGAATGAGCCATTTGGCCCGCTAACCTTTAGGGGTCTTGGA
AATAATGGGGCTCTCCCATGGAAATGCAACTCCGTTGACATGAAGTATTTCAGCTCGGTG
ACGACCTACGTGGATGAGTCCAAGTACGAGAAGTTAAAGTGGAAGAGGGAGAGGTACCTA
CAAAGAGAGGCCTCAGTGGGGAATGTTGAAACCCACTGTGGTGGTGACACTGTAGAGACG
GAGGATAACACCACCAAGCTGCAAAACGTTGTGGTAATGGGAAGAAGCAGTTGGGAGAGC
ATTCCCAAACAGTACAAACCACTCCCAAACAGAATCAATGTCGTTCTTTCCAAGACTCTA
ACACATGAACAGGTGAAGGAAAAAGTTTTTATAATTCAGAGTATAGATGACCTACTACTT
CTTTTAAAAAAGCTAAAGTACTACAAATGCTTCATTATTGGAGGAGCGCAAGTTTATAAG
GAATGTCTAAATAGGAACTTAATTAAGCAGATATACTTCACAAGGATTAACAACGCTTAT
CAGTGTGATGTTCTGTTCCCACAGTTTGATGAAGGCCAGTTTAGAATGA
>QEM496
ATGGAAGACCTTTCAGAGGTATTCGATATTTACGCTATCTGCGCCTGCTGCAAGGTCACC
CCTCCTAATGATGGGATAAAGAATGAGCCATTTGGCCCGCTAACCTTTAGGGGTCTTGGA
AATAATGGGGCTCTCCCATGGAAATGCAACTCCGTTGACATGAAGTATTTCAGCTCGGTG
ACGACCTACGTGGATGAGTCCAAGTACGAGAAGTTAAAGTGGAAGAGGGAGAGGTACCTA
CAAAGAGAGGCTTCAGTGGGGAATGTTGAAACCCACTGTGGTGGTGACACTGTAGAGACG
GAGGATAACACCACCAAGCTGCAAAACGTTGTGGTAATGGGAAGAAGCAGTTGGGAGAGC
ATTCCCAAACAGTACAAACCACTCCCAAACAGAATCAATGTCGTTCTTTCCAAGACTCTA
ACACATGAACAGGTGAAGGAAAAAGTTTTTATAATTCAGAGTATAGATGACCTACTACTT
CTTTTAAAAAAGCTAAAGTACTACAAATGCTTCATTATTGGAGGAGCGCAAGTTTATAAG
GAATGTCTAAATAGGAACTTAATTAAGCAGATATACTTCACAAGGATTAACAACGCTTAC
CAGTGTGATGTTCTGTTCCCACAGTTTGATGAAGGCCAGTTTAGAATGA
>QEM497
ATGGAAGACCTTTCAGAGGTATTCGATATTTACGCTATCTGCGCCTGCTGCAAGGTCACC
CCTCCTAATGATGGGATAAAGAATGAGCCATTTGGCCCGCGAACCTTTAGGGGTCTTGGA
AATAATGGGGCTCTCCCATGGAAATGCAACTCCGTTGACATGAAGTATTTCAGCTCGGTG
ACGACCTACGTGGATGAGTCCAAGTACGAGAAGTTAAAGTGGAAGAGGGAGAGGTACCTA
CAAAGAGAGGCCTCAGTGGGGAATGTTGAAACCCACTGTGGTGGTGACACTGTAGAGACG
GAGGATAACACCACCAAGCTGCAAAACGTTGTGGTAATGGGAAGAAGCAGTTGGGAGAGC
ATTCCCAAACAGTACAAACCACTCCCAAACAGAATCAATGTCGTTCTTTCCAAGACTCTA
ACACATGAACAGGTGAAGGAAAAAGTTTTTATAATTCAGAGTATAGATGACCTACTACTT
CTTTTAAAAAAGCTAAAGTACTACAAATGCTTCATTATTGGAGGAGCGCAAGTTTATAAG
GAATGTCTAAATAGGAACTTAATTAAGCAGATATACTTCACAAGGATTAACAACGCTTAC
CAGTGTGATGTTCTGTTCCCACAGTTTGATGAAGGCCAGTTTAGAATGA
>QEM498
ATGGAAGACCTTTCAGAGGTATTCGATATTTACGCTATCTGCGCCTGCTGCAAGGTCACC
CCTCCTAATGATGGGATAAAGAATGAGCCATTTGGCCCGCGAACCTTTAGGGGTCTTGGA
AATAATGGGGCTCTCCCATGGAAATGCAACTCCGTTGACATGAAGTATTTCAGCTCGGTG
ACGACCTACGTGGATGAGTCCAAGTACGAGAAGTTAAAGTGGAAGAGGGAGAGGTACCTA
CAAAGAGAGGCCTCAGTGGGGAATGTTGAAACCCACTGTGGTGGTGACACTGTAGAGACG
GAGGATAACACCACCAAGCTGCAAAACGTTGTGGTAATGGGAAGAAGCAGTTGGGAGAGC
ATTCCCAAACAGTACAAACCACTCCCAAACAGAATCAATGTCGTTCTTTCCAAGACTCTA
ACACATGAACAGGTGAAGGAAAAAGTTTTTATAATTCAGAGTATAGATGACCTACTACTT
CTTTTAAAAAAGCTGAAGTACTACAAATGCTTCATTATTGGAGGAGCGCAAGTTTATAAG
GAATGTCTAAATAGGAACTTAATTAAGCAGATATACTTCACAAGGATTAACAACGCTTAC
CAGTGTGATGTTCTGTTCCCACAGTTTGATGAAGGCCAGTTTAGAATGA
>QEM505
ATGGAAGACCTTTCAGAGGTATTCGATATTTACGCCATCTGCGCCTGCTGCAAGGTCACC
CCTCCTAATGATGGGATAAAGAATGAGCCATTTGGCCCGCGAACCTTTAGGGGTCTTGGA
AATAATGGGGCTCTCCCATGGAAATGCAACTCCGTTGACATGAAGTATTTCAGCTCGGTG
ACGACCTACGTGGATGAGTCCAAGTACGAGAAGTTAAAGTGGAAGAGGGAGAGGTACCTA
CAAAGAGAGGCCTCAGTGGGGAATGTTGAAACCCACTGTGGTGGTGACACTGTAGAGACG
GAGGATAACACCACCAAGCTGCAAAACGTTGTGGTAATGGGAAGAAGCAGTTGGGAGAGC
ATTCCCAAACAGTACAAACCACTCCCAAACAGAATCAATGTCGTTCTTTCCAAGACTCTA
ACACATGAACAGGTGAAGGAAAAAGTTTTTATAATTCAGAGTATAGATGACCTACTACTT
CTTTTAAAAAAGCTAAAGTACTACAAATGCTTCATTATTGGAGGAGCGCAAGTTTATAAG
GAATGTCTAAATAGGAACTTAATTAAGCAGATATACTTCACAAGGATTAACAACGCTTAC
CAGTGTGATGTTCTGTTCCCACAGTTTGATGAAGGCCAGTTTAGAATGA
>QEM506
ATGGAAGACCTTTCAGAGGTATTCGATATTTACGCCATCTGCGCCTGCTGCAAGGTCACC
CCTCCTAATGATGGGATAAAGAATGAGCCATTTGGCCCGCGAACCTTTAGGGGTCTTGGA
AATAATGGGGCTCTCCCATGGAAATGCAACTCCGTTGACATGAAGTATTTCAGCTCGGTG
ACGACATACGTGGATGAGTCCAAGTACGAGAAGTTAAAATGGAAGAGGGAGAGGTACCTA
CAAAGAGAAGCCTCAGTGGGGAATGTTGAAACCCACTGTGGTGGTGACACTGTAGAGACG
GAGGATAACACCACCAAGCTGCAAAACGTTGTGGTAATGGGAAGAAGCAGTTGGGAGAGC
ATTCCCAAACAGTACAAACCACTCCCAAACAGAATCAATGTCGTTCTTTCCAAGACTCTA
ACACATGAACAGGTGAAGGAAAAAGTTTTTATAATTCAGAGTATAGATGACCTACTACTT
CTTTTAAAAAAGCTAAAGTACTACAAATGCTTCATTATTGGAGGAGCGCAAGTTTATAAG
GAATGTCTAAATAGGAACTTAATTAAGCAGATATACTTCACAAGGATTAACAACGCTTAC
CAGTGTGATGTTCTGTTCCCACAGTTTGATGAAGGCCAGTTTAGAATGA
>QEM508
ATGGAAGACCTTTCAGAGGTATTCGATATTTACGCCATCTGCGCCTGCTGCAAGGTCACC
CCTCCTAATGATGGGATAAAGAATAAGCCATTTGGCCCGCGAACCTTTAGGGGTCTTGGA
AATAATGGGGCTCTCCCATGGAAATGCAACTCCGTTGACATGAAGTATTTCAGCTCGGTG
ACGACCTACGTGGATGAGTCCAAGTACGAGAAGTTAAAGTGGAAGAGGGAGAGGTACCTA
CAAAGAGAGGCCTCAGTGGGGAATGTTGAAACCCACTGTGGTGGTGACACTGTAGAGACG
GAGGATAACACCACCAAGCTGCAAAACGTTGTGGTAATGGGAAGAAGCAGTTGGGAGAGC
ATTCCCAAACAGTACAAACCACTCCCAAACAGAATCAATGTCGTTCTTTCCAAGACTCTA
ACACATGAACAGGTGAAGGAAAAAGTTTTTATAATTCAGAGTATAGATGACCTACTACTT
CTTTTAAAAAAGCTAAAGTACTACAAATGCTTCATTATTGGAGGAGCGCAAGTTTATAAG
GAATGTCTAAATAGGAACTTAATTAAGCAGATATACTTCACAAGGATTAACAACGCTTAC
CAGTGTGATGTTCTGTTCCCACAGTTTGATGAAAGCCAGTTTAGAATGA
>QEM509
ATGGAAGACCTTTCAGAGGTATTCGATATTTACGCCATCTGCGCCTGCTGCAAGGTCACC
CCTCCTAATGATGGGATAAAGAATGAGCCATTTGGCCCGCGAACCTTTAGGGGTCTTGGA
AATAATGGGGCTCTTCCATGGAAATGCAACTCCGTTGACATGAAGTATTTCAGCTCGGTG
ACGACCTACGTGGATGAGTCCAAGTACGAGAAGTTAAAGTGGAAGAGGGAGAGGTACCTA
CAAAGAGAGGCCTCAGTGGGGAATGTTGAAACCCACTGTGGTGGTGACACTGTAGAGACG
GAGGATAACACCACCAAGCTGCAAAACGTTGTGGTAATGGGAAGAAGCAGTTGGGAGAGC
ATTCCCAAACAGTACAAACCACTCCCAAACAGAATCAATGTCGTTCTTTCCAAGACTCTA
ACACATGAACAGGTGAAGGAAAAAGTTTTTATAATTCAGAGTATAGATGACCTACTACTT
CTTTTAAAAAAGCTAAAGTACTACAAATGCTTCATTATTGGAGGAGCGCAAGTTTATAAG
GAATGTCTAAATAGGAACTTAATTAAGCAGATATACTTCACAAGGATTAACAACGCTTAC
CAGTGTGATGTTCTGTTCCCACAGTTTGATGAAGGCCAGTTTAGAATGA
>QEM510
ATGGAAGACCTTTCAGAGGTATTCGATATTTACGCTATCTGCGCCTGCTGCAAGGTCACC
CCTCCTAATGATGGGATAAAGAATGAGCCATTTGGCCCGCGAACCTTTAGGGGTCTTGGA
AATAATGGGGCTCTCCCATGGAAATGCAACTCCGTTGACATGAAGTATTTCAGCTCGGTG
ACGACCTACGTGGATGAGTCCAAGTACGAGAAGTTAAAGTGGAAGAGGGAGAGGTACCTA
CAAAGAGAGGCCTCAGTGGGGAATGTTGAAACCCACTGTGGTGGTGACACTGTAGAGACG
GAGGATAACACCACCAAGCTGCAAAACGTTGTGGTAATGGGAAGAAGCAGTTGGGAGAGC
ATTCCCAAACAGTACAAACCACTCCCAAACAGAATCAATGTCGTTCTTTCCAAGACTCTA
ACACATGAACAGGTGAAGGAAAAAGTTTTTATAATTCAAAGTATAGATGACCTACTACTT
CTTTTAAAAAAGCTGAAGTACTACAAATGCTTCATTATTGGAGGAGCGCAAGTTTATAAG
GAATGTCTAAATAGGAACTTAATTAAGCAGATATACTTCACAAGGATTAACAACGCTTAT
CAGTGTGATGTTCTGTTCCCACAGTTTGATGAAGGCCAGTTTAGAATGA
>QEM524
ATGGAAGACCTTTCAGAGGTATTCGATATTTACGCTATCTGCGCCTGCTGCAAGGTCACC
CCTCCTAATGATGGGATAAAGAATGAGCCCTTTGGCCCGCGAACCTTTAGGGGTCTTGGA
AATAATGGGGCTCTCCCATGGAAATGCAACTCCGTTGACATGAAGTATTTCAGCTCGGTG
ACGACCTACGTGGATGAGTCCAAGTACGAGAAGTTAAAGTGGAAGAGGGAGAGGTACCTA
CAAAGAGAGGCCTCAGTGGGGAATGTTGAAACCCACTGTGGTGGTGATACTGTAGAGACG
GAGGATAACACCACCAAGCTGCAAAACGTTGTGGTAATGGGAAGAAGCAGTTGGGAGAGC
ATTCCCAAACAGTACAAACCACTCCCAAACAGAATCAATGTCGTTCTTTCCAAGACTCTA
ACACATGAACAGGTGAAGGAAAAAGTTTTTATAATTCAGAGTATAGATGACCTACTACTT
CTTTTAAAAAAGCTAAAGTACTACAAATGCTTCATTATTGGAGGAGCGCAAGTTTATAAG
GAATGTCTAAATAGGAACTTAATTAAGCAGATATACTTCACAAGGATTAACAACGCTTAC
CAGTGTGATGTTCTGTTCCCACAGTTTGATGAAGGCCAGTTTAGAATGA
>QEM530
ATGGAAGACCTTTCAGAGGTATTCGATATTTACGCTATCTGCGCCTGCTGCAAGGTCACC
CCTCCTAATGATGGGATAAAGAATGAGCCATTTGGCCCGCGAACCTTTAGGGGTCTTGGA
AATAATGGGGCTCTCCCATGGAAATGCAACTCCGTTGACATGAAGTATTTCAGCTCGGTG
ACGACCTACGTGGATGAGTCCAAGTACGAGAAGTTAAAGTGGAAGAGGGAGAGGTACCTA
CAAAGAGAGGCCTCAGTGGGGAATGTTGAAACCCACTGTGGTGGTGACACTGCAGAGACG
GAGGATAACACCACCAAGCTGCAAAACGTTGTGGTAATGGGAAGAAGCAGTTGGGAGAGC
ATTCCCAAACAGTACAAACCACTCCCAAACAGAATCAATGTCGTTCTTTCCAAGACTCTA
ACACATGAACAGGTGAAGGAAAAAGTTTTTATAATTCAGAGTATAGATGACCTACTACTT
CTTTTAAAAAAGCTAAAGTACTACAAATGCTTCATTATTGGAGGAGCGCAAGTTTATAAG
GAATGTCTAAATAGGAACTTAATTAAGCAAATATACTTCACAAGGATTAACAACGCTTAC
CAGTGTGATGTTCTGTTCCCACAGTTTGATGAAGGCCAGTTTAGAATGA
>QEM532
ATGGAAGACCTTTCAGAGGTATTCGATATTTACGCCATCTGCGCCTGCTGCAAGGTCACC
CCTCCTAATGATGGGATAAAGAATGAGCCGTTTGGCCCGCGAACCTTTAGGGGTCTTGGA
AATAATGGGGCTCTCCCATGGAAATGCAACTCCGTTGACATGAAGTATTTCAGCTCGGTG
ACGACCTACGTGGATGAGTCCAAGTACGAGAAGTTAAAGTGGAAGAGGGAGAGGTACCTA
CAAAGAGAGGCCTCAGTGGGGAATGTTGAAACCCACTGTGGTGGTGACACTGTAGAGACG
GAGGATAACACCACCAAGCTGCAAAACGTTGTGGTAATGGGAAGAAGCAGTTGGGAGAGC
ATTCCCAAACAGTACAAACCACTCCCAAACAGAATCAATGTCGTTCTTTCCAAGACTTTA
ACACATGAACAGGTGAAGGAAAAAGTTTTTATAATTCAGAGTATAGATGACCTACTACTT
CTTTTAAAAAAGCTAAAGTACTACAAATGCTTCATTATTGGAGGAGCGCAAGTTTATAAG
GAATGTCTAAATAGGAACTTAATTAAGCAAATATACTTCACAAGGATTAACAACGCTTAC
CAGTGTGATGTTCTGTTCCCACAGTTTGATGAAGGCCAGTTTAGAATGA
>QEM533
ATGGAAGACCTTTCAGAGGTATTCGATATTTACGCCATCTGCGCCTGCTGCAAGGTCACC
CCTCCTAATGATGGGATAAAGAATGAGCCATTTGGCCCGCGAACCTTTAGGGGTCTTGGA
AATAATGGGGCTCTCCCATGGAAATGCAACTCCGTTGACATGAAGTATTTCAGCTCGGTG
ACGACCTACGTGGATGAGTCCAAGTACGAGAAGTTAAAGTGGAAGAGGGAGAGGTACCTA
CAAAGAGAGGCCTCAGTGGGGAATGTTGAAACCCACTGTGGTGGTGACACTGTAGAGACG
GAGGATAACACCACCAAGCTGCAAAACGTTGTGGTAATGGGAAGAAGCAGTTGGGAGAGC
ATTCCCAAACAGTACAAACCACTCCCAAACAGAATCAATGTCGTTCTTTCCAAGACTCTA
ACACATGAACAGGTGAAGGAAAAAGCTTTTATAATTCAAAGTATAGATGACCTACTACTT
CTTTTAAAAAAGCTAAAGTACTACAAATGCTTCATTATTGGAGGAGCGCAAGTTTATAAG
GAATGTCTAAATAGGAACTTAATTAAGCAGATATACTTCACAAGGATTAACAACGCTTAC
CAGTGTGATGTTCTGTTCCCACAGTTTGATGAAGGCCAGTTTAGAATGA
>QEM542
ATGGAAGACCTTTCAGAGGTATTCGATATTTACGCTATCTGCGCCTGCTGCAAGGTCACC
CCTCCTAATGATGGGATAAAGAATGAGCCATTTGGCCCGCGAACCTTTAGGGGTCTTGGA
AATAATGGGGCTCTCCCATGGAAATGCAACTCCGTTGACATGAAGTATTTCAGCTCGGTG
ACGACCTACGTGGATGAGTCCAAGTACGAGAAGTTAAAGTGGAAGAGGGAGAGGTACCTA
CAAAGAGAGGCCTCAGTGGGGAATGTTGAAACCCACTGTGGTGGTGACACTGTAGAGACG
GAGGATAACACCACCAAGCTGCAAAACGTTGTGGTAATGGGAAGAAGCAGTTGGGAGAGC
ATTCCCAAACAGTACAAACCACTCCCAAACAGAATCAATGTCGTTCTTTCCAAGACTCTA
ACACATGAACAGGTGAAGGAAAAAGTTTTTATAATTCAGAGTATAGATGACCTACTACTT
CTTTTAAAAAAGCTAAAGTACTACAAATGCTTCATTATTGGAGGAGCGCAAGTTTATAAG
GAATGTCTAAATAGGAACTTAATTAAGCAGATATACTTCACAAGGATTAACAACGCTTAC
CAGTGTGATGTTCTGTTCCCACAGTTTGATGAAGGCCAGTTTAGAATGA
>QEM545
ATGGAAGACCTTTCAGAGGTATTCGATATTTACGCTATCTGCGCCTGCTGCAAGGTCACC
CCTCCTAATGATGGGATAAAGAATGAGCCATTTGGCCCGCGAACCTTTAGGGGTCTTGGA
AATAATGGGGCTCTCCCATGGAAATGCAACTCCGTTGACATGAAGTATTTCAGCTCGGTG
ACGACCTACGTGGATGAGTCCAAGTACGAGAAGTTAAAGTGGAAGAGGGAGAGGTACCTA
CAAAGAGAGGCCTCAGTGGGGAATGTTGAACCCCACTGTGGTGGTGACACTGTAGAGACG
GAGGATAACACCACCAAGCTGCAAAACGTTGTGGTAATGGGAAGAAGCAGTTGGGAGAGC
ATTCCCAAACAGTACAAACCACTCCCAAACAGAATCAATGTCGTTCTTTCCAAGACTCTA
ACACATGAACAGGTGAAGGAAAAAGTTTTTATAATTCAGAGTATAGATGACCTACTACTT
CTTTTAAAAAAGCTAAAGTACTACAAATGCTTCATTATTGGAGGAGCGCAAGTTTATAAG
GAATGTCTAAATAGGAACTTAATTAAGCAAATATACTTCACAAGGATTAACAACGCTTAC
CAGTGTGATGTTCTGTTCCCACAGTTTGATGAAGGCCAGTTTAGAATGA
>QEM552
ATGGAAGACCTTTCAGAGGTATTCGATATTTACGCTATCTGCGCCTGCTGCAAGGTCACC
CCTCCTAATGATGGGATAAAGAATGAGCCATTTGGCCCGCGAACCTTTAGGGGTCTTGGA
AATAATGGGGCTCTCCCATGGAAATGCAACTCCGTTGACATGAAGTATTTCAGCTCGGTG
ACGACCTACGTGGATGAGTCCAAGTACGAGAAGTTAAAGTGGAAGAGGGAGAGGTACCTA
CAAAGAGAGGCCTCAGTGGGGAATGTTGAAACCCAATGTGGTGGTGACACTGTAGAGACG
GAGGATAACACCACCAAGCTGCAAAACGTTGTGGTAATGGGAAGAAGCAGTTGGGAGAGC
ATTCCCAAACAGTACAAACCACTCCCAAACAGAATCAATGTCGTTCTTTCCAAGACTCTA
ACACATGAACAGGTGAAGGAAAAAGTTTTTATAATTCAAAGTATAGATGACCTACTACTT
CTTTTAAAAAAGCTAAAGTACTACAAATGCTTCATTATTGGAGGAGCGCAAGTTTATAAG
GAATGTCTAAATAGGAACTTAATTAAGCAAATATACTTCACAAGGATTAACAACGCTTAC
CAGTGTGATGTTCTGCTCCCACAGTTTGATGAAGGCCAGTTTAGAATGA
>QEM553
ATGGAAGACCTTTCAGAGGTATTCGATATTTACGCTATCTGCGCCTGCTGCAAGGTCACC
CCTCCTAATGATGGGATAAAGAATGAGCCATTTGGCCCGCGAACCTTTAGGGGTCTTGGA
AATAATGGGGCTCTCCCATGGAAATGCAACTCCGTTGACATGAAGTATTTCAGCTCGGTG
ACGACCTACGTGGATGAGTCCAAGTACGAGAAGTTAAAGTGGAAGAGGGAGAGGTACCTA
CAAAGAGAGGCCTCAGTGGGGAATGTTGAACCCCACTGTGGTGGTGACACTGTAGAGACG
GAGGATAACACCACCAAGCTGCAAAACGTTGTGGTAATGGGAAGAAGCAGTTGGGAGAGC
ATTCCCAAACAGTACAAACCACTCCCAAACAGAATCAATGTCGTTCTTTCCAAGACTCTA
ACACATGAACAGGTGAAGGAAAAAGTTTTTATAATTCAGAGTATAGATGACCTACTACTT
CTTTTAAAAAAGCTGAAGTACTACAAATGCTTCATTATTGGAGGAGCGCAAGTTTATAAG
GAATGTCTAAATAGGAACTTAATTAAGCAGATATACTTCACAAGGATTAACAACGCTTAC
CAGTGTGATGTTCTGCTCCCACAGTTTGATGAAGGCCAGTTTAGAATGA
>QEM554
ATGGAAGACCTTTCAGAGGTATTCGATATTTACGCTATCTGCGCCTGCTGCAAGGTCACC
CCTCCTAATGATGGGATAAAGAATGAGCCATTTGGCCCGCTAACCTTTAGGGGTCTTGGA
AATAATGGGGCTCTCCCATGGAAATGCAACTCCGTTGACATGAAGTATTTCAGCTCGGTG
ACGACCTACGTGGATGAGTCCAAGTACGAGAAGTTAAAGTGGAAGAGGGAGAGGTACCTA
CAAAGAGAGGCTTCAGTGGGGAATGTTGAAACCCACTGTGGTGGTGACACTGTAGAGACG
GAGGATAACACCACCAAGCTGCAAAACGTTGTGGTAATGGGAAGAAGCAGTTGGGAGAGC
ATTCCCAAACAGTACAAACCACTCCCAAACAGAATCAATGTCGTTCTTTCCAAGACTCTA
ACACATGAACAGGTGAAGGAAAAAGTTTTTATAATTCAGAGTATAGATGACCTACTACTT
CTTTTAAAAAAGCTAAAGTACTACAAATGCTTCATTATTGGAGGAGCGCAAGTTTATAAG
GAATGTCTAAATAGGAACTTAATTAAGCAGATATACTTCACAAGGATTAACAACGCTTAC
CAGTGTGATGTTCTGTTCCCACAGTTTGATGAAGGCCAGTTTAGAATGA
>QEM556
ATGGAAGACCTTTCAGAGGTATTCGATATTTACGCTATCTGCGCCTGCTGCAAGGTCACC
CCTCCTAATGATGGGATAAAGAATGAGCCATTTGGCCCGCGAACCTTTAGGGGTCTTGGA
AATAATGGGGCTCTCCCATGGAAATGCAACTCCGTTGACATGAAGTATTTCAGCTCGGTG
ACGACCTACGTGGATGAGTCCAAGTACGAGAAGTTAAAGTGGAAGAGGGAGAGGTACCTA
CAAAGAGAGGCCTCAGTGGGGAATGTTGAACCCCACTGTGGTGGTGACACTGTAGAGACG
GAGGATAACACCACCAAGCTGCAAAACGTTGTGGTAATGGGAAGAAGCAGTTGGGAGAGC
ATTCCCAAACAGTACAAACCACTCCCAAACAGAATCAATGTCGTTCTTTCCAAGACTCTA
ACACATGAACAGGTGAAGGAAAAAGTTTTTATAATTCAAAGTATAGATGACCTACTACTT
CTTTTAAAAAAGCTAAAGTACTACAAATGCTTCATTATTGGAGGAGCGCAAGTTTATAAG
GAATGTCTAAATAGGAACTTAATTAAGCAGATATACTTCACAAGGATTAACAACGCTTAT
CAGTGTGATGTTCTGTTCCCACAGTTTGATGAAGGCCAGTTTAGAATGA
>QEM557
ATGGAAGACCTTTCAGAGGTATTCGATATTTACGCTATCTGCGCCTGCTGCAAGGTCACC
CCTCCTAATGATGGGATAAAGAATGAGCCATTTGGCCCGCGAACCTTTAGGGGTCTTGGA
AATAATGGGGCTCTCCCATGGAAATGCAACTCCGTTGACATGAAGTATTTCAGCTCGGTG
ACGACCTACGTGGATGAGTCCAAGTACGAGAAGTTAAAGTGGAAGAGGGAGAGGTACCTA
CAAAGAGAGGCCTCAGTGGGGAATGTTGAACCCCACTGTGGTGGTGACACTGTAGAGACG
GAGGATAACACCACCAAGCTGCAAAACGTTGTGGTAATGGGAAGAAGCAGTTGGGAGAGC
ATTCCCAAACAGTACAAACCACTCCCAAACAGAATCAATGTCGTTCTTTCCAAGACTCTA
ACACATGAACAGGTGAAGGAAAAAGTTTTTATAATTCAAAGTATAGATGACCTACTACTT
CTTTTAAAAAAGCTAAAGTACTACAAATGCTTCATTATTGGAGGAGCGCAAGTTTATAAG
GAATGTCTAAATAGGAACTTAATTAAGCAGATATACTTCACAAGGATTAACAACGCTTAT
CAGTGTGATGTTCTGTTCCCACAGTTTGATGAAGGCCAGTTTAGAATGA
>QEM558
ATGGAAGACCTTTCAGAGGTATTCGATATTTACGCTATCTGCGCCTGCTGCAAGGTCACC
CCTCCTAATGATGGGATAAAGAATGAGCCATTTGGCCCGCGAACCTTTAGGGGTCTTGGA
AATAATGGGGCTCTCCCATGGAAATGCAACTCCGTTGACATGAAGTATTTCAGCTCGGTG
ACGACCTACGTGGATGAGTCCAAGTACGAGAAGTTAAAGTGGAAGAGGGAGAGGTACCTA
CAAAGAGAGGCCTCAGTGGGGAATGTTGAAACCCACTGTGGTGGTGACACTGTAGAGACG
GAGGATAACACCACCAAGCTGCAAAACGTTGTGGTAATGGGAAGAAGCAGTTGGGAGAGC
ATTCCCAAACAGTACAAACCACTCCCAAACAGAATCAATGTCGTTCTTTCCAAGACTCTA
ACACATGAACAGGTGAAGGAAAAAGTTTTTATAATTCAGAGTATAGATGACCTACTACTT
CTTTTAAAAAAGCTAAAGTACTACAAATGCTTCATTATTGGAGGAGCGCAAGTTTATAAG
GAATGTCTAAATAGGAACTTAATTAAGCAAATATACTTCACAAGGATTAACAACGCTTAC
CAGTGTGATGTTCTGTTCCCACAGTTTGATGAAGGCCAGTTTAGAAGGA
>QEM564
ATGGAAGACCTTTCAGAGGTATTCGATATTTACGCTATCTGCGCCTGCTGCAAGGTCACC
CCTCCTAATGATGGGATAAAGAATGAGCCATTTGGCCCGCGAACCTTTAGGGGTCTTGGA
AATAATGGGGCTCTCCCATGGAAATGCAACTCCGTTGACATGAAGTATTTCAGCTCGGTG
ACGACCTACGTGGATGAGTCCAAGTACGAGAAGTTAAAGTGGAAGAGGGAGAGGTACCTA
CAAAGAGAGGCCTCAGTGGGGAATGTTGAAACCCACTGTGGTGGTGACACTGTAGAGACG
GAGGATAACACCACCAAGCTGCAAAACGTTGTGGTAATGGGAAGAAGCAGTTGGGAGAGC
ATTCCCAAACAGTACAAACCACTCCCAAACAGAATCAATGTCGTTCTTTCCAAGACTCTA
ACACATGAACAGGTGAAGGAAAAAGTTTTTATAATTCAGAGTATAGATGACCTACTACTT
CTTTTAAAAAAGCTAAAGTACTACAAATGCTTCATTATTGGAGGAGCGCAAGTTTATAAG
GAATGTCTAAATAGGAACTTAATTAAGCAGATATACTTCACAAGGATTAACAACGCTTAC
CAGTGTGATGTTCTGTTCCCACAGTTTGATGAAGGCCAGTTTAGAATGA
>QEM565
ATGGAAGACCTTTCAGAGGTATTCGATATTTACGCTATCTGCGCCTGCTGCAAGGTCACC
CCTCCTAATGATGGGATAAAGAATGAGCCATTTGGCCCGCGAACCTTTAGGGGTCTTGGA
AATAATGGGGCTCTCCCATGGAAATGCAACTCCGTTGACATGAAGTATTTCAGCTCGGTG
ACGACCTACGTGGATGAGTCCAAGTACGAGAAGTTAAAGTGGAAGAGGGAGAGGTACCTA
CAAAGAGAGGCCTCAGTGGGGAATGTTGAAACCCACTGTGGTGGTGACACTGTAGAGACG
GAGGATAACACCACCAAGCTGCAAAACGTTGTGGTAATGGGAAGAAGCAGTTGGGAGAGC
ATTCCCAAACAGTACAAACCACTCCCAAACAGAATCAATGTCGTTCTTTCCAAGACTCTA
ACACATGAACAGGTGAAGGAAAAAGTTTTTATAATTCAAAGTATAGATGACCTACTACTT
CTTTTAAAAAAGCTGAAGTACTACAAATGCTTCATTATTGGAGGAGCGCAAGTTTATAAG
GAATGTCTAAATAGGAACTTAATTAAGCAGATATACTTCACAAGGATTAACAACGCTTAC
CAGTGTGATGTTCTGTTCCCACAGTTTGATGAAGGCCAGTTTAGAATGA
>QEM585
ATGGAAGACCTTTCAGAGGTATTCGATATTTACGCTATCTGCGCCTGCTGCAAGGTCACC
CCTCCTAATGATGGGATAAAGAATGAGCCATTTGGCCCGCGAACCTTTAGGGGTCTTGGA
AATAATGGGACTCTCCCATGGAAATGCAACTCCGTTGACATGAAGTATTTCAGCTCGGTG
ACGACCTACGTGGATGAGTCCAAGTACGAGAAGTTAAAGTGGAAGAGGGAGAGGTACCTA
CAAAGAGAGGCCTCAGTGGGGAATGTTGAAACCCACTGTGGTGGTGACACTGTAGAGACG
GAGGATAACACCACCAAGCTGCAAAACGTTGTGGTAATGGGAAGAAGCAGTTGGGAGAGC
ATTCCCAAACAGTACAAACCACTCCCAAACAGAATCAATGTCGTTCTTTCCAAGACTCTA
ACACATGAACAGGTGAAGGAAAAAGTTTTTATAATTCAGAGTATAGATGACCTACTACTT
CTTTTAAAAAAGCTGAAGTACTACAAATGCTTCATTATTGGAGGAGCGCAAGTTTATAAG
GAATGTCTAAATAGGAACTTAATTAAGCAAATATACTTCACAAGGATTAACAACGCTTAC
CAGTGTGATGTTCTGTTCCCACAGTTTGATGAAGGCCAGTTTAGAATGA
>QEM589
ATGGAAGACCTTTCAGAGGTATTCGATATTTACGCTATCTGCGCCTGCTGCAAGGTCACC
CCTCCTAATGATGGGATAAAGATTGAGCCATTTGGCCCGCTAACCTTTAGGGGTCTTGGA
AATAATGGGGCTCTCCCATGGAAATGCAACTCCGTTGACATGAAGTATTTCAGCTCGGTG
ACGACCTACGTGGATGAGTCCAAGTACGAGAAGTTAAAGTGGAAGAGGGAGAGGTACCTA
CAAAGAGAGGCTTCAGTGGGGAATGTTGAAACCCACTGTGGTGGTGACACTGTAGAGACG
GAGGATAACACCACCAAGCTGCAAAACGTTGTGGTAATGGGAAGAAGCAGTTGGGAGAGC
ATTCCCAAACAGTACAAACCACTCCCAAACAGAATCAATGTCGTTCTTTCCAAGACTCTA
ACACATGAACAGGTGAAGGAAAAAGTTTTTATAATTCAGAGTATAGATGACCTACTACTT
CTTTTAAAAAAGCTAAAGTACTACAAATGCTTCATTATTGGAGGAGCGCAAGTTTATAAG
GAATGTCTAAATAGGAACTTAATTAAGCAGATATACTTCACAAGGATTAACAACGCTTAC
CAGTGTGATGTTCTGTTCCCACAGTTTGATGAAGGCCAGTTTAGAATGA
>QEM590
ATGGAAGACCTTTCAGAGGTATTCGATATTTACGCTATCTGCGCCTGCTGCAAGGTCACC
CCTCCTAATGATGGGATAAAGAATGAGCCGTTTGGCCCGCGAACCTTTAGGGGTCTTGGA
AATAATGGGGCTCTCCCATGGAAATGCAACTCCGTTGACATGAAGTATTTCAGCTCGGTG
ACGACCTACGTGGATGAGTCCAAGTACGAGAAGTTAAAGTGGAAGAGGGAGAGGTACCTA
CAAAGAGAGGCCTCAGTGGGGAATGTTGAAACCCACTGTGGTGGTGACACTGTAGAGACG
GAGGATAACACCACCAAGCTGCAAAACGTTGTGGTAATGGGAAGAAGCAGTTGGGAGAGC
ATTCCCAAACAGTACAAACCACTCCCAAACAGAATCAATGTCGTTCTTTCCAAGACTCTA
ACACATGAACAGGTGAAGGAAAAAGTTTTTATAATTCAGAGTATAGATGACCTACTACTT
CTTTTAAAAAAGCTAAAGTACTACAAATGCTTCATTATTGGAGGAGCGCAAGTTTATAAG
GAATGTCTAAATAGGAACTTAATTAAGCAGATATACTTCACAAGGATTAACAACGCTTAC
CAGTGTGATGTTCTGTTCCCACAGTTTGATGAAGGCCAGTTTAGAATGA
>QEM598
ATGGAAGACCTTTCAGAGGTATTCGATATTTACGCCATCTGCGCCTGCTGCAAGGTCACC
CCTCCTAATGATGGGATAAAGAATGAGCCATTTGGCCCGCGAACCTTTAGGGGTCTTGGA
AATAATGGGGCTCTCCCATGGAAATGCAACTCCGTTGACATGAAGTATTTCAGCTCGGTG
ACGACCTACGTGGATGAGTCCAAGTACGAGAAGTTAAAGTGGAAGAGGGAGAGGTACATA
CAAAGAGAGGCCTCAGTGGGGAATATTGAAACCCACTGTGGTGGTGACACTGTACAGACG
GAGGATAACACCACCAAGCTGCAAAACGTTGTGGTAATGGGAAGAAGCAGTTGGGAGAGC
ATTCCCAAAAAGTACAAACCACTCCCAAACAGAATCAATGTCGTTCTTTCCAAGACTCTA
ACACATGAACAGGTGAAGGAAAAAGTTTTTATAATTCAGAGTATAGATGACCTACTACTT
CTTTTAAAAAAGCTAAAGTACTACAAATGCTTCATTATTGGAGGAGCGCAAGTTTATAAG
GAATGTCTAAATAGGAACTTAATTAAGCAGATATACTTCACAAGGATTAACAACGCTTAC
CAGTGTGATGTTCTGTTCCCACAGTTTGATGAAGGCCAGTTTAGAATGA
>QEM599
ATGGAAGACCTTTCAGAGGTATTCGATATTTACGCTATCTGCGCCTGCTGCAAGGTCACC
CCTCCTAATGATGGGATAAAGAATGAGCCATTTGGCCCGCGAACCTTTAGGGGTCTTGGA
AATAATGGGGCTCTCCCATGGAAATGCAACTCCGTTGACATGAAGTATTTCAGCTCGGTG
ACGACCTACGTGGATGAGTCCAAGTACGAGAAGTTAAAGTGGAAGAGGGAGAGGTACCTA
CAAAGAGAGGCCTCAGTGGGGAATGTTGAAGCCCACTGTGGTGGTGACACTGTAGAGACG
GAGGATAACACCACCAAGCTGCAAAACGTTGTGGTAATGGGAAGAAGCAGTTGGGAGAGC
ATTCCCAAACAGTACAAACCACTCCAAAACAGAATCAATGTCGTTCTTTCCAAGACTCTA
ACACATGAACAGGTGAAGGAAAAAGTTTTTATAATTCAGAGTATAGATGACCTACTACTT
CTTTTAAAAAAGCTGAAGTACTACAAATGCTTCATTATTGGAGGAGCGCAAGTTTATAAG
GAATGTCTAAATAGGAACTTAATTAAGCAGATATACTTCACAAGGATTAACAACGCTTAC
CAGTGTGATGTTCTGTTCCCACAGTTTGATGAAGGCCAGTTTAGAATGA
>QEM601
ATGGAAGACCTTTCAGAGGTATTCGATATTTACGCTATCTGCGCCTGCTGCAAGGTCACC
CCTCCTAATGATGGGATAAAGAATGAGCCATTTGGCCCGCGAACCTTTAGGGGTCTTGGA
AATAATGGGGCTCTCCCATGGAAATGCAACTCCGTTGACATGAAGTATTTCAGCTCGGTG
ACGACCTACGTGGATGAGTCCAAGTACGAGAAGTTAAAGTGGAAGAGGGAGAGGTACCTA
CAAAGAGAGGCCTCAGTGGGGAATGTTGAAACCCACTGTGGTGGTGACACTGTAGAGACG
GAGGATAACACCACCAAGCTGCAAAACGTTGTGGTAATGGGAAGAAGCAGTTGGGAGAGC
ATTCCCAAACAGTACAAACCACTCCCAAACAGAATCAATGTCGTTCTTTCCAAGACTCTA
ACACATGAACAGGTGAAGGAAAAAGTTTTTATAATTCAGAGTATAGATGACCTACTACTT
CTTTTAAAAAAGCTAAAGTACTACAAATGCTTCATTATTGGAGGAGCGCAAGTTTATAAG
GAATGTCTAAATAGGAACTTAATTAAGCAGATATACTTCACAAGGATTAACAACGCTTAC
CAGTGTGATGTTCTGTTCCCACAGTTTGATGAAGGCCAGTTTAGAATGA
>QEM603
ATGGAAGACCTTTCAGAGGTATTCGATATTTACGCTATCTGCGCCTGCTGCAAGGTCACC
CCTCCTAATGATGGGATAAAGAATGAGCCATTTGGCCCGCTAACCTTTAGGGGTCTTGGA
AATAATGGGGCTCTCCCATGGAAATGCAACTCCGTTGACATGAAGTATTTCAGCTCGGTG
ACGACCTACGTGGATGAGTCCAAGTACGAGAAGTTAAAGTGGAAGAGGGAGAGGTACCTA
CAAAGAGAGGCCTCAGTGGGGAATGTTGAAACCCACTGTGGTGGTGACACTGTAGAGACG
GAGGATAACACCACCAAGCTGCAAAACGTTGTGGTAATGGGAAGAAGCAGTTGGGAGAGC
ATTCCCAAACAGTACAAACCACTCCCAAACAGAATCAATGTCGTTCTTTCCAAGACTCTA
ACACATGAACAGGTAAAGGAAAAAGTTTTTATAATTCAGAGTATAGATGACCTACTACTT
CTTTTAAAAAAGCTGAAGTACTACAAATGCTTCATTATTGGAGGAGCGCAAGTTTATAAG
GAATGTCTAAATAGGAACTTAATTAAGCAAATATACTTCACAAGGATTAACAACGCTTAC
CAATGTGATGTTCTGTTCCCACAGTTTGATGAAGGCCAGTTTAGAATGA
>QEM606
ATGGAAGACCTTTCAGAGGTATTCGATATTTACGCTATCTGCGCCTGCTGCAAGGTCACC
CCTCCTAATGATGGGATAAAGAATGAGCCATTTGGCCCGCGAACCTTTAGGGGTCTTGGA
AATAATGGGGCTCTCCCATGGAAATGCAACTCCGTTGACATGAAGTATTTCAGCTCGGTG
ACGACCTACGTGGATGAGTCCAAGTACGAGAAGTTAAAGTGGAAGAGGGAGAGGTACCTA
CAAAGAGAGGCCTCAGTGGGGAATGTTGAACCCCACTGTGGTGGTGACACTGTAGAGACG
GAGGATAACACCACCAAGCTGCAAAACGTTGTGGTAATGGGAAGAAGCAGTTGGGAGAGC
ATTCCCAAACAGTACAAACCACTCCCAAACAGAATCAATGTCGTTCTTTCCAAGACTCTA
ACACATGAACAGGTGAAGGAAAAAGTTTTTATAATTCAGAGTATAGATGACCTACTACTT
CTTTTAAAAAAGCTAAAGTACTACAAATGCTTCATTATTGGAGGAGCGCAAGTTTATAAG
GAATGTCTAAATAGGAACTTAATTAAGCAGATATACTTCACAAGGATTAACAACGCTTAT
CAGTGTGATGTTCTGTTCCCACAGTTTGATGAAGGCCAGTTTAGAATGA
>QEM616
ATGGAAGACCTTTCAGAGGTATTCGATATTTACGCTATCTGCGCCTGCTGCAAGGTCACC
CCTCCTAATGATGGGATAAAGAATGAGCCATTTGGCCCGCGAACCTTTAGGGGTCTTGGA
AATAATGGGGCTCTCCCATGGAAATGCAACTCCGTTGACATGAAGTATTTCAGCTCGGTG
ACGACCTACGTGGATGAGTCCAAGTACGAGAAGTTAAAGTGGAAGAGGGAGAGGTACCTA
CAAAGAGAGGCCTCAGTGGGGAATGTTGAAACCCAATGTGGTGGTGACACTGTAGAGACG
GAGGATAACACCACCAAGCTGCAAAACGTTGTGGTAATGGGAAGAAGCAGTTGGGAGAGC
ATTCCCAAACAGTACAAACCACTCCCAAACAGAATCAATGTCGTTCTTTCCAAGACTCTA
ACACATGAACAGGTGAAGGAAAAAGTTTTTATAATTCAAAGTATAGATGACCTACTACTT
CTTTTAAAAAAGCTAAAGTACTACAAATGCTTCATTATTGGAGGAGCGCAAGTTTATAAG
GAATGTCTAAATAGGAACTTAATTAAGCAAATATACTTCACAAGGATTAACAACGCTTAC
CAGTGTGATGTTCTGTTCCCACAGTTTGATGAAGGCCAGTTTAGAATGA
>QEM618
ATGGAAGACCTTTCAGAGGTATTCGATATTTACGCTATCTGCGCCTGCTGCAAGGTCACC
CCTCCTAATGATGGGATAAAGAATGAGCCGTTTGGCCCGCGAACCTTTAGGGGTCTTGGA
AATAATGGGGCTCTCCCATGGAAATGCAACTCCGTTGACATGAAGTATTTCAGCTCGGTG
ACGACCTACGTGGATGAGTCCAAGTACGAGAAGTTAAAGTGGAAGAGGGAGAGGTACCTA
CAAAGAGAGGCCTCAGTGGGGAATGTTGAAACCCACTGTGGTGGTGACACTGTAGAGACG
GAGGATAACACCACCAAGCTGCAAAACGTTGTGGTAATGGGAAGAAGCAGTTGGGAGAGC
ATTCCCAAACAGTACAAACCACTCCCAAACAGAATCAATGTCGTTCTTTCCAAGACTCTA
ACACATGAACAGGTGAAGGAAAAAGTTTTTATAATTCAGAGTATAGATGACCTACTACTT
CTTTTAAAAAAGCTAAAGTACTACAAATGCTTCATTATTGGAGGAGCGCAAGTTTATAAG
GAATGTCTAAATAGGAACTTAATTAAGCAGATATACTTCACAAGGATTAACAACGCTTAC
CAGTGTGATGTTCTGTTCCCACAGTTTGATGAAGGCCAGTTTAGAATGA
>QEM620
ATGGAAGACCTTTCAGAGGTATTCGATATTTACGCCATCTGCGCCTGCTGCAAGGTCACC
CCTCCTAATGATGGGATAAAGAATGAGCCATTTGGCCCGCGAACCTTTAGGGGTCTTGGA
AATAATGGGGCTCTCCCATGGAAATGCAACTCCGTTGACATGAAGTATTTCAGCTCGGTG
ACGACCTACGTGGATGAGTCCAAGTACGAGAAGTTAAAGTGGAAGAGGGAGAGGTACCTA
CAAAGAGAGGCCTCAGTGGGGAATGTTGAAACCCACTGTGGTGGTGACACTGTAGAGACG
GAGGATAACACCACCAAGCTGCAAAACGTTGTGGTAATGGGAAGAAGCAGTTGGGAGAGC
ATTCCCAAACAGTACAAACCACTCCCAAACAGAATCAATGTCGTTCTTTCCAAGACTCTA
ACACATGAACAGGTGAAGGAAAAAGTTTTTATAATTCAGAGTATAGATGACCTACTACTT
CTTTTAAAAAAGCTAAAGTACTACAAATGCTTCATTATTGGAGGAGCGCAAGTTTATAAG
GAATGTCTAAATAGGAACTTAATTAAGCAGATATACTTCACAAGGATTAACAACGCTTAC
CAGTGTGATGTTCTGTTCCCACAGTTTGATGAAGGCCAGTTTAGAATGA
>QEM624
ATGGAAGACCTTTCAGAGGTATTCGATATTTACGCTATCTGCGCCTGCTGCAAGGTCACC
CCTCCTAATGATGGGATAAAGAATGAGCCGTTTGGCCCGCGAACCTTTAGGGGTCTTGGA
AATAATGGGGCTCTCCCATGGAAATGCAACTCCGTTGACATGAAGTATTTCAGCTCGGTG
ACGACCTACGTGGATGAGTCCAAGTACGAGAAGTTAAAGTGGAAGAGGGAGAGGTACCTA
CAAAGAGAGGCCTCAGTGGGGAATGTTGAAACCCACTGTGGTGGTGACACTGTAGAGACG
GAGGATAACACCACCAAGCTGCAAAACGTTGTGGTAATGGGAAGAAGCAGTTGGGAGAGC
ATTCCCAAACAGTACAAACCACTCCCAAACAGAATCAATGTCGTTCTTTCCAAGACTCTA
ACACATGAACAGGTGAAGGAAAAAGTTTTTATAATTCAGAGTATAGATGACCTACTACTT
CTTTTAAAAAAGCTAAAGTACTACAAATGCTTCATTATTGGAGGAGCGCAAGTTTATAAG
GAATGTCTAAATAGGAACTTAATTAAGCAGATATACTTCACAAGGATTAACAACGCTTAC
CAGTGTGATGTTCTGTTCCCACAGTTTGATGAAGGCCAGTTTAGAATGA
>QEM628
ATGGAAGACCTTTCAGAGGTATTCGATATTTACGCCATCTGCGCCTGCTGCAAGGTCACC
CCTCCTAATGATGGGATAAAGAATGAGCCATTTGGCCCGCTAACCTTTAGGGGTCTTGGA
AATAATGGGGCTCTCCCATGGAAATGCAACTCCGTTGACATGAAGTATTTCAGCTCGGTG
ACGACCTACGTGGATGAGTCCAAGTACGAGAAGTTAAAGTGGAAGAGGGAGAGGTACCTA
CAAAGAGAGGCTTCAGTGGGGAATGTTGAAACCCACTGTGGTGGTGACACTGTAGAGACG
GAGGATAACACCACCAAGCTGCAAAACGTTGTGGTAATGGGAAGAAGCAGTTGGGAGAGC
ATTCCCAAACAGTACAAACCACTCCCAAACAGAATCAATGTCGTTCTTTCCAAGACTCTA
ACACATGAACAGGTGAAGGAAAAAGTTTTTATAATTCAGAGTATAGATGACCTACTACTT
CTTTTAAAAAAGCTAAAGTACTACAAATGCTTCATTATTGGAGGAGCGCAAGTTTATAAG
GAATGTCTAAATAGGAACTTAATTAAGCAGATATACTTCACAAGGATTAACAACGCTTAC
CAGTGTGATGTTCTGTTCCCACAGTTTGATGAAGGCCAGTTTAGAATGA
>QEM629
ATGGAAGACCTTTCAGAGGTATTCGATATTTACGCTATCTGCGCCTGCTGCAAGGTCACC
CCTCCTAATGATGGGATAAAGAATGAGCCGTTTGGCCCGCGAACCTTTAGGGGTCTTGGA
AATAATGGGGCTCTCCCATGGAAATGCAACTCCGTTGACATGAAGTATTTCAGCTCGGTG
ACGACCTACGTGGATGAGTCCAAGTACGAGAAGTTAAAGTGGAAGAGGGAGAGGTACCTA
CAAAGAGAGGCCTCAGTGGGGAATGTTGAACCCCACTGTGGTGGTGACACTGTAGAGACG
GAGGATAACACCACCAAGCTGCAAAACGTTGTGGTAATGGGAAGAAGCAGTTGGGAGAGC
ATTCCCAAACAGTACAAACCACTCCCAAACAGAATCAATGTCGTTCTTTCCAAGACTCTA
ACACATGAACAGGTGAAGGAAAAAGTTTTTATAATTCAGAGTATAGATGACCTACTACTT
CTTTTAAAAAAGCTGAAGTACTACAAATGCTTCATTATTGGAGGAGCGCAAGTTTATAAG
GAATGTCTAAATAGGAACTTAATTAAGCAGATATACTTCACAAGGATTAACAACGCTTAC
CAGTGTGATGTTCTGTTCCCACAGTTTGATGAAGGCCAGTTTAGAATGA
>QEM637
ATGGAAGACCTTTCAGAGGTATTCGATATTTACGCTATCTGCGCCTGCTGCAAGGTCACC
CCTCCTAATGATGGGATAAAGAATGAGCCATTTGGCCCGCGAACCTTTAGGGGTCTTGGA
AATAATGGGGCTCTCCCATGGAAATGCAACTCCGTTGACATGAAGTATTTCAGCTCGGTG
ACGACCTACGTGGATGAGTCCAAGTACGAGAAGTTAAAGTGGAAGAGGGAGAGGTACCTA
CAAAGAGAGGCCTCAGTGGGGAATGTTGAAACCCACTGTGGTGGTGACACTGTAGAGACG
GAGGATAACACCACCAAGCTGCAAAACGTTGTGGTAATGGGAAGAAGCAGTTGGGAGAGC
ATTCCCAAACAGTACAAACCACTCCCAAACAGAATCAATGTCGTTCTTTCCAAGACTCTA
ACACATGAACAGGTGAAGGAAAAAGTTTTTATAATTCAGAGTATAGATGACCTACTACTT
CTTTTAAAAAAGCTAAAGTACTACAAATGCTTCATTATTGGAGGAGCGCAAGTTTATAAG
GAATGTCTAAATAGGAACTTAATTAAGCAGATATACTTCACAAGGATTAACAACGCTTAC
CAGTGTGATGTTCTGTTCCCACAGTTTGATGAAGGCCAGTTTAGAATGA
>QEM639
ATGGAAGACCTTTCAGAGGTATTCGATATTTACGCTATCTGCGCCTGCTGCAAGGTCACC
CCTCCTAATGATGGGATAAAGAATGAGCCATTTGGCCCGCGAACCTTTAGGGGTCTTGGA
AATAATGGGGCTCTCCCATGGAAATGCAACTCCGTTGACATGAAGTATTTCAGCTCGGTG
ACGACCTACGTGGATGAGTCCAAGTACGAGAAGTTAAAGTGGAAGAGGGAGAGGTACCTA
CAAAGAGAGGCCTCAGTGGGGAATGTTGAAACCCACTGTGGTGGTGACACTGTAGAGACG
GAGGATAACACCACCAAGCTGCAAAACGTTGTGGTAATGGGAAGAAGCAGTTGGGAGAGC
ATTCCCAAACAGTACAAACCACTCCCAAACAGAATCAATGTCGTTCTTTCCAAGACTCTA
ACACATGAACAGGTGAAGGAAAAAGTTTTTATAATTCAGAGTATAGATGACCTACTACTT
CTTTTAAAAAAGCTAAAGTACTACAAATGCTTCATTATTGGAGGAGCGCAAGTTTATAAG
GAATGTCTAAATAGGAACTTAATTAAGCAGATATACTTCACAAGGATTAACAACGCTTAC
CAGTGTGATGTTCTGTTCCCACAGTTTGATGAAGGCCAGTTTAGAATGA
>QEM640
ATGGAAGACCTTTCAGAGGTATTCGATATTTACGCTATCTGCGCCTGCTGCAAGGTCACC
CCTCCTAATGATGGGATAAAGAATGAGCCGTTTGGCCCGCGAACCTTTAGGGGTCTTGGA
AATAATGGGGCTCTCCCATGGAAATGCAACTCCGTTGACATGAAGTATTTCAGCTCGGTG
ACGACCTACGTGGATGAGTCCAAGTACGAGAAGTTAAAGTGGAAGAGGGAGAGGTACCTA
CAAAGAGAGGCCTCAGTGGGGAATGTTGAAACCCACTGTGGTGGTGACACTGTAGAGACG
GAGGATAACACCACCAAGCTGCAAAACGTTGTGGTAATGGGGAGAAGCAGTTGGGAGAGC
ATTCCCAAACAGTACAAACCACTCCCAAACAGAATCAATGTCGTTCTTTCCAAGACTCTA
ACACATGAACAGGTGAAGGAAAAAGTTTTTATAATTCAGAGTATAGATGACCTACTACTT
CTTTTAAAAAAGCTAAAGTACTACAAATGCTTCATTATTGGAGGAGCGCAAGTTTATAAG
GAATGTCTAAATAGGAACTTAATTAAGCAGATATACTTCACAAGGATTAACAACGCTTAC
CAGTGTGATGTTCTGTTCCCACAGTTTGATGAAGGCCAGTTTAGAATGA
>QEM641
ATGGAAGACCTTTCAGAGGTATTCGATATTTACGCTATCTGCGCCTGCTGCAAGGTCACC
CCTCCTAATGATGGGATAAAGAATGAGCCATTTGGCCCGCGAACCTTTAGGGGTCTTGGA
AATAATGGGGCTCTCCCATGGAAATGCAACTCCCTTGACATGAAGTATTTCAGCTCGGTG
ACGACCTACGTGGATGAGTCCAAGTACGAGAAGTTAAAGTGGAAGAGGGAGAGGTACCTA
CAAAGAGAGGCCTCAGTGGGGAATGTTGAAACCCACTGTGGTGGTGACACTGTAGAGACG
GAGGATAACACCACCAAGCTGCACAACGTTGTGGTAATGGGAAGAAGCAGTTGGGAGAGC
ATTCCCAAACAGTACAAACCACTCCCAAACAGAATCAATGTCGTTCTTTCCAAGACTCTA
ACACATGAACAGGTGAAGGAAAAAGTTTTTATAATTCAGAGTATAGATGACCTACTACTT
CTTTTAAAAAAGCTAAAGTACTACAAATGCTTCATTATTGGAGGAGCGCAAGTTTATAAG
GAATGTCTAAATAGGAACTTAATTAAGCAGATATACTTCACAAGGATTAACAACGCTTAC
CAGTGTGATGTTCTGTTCCCACAGTTTGATGAAGGCCAGTTTAGAATGA
>QEM642
ATGGAAGACCTTTCAGAGGTATTCGATATTTACGCCATCTGCGCCTGCTGCAAGGTCACC
CCTCCTAATGATGGGATAAAGAATGAGCCGTTTGGCCCGCGAACCTTTAGGGGTCTTGGA
AATAATGGGGCTCTCCCATGGAAATGCAACTCCGTTGACATGAAGTATTTCAGCTCGGTG
ACGACCTACGTGGATGAGTCCAAGTACGAGAAGTTAAAGTGGAAGAGGGAGAGGTACCTA
CAAAGAGAGGCCTCAGTGGGGAATGTTGAAACCCACTGTGGTGGTGACACTGTAGAGACG
GAGGATAACACCACCAAGCTGCAAAACGTTGTGGTAATGGGAAGAAGCAGTTGGGAGAGC
ATTCCCAAACAGTACAAACCACTCCCAAACAGAATCAATGTCGTTCTTTCCAAGACTCTA
ACACATGAACAGGTGAAGGAAAAAGTTTTTATAATTCAGAGTATAGATGACCTACTACTT
CTTTTAAAAAAGCTAAAGTACTACAAATGCTTCATTATTGGAGGAGCGCAAGTTTATAAG
GAATGTCTAAATAGGAACTTAATTAAGCAGATATACTTCACAAGGATTAACAACGCTTAC
CAGTGTGATGTTCTGTTCCCACAGTTTGATGAAGGCCAGTTTAGAATGA
>QEM643
ATGGAAGACCTTTCAGAGGTATTCGATATTTACGCTATCTGCGCCTGCTGCAAGGTCACC
CCTCCTAATGATGGGATAAAGAATGAGCCGTTTGGCCCGCGAACCTTTAGGGGTCTTGGA
AATAATGGGGCTCTCCCATGGAAATGCAACTCCGTTGACATGAAGTATTTCAGCTCGGTG
ACGACCTACGTGGATGAGTCCAAGTACGAGAAGTTAAAGTGGAAGAGGGAGAGGTACCTA
CAAAGAGAGGCCTCAGTGGGGAATGTTGAAACCCACTGTGGTGGTGACACTGTAGAGACG
GAGGATAACACCACCAAGCTGCAAAACGTTGTGGTAATGGGAAGAAGCAGTTGGGAGAGC
ATTCCCAAACAGTACAAACCACTCCCAAACAGAATCAATGTCGTTCTTTCCAAGACTCTA
ACACATGAACAGGTGAAGGAAAAAGTTTTTATAATTCAGAGTATAGATGACCTACTACTT
CTTTTAAAAAAGCTAAAGTACTACAAATGCTTCATTATTGGAGGAGCGCAAGTTTATAAG
GAATGTCTAAATAGGAACTTAATTAAGCAGATATACTTCACAAGGATTAACAACGCTTAC
CAGTGTGATGTTCTGTTCCCACAGTTTGATGAAGGCCAGTTTAGAATGA
>QEM644
ATGGAAGACCTTTCAGAGGTATTCGATATTTACGCTATCTGCGCCTGCTGCAAGGTCACC
CCTCCTAATGATGGGATAAAGAATGAGCCATTTGGCCCGCGAACCTTTAGGGGTCTTGGA
AATAATGGTGCTCTCCCATGGAAATGCAACTCCGTTGACATGAAGTATTTCAGCTCGGTG
ACGACCTACGTGGATGAGTCCAAGTACGAGAAGTTAAAGTGGAAGAGGGAGAGGTACCTA
CAAAGAGAGGCCTCAGTGGGGAATGTTGAAACCCACTGTGGTGGTGACACTGTAGAGACG
GAGGATAACACCACCAAGCTGCAAAACGTTGTGGTAATGGGAAGAAGCAGTTGGGAGAGC
ATTCCCAAACAGTACAAACCACTCCCAAACAGAATCAATGTCGTTCTTTCCAAGACTCTA
ACACATGAACAGGTGAAGGAAAAAGTTTTTATAATTCAAAGTATAGATGACCTACTACTT
CTTTTAAAAAAGCTAAAGTACTACAAATGCTTCATTATTGGAGGAGCGCAAGTTTATAAG
GAATGTCTAAATAGGAACTTAATTAAGCAGATATACTTCACAAGGATTAACAACGCTTAC
CAGTGTGATGTTCTGTTCCCACAGTTTGATGAAGGCCAGTTTAGAATGA
>QEM647
ATGGAAGACCTTTCAGAGGTATTCGATATTTACGCTATCTGCGCCTGCTGCAAGGTCACC
CCTCCTAATGATGGGATAAAGAATGAGCCATTTGGCCCGCGAACCTTTAGGGGTCTTGGA
AATAATGGGGCTCTCCCATGGAAATGCAACTCCGTTGACATGAAGTATTTCAGCTCGGTG
ACGACCTACGTGGATGAGTCCAAGTACGAGAAGTTAAAGTGGAAGAGGGAGAGGTACCTA
CAAAGAGAGGCTTCAGTGGGGAATGTTGAAACCCACTGTGGTGGTGACACTGTAGAGACG
GAGGATAACACCACCAAGCTGCAAAACGTTGTGGTAATGGGAAGAAGCAGTTGGGTGAGC
ATTCCCAAACAGTACAAACCACTCCCAAACAGAATCAATGTCGTTCTTTCCAAGACTCTA
ACACATGAACAGGTGAAGGAAAAAGTTTTTATAATTCAGAGTATAGATGACCTACTACTT
CTTTTAAAAAAGCTAAAGTACTACAAATGCTTCATTATTGGAGGAGCGCAAGTTTATAAG
GAATGTCTAAATAGGAACTTAATTAAGCAGATATACTTCACAAGGATTAACAACGCTTAT
CAGTGTGATGTTCTGTTCCCACAGTTTGATGAAGGCCAGTTTAGAATGA
>QEM649
ATGGAAGACCTTTCAGAGGTATTCGATATTTACGCCATCTGCGCCTGCTGCAAGGTCACC
CCTCCTAATGATGGGATAAAGAATGAGCCGTTTGGCCCGCGAACCTTTAGGGGTCTTGGA
AATAATGGGGCTCTCCCATGGAAATGCAACTCCGTTGACATGAAGTATTTCAGCTCGGTG
ACGACCTACGTGGATGAGTCCAAGTACGAGAAGTTAAAGTGGAAGAGGGAGAGGTACCTA
CAAAGAGAGGCCTCAGTGGGGAATGTTGAAACCCACTGTGGTGGTGACACTGTAGAGACG
GAGGATAACACCACCAAGCTGCAAAACGTTGTGGTAATGGGAAGAAGCAGTTGGGAGAGC
ATTCCCAAACAGTACAAACCACTCCCAAACAGAATCAATGTCGTTCTTTCCAAGACTCTA
ACACATGAACAGGTGAAGGAAAAAGTTTTTATAATTCAGAGTATAGATGACCTACTACTT
CTTTTAAAAAAGCTAAAGTACTACAAATGCTTCATTATTGGAGGAGCGCAAGTTTATAAG
GAATGTCTAAATAGGAACTTAATTAAGCAGATATACTTCACAAGGATTAACAACGCTTAC
CAGTGTGATGTTCTGTTCCCACAGTTTGATGAAGGCCAGTTTAGAATGA
>QEM650
ATGGAAGACCTTTCAGAGGTATTCGATATTTACGCTATCTGCGCCTGCTGCAAGGTCACC
CCTCCTAATGATGGGATAAAGAATGAGCCATTTGGCCCGCGAACCTTTAGGGGTCTTGGA
AATAATGGGGCTCTCCCATGGAAATGCAACTCCGTTGACATGAAGTATTTCAGCTCGGTG
ACGACCTACGTGGATGAGTCCAAGTACGAGAAGTTAAAGTGGAAGAGGGAGAGGTACCTA
CAAAGAGAGGCCTCAGTGGGGAATGTTGAAACCCACTGTGGTGGTGACACTGTAGAGACG
GAGGATAACACCACCAAGCTGCAAAACGTTGTGGTAATGGGAAGAAGCAGTTGGGAGAGC
ATTCCCAAACAGTACAAACCACTCCCAAACAGAATCAATGTCGTTCTTTCCAAGACTCTA
ACACATGAACAGGTGAAGGAAAAAGTTTTTATAATTCAGAGTATAGATGACCTACTACTT
CTTTTAAAAAAGCTAAAGTACTACAAATGCTTCATTATTGGAGGAGCGCAAGTTTATAAG
GAATGTCTAAATAGGAACTTAATTAAGCAAATATACTTCACAAGGATTAACAACGCTTAC
CAGTGTGATGTTCTGTTCCCACAGTTTGATGAAGGCCAGTTTAGAATGA
>QEM651
ATGGAAGACCTTTCAGAGGTATTCGATATTTACGCTATCTGCGCCTGCTGCAAGGTCACC
CCTCCTAATGATGGGATAAAGAATGAGCCATTTGGCCCTCGAACCTTTAGGGGTCTTGGA
AATAATGGGGCTCTCCCATGGAAATGCAACTCCGTTGACATGAAGTATTTCAGCTCGGTG
ACGACCTACGTGGATGAGTCCAAGTACGAGAAGTTAAAGTGGAAGAGGGAGAGGTACCTA
CAAAGAGAGGCCTCAGTGGGGAATGTTGAAACCCACTGTGGTGGTGACACTGTAGAGACG
GAGGATAACACCACCAAGCTGCAAAACGTTGTGGTAATGGGAAGAAGCAGTTGGGAGAGC
ATTCCCAAACAGTACAAACCACTCCCAAACAGAATCAATGTCGTTCTTTCCAAGACTCTA
ACACATGAACAGGTGAAGGAAAAAGTTTTTATAATTCAGAGTATAGATGACCTACTACTT
CTTTTAAAAAAGCTAAAGTACTACAAATGCTTCATTATTGGAGGAGCGCAAGTTTATAAG
GAATGTCTAAATAGGAACTTAATTAAGCAAATATACTTCACAAGGATTAACAACGCTTAC
CAGTGTGATGTTCTGTTCCCACAGTTTGATGAAGGCCAATTTAGAATGA
>QEM655
ATGGAAGACCTTTCAGAGGTATTCGATATTTACGCTATCTGCGCCTGCTGCAAGGTCACC
CCTCCTAATGATGGGATAAAGAATGAGCCGTTTGGCCCGCGAACTTTTAGGGGTCTTGGA
AATAATGGGGCTCTCCCATGGAAATGCAACTCCGTTGACATGAAGTATTTCAGCTCGGTG
ACGACCTACGTGGATGAGTCCAAGTACGAGAAGTTAAAGTGGAAGAGGGAGAGGTACCTA
CAAAGAGAGGCCTCAGTGGGGAATGTTGAACCCCACTGTGGTGGTGACACTGTAGAGACG
GAGGATAACACCACCAAGCTGCAAAACGTTGTGGTAATGGGAAGAAGCAGTTGGGAGAGC
ATTCCCAAACAGTACAAACCACTCCCAAACAGAATCAATGTCGTTCTTTCCAAGACTCTA
ACACATGAACAGGTGAAGGAAAAAGTTTTTATAATTCAGAGTATAGATGACCTACTACTT
CTTTTAAAAAAGCTAAAGTACTACAAATGCTTCATTATTGGAGGAGCGCAAGTTTATAAG
GAATGTCTAAATAGGAACTTAATTAAGCAGATATACTTCACAAGGATTAACAACGCTTAC
CAGTGTGATGTTCTTTTCCCACAGTTTGATGAAGGCCAGTTTAGAATGA
>QEM663
ATGGAAGACCTTTCAGAGGTATTCGATATTTACGCTATCTGCGCCTGCTGCAAGGTCACC
CCTCCTAATGATGGGATAAAGAATGAGCCATTTGGCCCGCGAACCTTTAGGGGTCTTGGA
AATAATGGGGCTCTCCCATGGAAATGCAACTCCGTTGACATGAAGTATTTCAGCTCGGTG
ACGACCTACGTGGATGAGTCCAAGTACGAGAAGTTAAAGTGGAAGAGGGAGAGGTACCTA
CAAAGAGAGGCCTCAGTGGGGAATGTTGAAACCCACTGTGGTGGTGACACTGTAGAGACG
GAGGATAACACCACCAAGCTGCAAAACGTTGTGGTAATGGGAAGAAGCAGTTGGGAGAGC
ATTCCCAAACAGTACAAACCACTCCCAAACAGAATCAATGTCGTTCTTTCCAAGACTCTA
ACACATGAACAGGTGAAGGAAAAAGTTTTTATAATTCAGAGTATAGATGACCTACTACTT
CTTTTAAAAAAGCTAAAGTACTACAAATGCTTCATTATTGGAGGAGCGCAAGTTTATAAG
GAATGTCTAAATAGGAACTTAATTAAGCAAATATACTTCACAAGGATTAACAACGCTTAC
CAGTGTGATGTTCTGTTCCCACAGTTTGATGAAGGCCAGTTTAGAATGA
>QEM664
ATGGAAGACCTTTCAGAGGTATTCGATATTTACGCTATCTGCGCCTGCTGCAAGGTCACC
CCTCCTAATGATGGGATAAAGAATGAGCCATTTGGCCCGCGAACCTTTAGGGGTCTTGGA
AATAATGGGGCTCTCCCATGGAAATGCAACTCCGTTGACATGAAGTATTTCAGCTCGGTG
ACGACCTACGTGGATGAGTCCAAGTACGAGAAGTTAAAGTGGAAGAGGGAGAGGTACCTA
CAAAGAGAGGCCTCAGTGGGGAATGTTGAAACCCACTGTGGTGGTGACACTGTAGAGACG
GAGGATAACACCACCAAGCTGCAAAACGTTGTGGTAATGGGAAGAAGCAGTTGGGAGAGC
ATTCCCAAACAGTACAAACCACTCCCAAACAGAATCAATGTCGTTCTTTCCAAGACTCTA
ACACATGAACAGGTGAAGGAAAAAGTTTTTATAATTCAGAGTATAGATGACCTACTACTT
CTTTTAAAAAAGCTAAAGTACTACAAATGCTTCATTATTGGAGGAGCGCAAGTTTATAAG
GAATGTCTAAATAGGAACTTAATTAAGCAGATATACTTCACAAGGATTAACAACGCTTAC
CAGTGTGATGTTCTGTTCCCACAGTTTGATGAAGGCCAGTTTAGAATGA
>QEM667
ATGGAAGACCTTTCAGAGGTATTCGATATTTACGCTATCTGCGCCTGCTGCAAGGTCATC
CCTCCTAATGATGGGATAAAGAATGAGCCATTTGGCCCGCGAACCTTTAGGGGTCTTGGA
AATAATGGGGCTCTCCCATGGAAATGCAACTCCGTTGACATGAAGTATTTCAGCTCGGTG
ACGACCTACGTGGATGAGTCCAAGTACGAGAAGTTAAAGTGGAAGAGGGAGAGGTACCTA
CAAAGAGAGGCCTCAGTGGGGAATGTTGAAACCCACTGTGGTGGTGACACTGTAGAGACG
GAGGATAACACCACCAAGCTGCAAAACGTTGTGGTAATGGGAAGAAGCAGTTGGGAGAGC
ATTCCCAAACAGTACAAACCACTCCCAAACAGAATCAATGTCGTTCTTTCCAAGACTCTA
ACACATGAACAGGTGAAGGAAAAAGTTTTTATAATTCAAAGTATAGATGACCTACTACTT
CTTTTAAAAAAGCTAAAGTACTACAAATGCTTCATTATTGGAGGAGCGCAAGTTTATAAG
GAATGTCTAAATAGGAACTTAATTAAGCAAATATACTTCACAAGGATTAACAACGCTTAC
CAGTGTGATGTTCTGTTCCCACAGTTTGATGAAGGCCAGTTTAGAATGA
>QEM670
ATGGAAGACCTTTCAGAGGTATTCGATATTTACGCTATCTGCGCCTGCTGCAAGGTCACC
CCTCCTAATGATGGGATAAAGAATGAGCCATTTGGCCCGCGAACCTTTAGGGGTCTTGGA
AATAATGGGGCTCTCCCATGGAAATGCAACTCCGTTGACATGAAGTATTTCAGCTCGGTG
ACGACCTACGTGGATGAGTCCAAGTACGAGAAGTTAAAGTGGAAGAGGGAGAGGTACCTA
CAAAGAGAGGCCTCAGTGGGGAATGTTGAAACCCACTGTGGTGGTGACACTGTAGAGACG
GAGGATAACACCACCAAGCTGCAAAACGTTGTGGTAATGGGAAGAAGCAGTTGGGAGAGC
ATTCCCAAACAGTACAAACCACTCCCAAACAGAATCAATGTCGTTCTTTCCAAGACTCTA
ACACATGAACAGGTGAAGGAAAAAGTTTTTATAATTCAGAGTATAGATGACCTACTACTT
CTTTTAAAAAAGCTAAAGTACTACAAATGCTTCATTATTGGAGGAGCGCAAGTTTATAAG
GAATGTCTAAATAGGAACTTAATTAAGCAGATATACTTCACAAGGATTAACAACGCTTAC
CAGTGTGATGTTCTGTTCCCACAGTTTGATGAAGGTCAGTTTAGAATGA
>QEM672
ATGGAAGACCTTTCAGAGGTATTCGATATTTACGCTATCTGCGCCTGCTGCAAGGTCACC
CCTCCTAATGATGGGATAAAGAATGAGCCATTTGGCCCGCGAACCTTTAGGGGTCTTGGA
AATAATGGGGCTCTCCCATGGAAATGCAACTCCGTTGACATGAAGTATTTCAGCTCGGTG
ACGACCTACGTAGATGAGTCCAAGTACGAGAAGTTAAAGTGGAAGAGGGAGAGGTACCTA
CAAAGAGAGGCCTCAGTGGGGAATGTTGAAACCCACTGTGGTGGTGACACTGTAGAGACG
GAGGATAACACCACCAAGCTGCAAAACGTTGTGGTAATGGGAAGAAGCAGTTGGGAGAGC
ATTCCCAAACAGTACAAACCACTCCCAAACAGAATCAATGTCGTTCTTTCCAAGACTCTA
ACACATGAACAGGTGAAGGAAAAAGTTTTTATAATTCAGAGTATAGATGACCTACTACTT
CTTTTAAAAAAGCTGAAGTACTACAAATGCTTCATTATTGGAGGAGCGCAAGTTTATAAG
GAATGTCTAAATAGGAACTTAATTAAGCAGATATACTTCACAAGGATTAACAACGCTTAC
CAGTGTGATGTTCTGTTCCCACAGTTTGATGAAGGCCAGTTTAGAATGA
>QEM673
ATGGAAGACCTTTCAGAGGTATTCGATATTTACGCTATCTGCGCCTGCTGCAAGGTCACC
CCTCCTAATGATGGGATAAAGAATGAGCCATTTGGCCCGCGAACCTTTAGGGGTCTTGGA
AATAATGGGGCTCTCCCATGGAAATGCAACTCCGTTGACATGAAGTATTTCAGCTCGGTG
ACGACCTACGTGGATGAGTCCAAGTACGAGAAGTTAAAGTGGAAGAGGGAGAGGTACCTA
CAAAGAGAGGCCTCAGTGGGGAATGTTGAAACCCACTGTGGTGGTGACACTGTAGAGACG
GAGGATAACACCACCAAGCTGCAAAACGTTGTGGTAATGGGAAGAAGCAGTTGGGAGAGC
ATTCCCAAACAGTACAAACCACTCCCAAACAGAATCAATGTCGTTCTTTCCAAGACTCTA
ACACATGAACAGGTAAAGGAAAAAGTTTTTATAATTCAGAGTATAGATGACCTACTACTT
CTTTTAAAAAAGCTGAAGTACTACAAATGCTTCATTATTGGAGGAGCGCAAGTTTATAAG
GAATGTCTAAATAGGAACTTAATTAAGCAAATATACTTCACAAGGATTAACAACGCTTAC
CAATGTGATGTTCTGTTCCCACAGTTTGATGAAGGCCAGTTTAGAATGA
>QEM676
ATGGAAGACCTTTCAGAGGTATTCGATATTTACGCTATCTGCGCCTGCTGCAAGGTCACC
CCTCCTAATGATGGGATAAAGAATGAGCCATTTGGCCCGCGAACCTTTAGGGGTCTTGGA
AATAATGGGGCTCTCCCATGGAAATGCAACTCCGTTGACATGAAGTATTTCAGCTCGGTG
ACGACCTACGTGGATGAGTCCAAGTACGAGAAGTTAAAGTGGAAGAGGGAGAGGTACATA
CAAAGAGAGGCCTCAGTGGGGAATGTTGAAACCCACTGTGGTGGTGACACTGTACAGACG
GAGGATAACACCACCAAGCTGCAAAACGTTGTGGTAATGGGAAGAAGCAGTTGGGAGAGC
ATTCCCAAACAGTACAAACCACTCCCAAACAGAATCAATGTCGTTCTTTCCAAGACTCTA
ACACATGAACAGGTGAAGGAAAAAGTTTTTATAATTCAGAGTATAGATGACCTACTACTT
CTTTTAAAAAAGCTAAAGTACTACAAATGCTTCATTATTGGAGGAGCGCAAGTTTATAAG
GAATGTCTAAATAGGAACTTAATTAAGCAGATATACTTCACAAGGATTAACAACGCTTAC
CAGTGTGATGTTCTGTTCCCACAGTTTGATGAAGGCCAGTTTAGAATGA
>QEM677
ATGGAAGACCTTTCAGAGGTATTCGATATTTACGCTATCTGCGCCTGCTGCAAGGTCACC
CCTCCTAATGATGGGATAAAGAATGAGCCATTTGGCCCGCGAACCTTTAGGGGTCTTGGA
AATAATGGGGCTCTCCCATGGAAATGCAACTCCGTTGACATGAAGTATTTCAGCTCGGTG
ACGACCTACGTGGATGAGTCCAAGTACGAGAAGTTAAAGTGGAAGAGGGAGAGGTACCTA
CAAAGAGAGGCCTCAGTGGGGAATGTTGAAACCCACTGTGGTGGTGACACTGTAGAGACG
GAGGATAACACCACCAAGCTGCAAAACGTTGTGGTAATGGGAAGAAGCAGTTGGGAGAGC
ATTCCCAAACAGTACAAACCACTCCCAAACAGAATCAATGTCGTTCTTTCCAAGACTCTA
ACACATGAACAGGTGAAGGAAAAAGTTTTTATAATTCAAAGTATAGATGACCTACTACTT
CTTTTAAAAAAGCTAAAGTACTACAAATGCTTCATTATTGGAGGAGCGCAAGTTTATAAG
GAATGTCTAAATAGGAACTTAATTAAGCAGATATACTTCACAAGGATTAACAACGCTTAC
CAGTGTGATGTTCTGTTCCCACAGTTTGATGAAGGCCAGTTTAGAATGA
>QEM678
ATGGAAGACCTTTCAGAGGTATTCGATATTTACGCTATCTGCGCCTGCTGCAAGGTCACC
CCTCCTAATGATGGGATAAAGAATGAGCCGTTTGGCCCGCGAACCTTTAGGGGTCTTGGA
AATAATGGGGCTCTCCCATGGAAATGCAACTCCGTTGACATGAAGTATTTCAGCTCGGTG
ACGACCTACGTGGATGAGTCCAAGTACGAGAAGTTAAAGTGGAAGAGGGAGAGGTACCTA
CAAAGAGAGGCCTCAGTGGGGAATGTTGAACCCCACTGTGGTGGTGACACTGTAGAGACG
GAGGATAACACCACCAAGCTGCAAAACGTTGTGGTAATGGGAAGAAGCAGTTGGGAGAGC
ATTCCCAAACAGTACAAACCACTCCCAAACAGAATCAATGTCGTTCTTTCCAAGACTCTA
ACACATGAACAGGTGAAGGAAAAAGTTTTTATAATTCAGAGTATAGATGACCTACTACTT
CTTTTAAAAAAGCTGAAGTACTACAAATGCTTCATTATTGGAGGAGCGCAAGTTTATAAG
GAATGTCTAAATAGGAACTTAATTAAGCAGATATACTTCACAAGGATTAACAACGCTTAC
CAGTGTGATGTTCTGTTCCCACAGTTTGATGAAGGCCAGTTTAGAATGA
>QEM679
ATGGAAGACCTTTCAGAGGTATTCGATATTTACGCTATCTGCGCCTGCTGCAAGGTCACC
CCTCCTAATGATGGGATAAAGAATGAGCCATTTGGCCCGCGAACCTTTAGGGGTCTTGGA
AATAATGGGGCTCTCCCATGGAAATGCAACTCCGTTGACATGAAGTATTTCAGCTCGGTG
ACGACCTACGTGGATGAGTCCAAGTACGAGAAGTTAAAGTGGAAGAGGGAGAGGTACCTA
CAAAGAGAGGCCTCAGTGGGGAATGTTGAAACCCACTGTGGTGGTGACACTGTAGAGACG
GAGGATAACACCACCAAGCTGCAAAACGTTGTGGTAATGGGAAGAAGCAGTTGGGAGAGC
ATTCCCAAACAGTACAAACCACTCCCAAACAGAATCAATGTCGTTCTTTCCAAGACTCTA
ACACATGAACAGGTGAAGGAAAAAGTTTTTATAATTCAGAGTATAGATGACCTACTACTT
CTTTTAAAAAAGCTAAAGTACTACAAATGCTTCATTATTGGAGGAGCGCAAGTTTATAAG
GAATGTCTAAATAGGAACTTAATTAAGCAGATATACTTCACAAGGATTAACAACGCTTAC
CAGTGTGATGTTCTGTTCCCACAGTTTGATGAAGGCCAGTTTAGAATGA
>QEM680
ATGGAAGACCTTTCAGAGGTATTCGATATTTACGCTATCTGCGCCTGCTGCAAGGTCACC
CCTCCTAATGATGGGATAAAGAATGAGCCATTTGGCCCGCGAACCTTTAGGGGTCTTGGA
AATAATGGGGCTCTCCCATGGAAATGCAACTCCGTTGACATGAAGTATTTCAGCTCGGTG
ACGACCTACGTGGATGAGTCCAAGTACGAGAAGTTAAAGTGGAAGAGGGAGAGGTACCTA
CAAAGAGAGGCCTCAGTGGGGAATGTTGAAACCCACTGTGGTGGTGACACTGTAGAGACG
GAGGATAACACCACCAAGCTGCAAAACGTTGTGGTAATGGGAAGAAGCAGTTGGGAGAGC
ATTCCCAAACAGTACAAACCACTCCCAAACAGAATCAATGTCGTTCTTTCCAAGACTCTA
ACACATGAACAGGTGAAGGAAAAAGTTTTTATAATTCAGAGTATAGATGACCTACTACTT
CTTTTAAAAAAGCTAAAGTACTACAAATGCTTCATTATTGGAGGAGCGCAAGTTTATAAG
GAATGTCTAAATAGGAACTTAATTAAGCAGATATACTTCACAAGGATTAACAACGCTTAC
CAGTGTGATGTTCTGTTCCCACAGTTTGATGAAAGCCAGTTTAGAATGA
>QEM687
ATGGAAGACCTTTCAGAGGTATTCGATATTTACGCTATCTGCGCCTGCTGCAAGGTCACC
CCTCCTAATGATGGGATAAAGAATGAGCCATTTGGCCCGCTAACCTTTAGGGGTCTTGGA
AATAATGGGGCTCTCCCATGGAAATGCAACTCCGTTGACATGAAGTATTTCAGCTCGGTG
ACGACCTACGTGGATGAGTCCAAGTACGAGAAGTTAAAGTGGAAGAGGGAGAGGTACCTA
CAAAGAGAGGCCTCAGTGGGGAATGTTGAAACCCACTGTGGTGGTGACACTGTAGAGACG
GAGGATAACACCACCAAGCTGCAAAACGTTGTGGTAATGGGAAGAAGCAGTTGGGAGAGC
ATTCCCAAACAGTACAAACCACTCCCAAACAGAATCAATGTCGTTCTTTCCAAGACTCTA
ACACATGAACAGGTGAAGGAAAAAGTTTTTATAATTCAGAGTATAGATGACCTACTACTT
CTTTTAAAAAAGCTAAAGTACTACAAATGCTTCATTATTGGAGGAGCGCAAGTTTATAAG
GAATGTCTAAATAGGAACTTAATTAAGCAGATATACTTCACAAGGATTAACAACGCTTAC
CAGTGTGATGTTCTGTTCCCACAGCAGGATGGGGGACTGCTTAGAATGA
>QEM688
ATGGAAGACCTTTCAGAGGTATTCGATATTTACGCTATCTGCGCCTGCTGCAAGGTCACT
CCTCCTAATGATGGGATAAAGAATGAGCCATTTGGCCCGCGAACCTTTAGGGGTCTTGGA
AATAATGGGGCTCTCCCATGGAAATGCAACTCCGTTGACATGAAGTATTTCAGCTCGGTG
ACGACCTACGTGGATGAGTCCAAGTACGAGAAGTTAAAGTGGAAGAGGGAGAGGTACCTA
CAAAGAGAGGCCTCAGTGGGGAATGTTGAACCCCACTGTGGTGGTGACACTGTAGAGACG
GAGGATAACACCACCAAGCTGCAAAACGTTGTGGTAATGGGAAGAAGCAGTTGGGAGAGC
ATTCCCAAACAGTACAAACCACTCCCAAACAGAATCAATGTCGTTCTTTCCAAGACTCTA
ACACATGAACAGGTGAAGGAAAAAGTTTTTATAATTCAGAGTATAGATGACCTACTACTT
CTTTTAAAAAAGCTAAAGTACTACAAATGCTTCATTATTGGAGGAGCGCAAGTTTATAAG
GAATGTCTAAATAGGAACTTAATTAAGCAGATATACTTCACAAGGATTAACAACGCTTAC
CAGTGTGATGTTCTGTTCCCACAGTTTGATGAAGGCCAGTTTAGAATGA
>QEM689
ATGGAAGACCTTTCAGAGGTATTCGATATTTACGCTATCTGCGCCTGCTGCAAGGTCACC
CCTCCTAATGATGGGATAAAGAATGAGCCGTTTGGCCCGCGAACCTTTAGGGGTCTTGGA
AATAATGGGGCTCTCCCATGGAAATGCAACTCCGTTGACATGAAGTATTTCAGCTCGGTG
ACGACCTACGTGGATGAGTCCAAGTACGAGAAGTTAAAGTGGAAGAGGGAGAGGTACCTA
CAAAGAGAGGCCTCAGTGGGGAATGTTGAAACCCACTGTGGTGGTGACACTGTAGAGACG
GAGGATAACACCACCAAGCTGCAAAACGTTGTGGTAATGGGAAGAAGCAGTTGGGAGAGC
ATTCCCAAACAGTACAAACCACTCCCAAACAGAATCAATGTCGTTCTTTCCAAGACTCTA
ACACATGAACAGGTGAAGGAAAAAGTTTTTATAATTCAGAGTATAGATGACCTACTACTT
CTTTTAAAAAAGCTAAAGTACTACAAATGCTTCATTATTGGAGGAGCGCAAGTTTATAAG
GAATGTCTAAATAGGAACTTAATTAAGCAGATATACTTCACAAGGATTAACAACGCTTAC
CAGTGTGATGTTCTGTTCCCACAGTTTGATGAAGGCCAGTTTAGAATGA
>QEM692
ATGGAAGACCTTTCAGAGGTATTCGATATTTACGCTATCTGCGCCTGCTGCAAGGTCACC
CCTCCTAATGATGGGATAAAGAATGAGCCATTTGGCCCGCGAACCTTTAGGGGTCTTGGA
AATAATGGGGCTCTCCCATGGAAATGCAACTCCGTTGACATGAAGTATTTCAGCTCGGTG
ACGACCTACGTGGATGAGTCCAAGTACGAGAAGTTAAAGTGGAAGAGGGAGAGGTACCTA
CAAAGAGAGGCCTCAGTGGGGAATGTTGAAACCCACTGTGGTGGTGACACTGTAGAGACG
GAGGATAACACCACCAAGCTGCAAAACGTTGTGGTAATGGGAAGAAGCAGTTGGGAGAGC
ATTCCCAAACAGTACAAACCACTCCCAAACAGAATCAATGTCGTTCTTTCCAAGACTCTA
ACACATGAACAGGTGAAGGAAAAAGTTTTTATAATTCAGAGTATAGATGACCTACTACTT
CTTTTAAAAAAGCTAAAGTACTACAAATGCTTCATTATTGGAGGAGCGCAAGTTTATAAG
GAATGTCTAAATAGGAACTTAATTAAGCAAATATACTTCACAAGGATTAACAACGCTTAC
CAGTGTGATGTTCTGTTCCCACAGTTTGATGAAGGCCAGTTTAGAATGA
>QEM697
ATGGAAGACCTTTCAGAGGTATTCGATATTTACGCTATCTGCGCCTGCTGCAAGGTCACC
CCTCCTAATGATGGGATAAAGAATGAGCCATTTGGCCCGCTAACCTTTAGGGGTCTTGGA
AATAATGGGGCTCTCCCATGGAAATGCAACTCCGTTGACATGAAGTATTTCAGCTCGGTG
ACGACCTACGTGGATGAGTCCAAGTACGAGAAGTTAAAGTGGAAGAGGGAGAGGTACCTA
CAAAGAGAGGCCTCAGTGGGGAATGTTGAAACCCACTGTGGTGGTGACACTGTAGAGACG
GAGGATAACACCACCAAGCTGCAAAACGTTGTGGTAATGGGAAGAAGCAGTTGGGAGAGC
ATTCCCAAACAGTACAAACCACTCCCAAACAGAATCAATGTCGTTCTTTCCAAGACTCTA
ACACATGAACAGGTGAAGGAAAAAGTTTTTATAATTCAGAGTATAGATGACCTACTACTT
CTTTTAAAAAAGCTAAAGTACTACAAATGCTTCATTATTGGAGGAGCGCAAGTTTATAAG
GAATGTCTAAATAGGAACTTAATTAAGCAGATATACTTCACAAGGATTAACAACGCTTAC
CAGTGTGATGTTCTGTTCCCACAGTTTGATGAAGGCCAGTTTAGAATGA
>QEM698
ATGGAAGACCTTTCAGAGGTATTCGATATTTACGCTATCTGCGCCTGCTGCAAGGTCACC
CCTCCTAATGATGGGATAAAGAATGAGCCATTTGGCCCGCGAACCTTTAGGGGTCTTGGA
AATAATGGGGCTCTCCCATGGAAATGCAACTCCGTTGACATGAAGTATTTCAGCTCGGTG
ACGACCTACGTGGATGAGTCCAAGTACGAGAAGTTAAAGTGGAAGAGGGAGAGGTACCTA
CAAAGAGAGGCCTCAGTGGGGAATGTTGAAACCCACTGTGGTGGTGACACTGTAGAGACG
GAGGATAACACCACCAAGCTGCAAAACGTTGTGGTAATGGGAAGAAGCAGTTGGGAGAGC
ATTCCCAAACAGTACAAACCACTCCCAAACAGAATCAATGTCGTTCTTTCCAAGACTCTA
ACACATGAACAGGTGAAGGAAAAAGTTTTTATAATTCAAAGTATAGATGACCTACTACTT
CTTTTAAAAAAGCTAAAGTACTACAAATGCTTCATTATTGGAGGAGCGCAAGTTTATAAG
GAATGTCTAAATAGGAACTTAATTAAGCAGATATACTTCACAAGGATTAACAACGCTTAC
CAGTGTGATGTTCTGTTCCCACAGTTTGATGAAGGCCAGTTTAGAATGA
>QEM699
ATGGAAGACCTTTCAGAGGTATTCGATATTTACGCTATCTGCGCCTGCTGCAAGGTCACC
CCTCCTAATGATGGGATAAAGAATGAGCCATTTGGCCCGCGAACCTTTAGGGGTCTTGGA
AATAATGGGGCTCTCCCATGGAAATGCAACTCCGTTGACATGAAGTATTTCAGCTCGGTG
ACGACCTACGTGGATGAGTCCAAGTACGAGAAGTTAAAGTGGAAGAGGGAGAGGTACCTA
CAAAGAGAGGCCTCAGTGGGGAATGTTGAAACCCACTGTGGTGGTGACACTGTAGAGACG
GAGGATAACACCACCAAGCTGCAAAACGTTGTGGTAATGGGAAGAAGCAGTTGGGAGAGC
ATTCCCAAACAGTACAAACCACTCCCAAACAGAATCAATGTCGTTCTTTCCAAGACTCTA
ACACATGAACAGGTGAAGGAAAAAGTTTTTATAATTCAAAGTATAGATGACCTACTACTT
CTTTTAAAAAAGCTGAAGTACTACAAATGCTTCATTATTGGAGGAGCGCAAGTTTATAAG
GAATGTCTAAATAGGAACTTAATTAAGCAGATATACTTCACAAGGATTAACAACGCTTAT
CAGTGTGATGTTCTGTTCCCACAGTTTGATGAAGGCCAGTTTAGAATGA
>QEM700
ATGGAAGACCTTTCAGAGGTATTCGATATTTACGCTATCTGCGCCTGCTGCAAGGTCACC
CCTCCTAATGATGGGATAAAGAATGAGCCATTTGGCCCGCGAACCTTTAGGGGTCTTGGA
AATAATGGGGCTCTCCCATGGAAATGCAACTCCGTTGACATGAAGTATTTCAGCTCGGTG
ACGACCTACGTGGATGAGTCCAAGTACGAGAAGTTAAAGTGGAAGAGGGAGAGGTACCTA
CAAAGAGAGGCTTCAGTGGGGAATGTTGAAACCCACTGTGGTGGTGACACTGTAGAGACG
GAGGATAACACCACCAAGCTGCAAAACGTTGTGGTAATGGGAAGAAGCAGTTGGGAGAGC
ATTCCCAAACAGTACAAACCACTCCCAAACAGAATCAATGTCGTTCTTTCCAAGACTCTA
ACACATGAACAGGTGAAGGAAAAAGTTTTTATAATTCAGAGTATAGATGACCTACTACTT
CTTTTAAAAAAGCTAAAGTACTACAAATGCTTCATTATTGGAGGAGCGCAAGTTTATAAG
GAATGTCTAAATAGGAACTTAATTAAGCAGATATACTTCACAAGGATTAACAACGCTTAC
CAGTGTGATGTTCTGTTCCCACAGTTTGATGAAGGCCAGTTTAGAATGA
>QEM701
ATGGAAGACCTTTCAGAGGTATTCGATATTTACGCTATCTGCGCCTGCTGCAAGGTCACC
CCTCCTAATGATGGGATAAAGAATGAGCCATTTGGCCCGCGAACCTTTAGGGGTCTTGGA
AATAATGGGGCTCTCCCATGGAAATGCAACTCCGTTGACATGAAGTATTTCAGCTCGGTG
ACGACCTACGTGGATGAGTCCAAGTACGAGAAGTTAAAGTGGAAGAGGGAGAGGTACCTA
CAAAGAGAGGCTTCAGTGGGGAATGTTGAAACCCACTGTGGTGGTGACACTGTAGAGACG
GAGGATAACACCACCAAGCTGCAAAACGTTGTGGTAATGGGAAGAAGCAGTTGGGAGAGC
ATTCCCAAACAGTACAAACCACTCCCAAACAGAATCAATGTCGTTCTTTCCAAGACTCTA
ACACATGAACAGGTGAAGGAAAAAGTTTTTATAATTCAGAGTATAGATGACCTACTACTT
CTTTTAAAAAAGCTAAAGTACTACAAATGCTTCATTATTGGAGGAGCGCAAGTTTATAAG
GAATGTCTAAATAGGAACTTAATTAAGCAGATATACTTCACAAGGATTAACAACGCTTAC
CAGTGTGATGTTCTGTTCCCACAGTTTGATGAAGGCCAGTTTAGAATGA
>QEM702
ATGGAAGACCTTTCAGAGGTATTCGATATTTACGCTATCTGCGCCTGCTGCAAGGTCACC
CCTCCTAATGATGGGATAAAGAATGAGCCATTTGGCCCGCGAACCTTTAGGGGTCTTGGA
AATAATGGGGCTCTCCCATGGAAATGCAACTCCGTTGACATGAAGTATTTCAGCTCGGTG
ACGACCTACGTGGATGAGTCCAAGTACGAGAAGTTAAAGTGGAAGAGGGAGAGGTACCTA
CAAAGAGAGGCCTCAGTGGGGAATGTTGAAACCCACTGTGGTGGTGACACTGTAGAGACG
GAGGATAACACCACCAAGCTGCAAAACGTTGTGGTAATGGGAAGAAGCAGTTGGGAGAGC
ATTCCCAAACAGTACAAACCACTCCCAAACAGAATCAATGTCGTTCTTTCCAAGACTCTA
ACACATGAACAGGTGAAGGAAAAAGTTTTTATAATTCAGAGTATAGATGACCTACTATTT
CTTTTAAAAAAGCTAAAGTACTACAAATGCTTCATTATTGGAGGAGCGCAAGTTTATAAG
GAATGTCTAAATAGGAACTTAATTAAGCAGATATACTTCACAAGGATTAACAACGCTTAC
CAGTGTGATGTTCTGTTCCCACAGTTTGATGAAGGCCAGTTTAGAATGA
>QEM703
ATGGAAGACCTTTCAGAGGTATTCGATATTTACGCTATCTGCGCCTGCTGCAAGGTCACC
CCTCCTAATGATGGGATAAAGAATGAGCCATTTGGCCCGCGAACCTTTAGGGGTCTTGGA
AATAATGGGGCTCTCCCATGGAAATGCAACTCCGTTGACATGAAGTATTTCAGCTCGGTG
ACGACCTACGTGGATGAGTCCAAGTACGAGAAGTTAAAGTGGAAGAGGGAGAGGTACCTA
CAAAGAGAGGCCTCAGTGGGGAATGTTGAAACCCACTGTGGTGGTGACACTGTAGAGACG
GAGGATAACACCACCAAGCTGCAAAACGTTGTGGTAATGGGAAGAAGCAGTTGGGAGAGC
ATTCCCAAACAGTACAAACCACTCCCAAACAGAATCAATGTCGTTCTTTCCAAGACTCTA
ACACATGAACAGGTGAAGGAAAAAGTTTTTATAATTCAGAGTATAGATGACCTACTACTT
CTTTTAAAAAAGCTAAAGTACTACAAATGCTTCATTATTGGAGGAGCGCAAGTTTATAAG
GAATGTCTAAATAGGAACTTAATTAAGCAAATATACTTCACAAGGATTAACAACGCTTAC
CAGTGTGATGTTCTGTTCCCACAGTTTGATGAAGGCCAGTTTAGAATGA
>QEM704
ATGGAAGACCTTTCAGAGGTATTCGATATTTACGCTATCTGCGCCTGCTGCAAGGTCACC
CCTCCTAATGATGGGATAAAGAATGAGCCATTTGGCCCGCGAACCTTTAGGGGTCTTGGA
AATAATGGGGCTCTCCCATGGAAATGCAACTCCGTTGACATGAAGTATTTCAGCTCGGTG
ACGACCTACGTGGATGAGTCCAAGTACGAGAAGTTAAAGTGGAAGAGGGAGAGGTACCTA
CAAAGAGAGGCCTCAGTGGGGAATGTTGAAACCCACTGTGGTGGTGACACTGTAGAGACG
GAGGATAACACCACCAAGCTGCAAAACGTTGTGGTAATGGGAAGAAGCAGTTGGGAGAGC
ATTCCCAAACAGTACAAACCACTCCCAAACAGAATCAATGTCGTTCTTTCCAAGACTCTA
ACACATGAACAGGTGAAGGAAAAAGTTTTTATAATTCAGAGTATAGATGACCTACTACTT
CTTTTAAAAAAGCTAAAGTACTACAAATGCTTCATTATTGGAGGAGCGCAAGTTTATAAG
GAATGTCTAAATAGGAACTTAATTAAGCAAATATACTTCACAAGGATTAACAACGCTTAC
CAGTGTGATGTTCTGTTCCCACAGTTTGATGAAGGCCAGTTTAGAATGA
>QEM706
ATGGAAGACCTTTCAGAGGTATTCGATATTTACGCTATCTGCGCCTGCTGCAAGGTCACC
CCTCCTAATGATGGGATAAAGAATGAGCCATTTGGCCCGCGAACCTTTAGGGGTCTTGGA
AATAATGGTGCTCTCCCATGGAAATGCAACTCCGTTGACATGAAGTATTTCAGCTCGGTG
ACGACCTACGTGGATGAGTCCAAGTACGAGAAGTTAAAGTGGAAGAGGGAGAGGTACCTA
CAAAGAGAGGCCTCAGTGGGGAATGTTGAAACCCACTGTGGTGGTGACACTGTAGAGACG
GAGGATAACACCACCAAGCTGCAAAACGTTGTGGTAATGGGAAGAAGCAGTTGGGAGAGC
ATTCCCAAACAGTACAAACCACTCCCAAACAGAATCAATGTCGTTCTTTCCAAGACTCTA
ACACATGAACAGGTGAAGGAAAAAGTTTTTATAATTCAAAGTATAGATGACCTACTACTT
CTTTTAAAAAAGCTGAAGTACTACAAATGCTTCATTATTGGAGGAGCGCAAGTTTATAAG
GAATGTCTAAATAGGAACTTAATTAAGCAGATATACTTCACAAGGATTAACAACGCTTAC
CAGTGTGATGTTCTGT-CCCACAGGTTGAGGAAGGACGGTTTAGGAAGG
>QEM709
ATGGAAGACCTTTCAGAGGTATTCGATATTTACGCTATCTGCGCCTGCTGCAAGGTCACC
CCTCCTAATGATGGGATAAAGAATGAGCCGTTTGGCCCGCGAACCTTTAGGGGTCTTGGA
AATAATGGGGCTCTCCCATGGAAATGCAACTCCGTTGACATGAAGTATTTCAGCTCGGTG
ACGACCTACGTAGATGAGTCCAAGTACGAGAAGTTAAAGTGGAAGAGGGAGAGGTACCTA
CAAAGAGAGGCCTCAGTGGGGAATGTTGAAACCCACTGTGGTGGTGACACTGTAGAGACG
GAGGATAACACCACCAAGCTGCAAAACGTTGTGGTAATGGGAAGAAGCAGTTGGGAGAGC
ATTCCCAAACAGTACAAACCACTCCCAAACAGAATCAATGTCGTTCTTTCCAAGACTCTA
ACACATGAACAGGTGAAGGAAAAAGTTTTTATAATTCAGAGTATAGATGACCTACTACTT
CTTTTAAAAAAGCTGAAGTACTACAAATGCTTCATTATTGGAGGAGCACAAGTTTATAAG
GAATGTCTAAATAGGAACTTAATTAAGCAGATATACTTCACAAGGATTAACAACGCTTAC
CAGTGTGATGTTCTGTTCCCACAGTTTGATGAAGGCCAGTTTAGAATGA
>QEM712
ATGGAAGACCTTTCAGAGGTATTCGATATTTACGCTATCTGCGCCTGCTGCAAGGTCACC
CCTCCTAATGATGGGATAAAGAATGAGCCATTTGGCCCGCGAACCTTTAGGGGTCTTGGA
AATAATGGGGCTCTCCCATGGAAATGCAACTCCGTTGACATGAAGTATTTCAGCTCGGTG
ACGACCTACGTGGATGAGTCCAAGTACGAGAAGTTAAAGTGGAAGAGGGAGAGGTACCTA
CAAAGAGAGGCCTCAGTGGGGAATGTTGAAGCCCACTGTGGTGGTGACACTGTAGAGACG
GAGGATAACACCACCAAGCTGCAAAACGTTGTGGTAATGGGAAGAAGCAGTTGGGAGAGC
ATTCCCAAACAGTACAAACCACTCCAAAACAGAATCAATGTCGTTCTTTCCAAGACTCTA
ACACATGAACAGGTGAAGGAAAAAGTTTTTATAATTCAGAGTATAGATGACCTACTACTT
CTTTTAAAAAAGCTGAAGTACTACAAATGCTTCATTATTGGAGGAGCGCAAGTTTATAAG
GAATGTCTAAATAGGAACTTAATTAAGCAGATATACTTCACAAGGATTAACAACGCTTAC
CAGTGTGATGTTCTGTTCCCACAGTTTGATGAAGGCCAGTTTAGAATGA
>QEM713
ATGGAAGACCTTTCAGAGGTATTCGATATTTACGCTATCTGCGCCTGCTGCAAGGTCACC
CCTCCTAATGATGGGATAAAGAATGAGCCATTTGGCCCGCGAACCTTTAGGGGTCTTGGA
AATAATGGGGCTCTCCCATGGAAATGCAACTCCGTTGATATGAAGTATTTCAGCTCGGTG
ACGACCTACGTGGATGAGTCCAAGTACGAGAAGTTAAAGTGGAAGAGGGAGAGGTACCTA
CAAAGAGAGGCCTCAGTGGGGAATGTTGAAACCCACTGTGGTGGTGACACTGTAGAGACG
GAGGATAACACCACCAAGCTGCAAAACGTTGTGGTAATGGGAAGAAGCAGTTGGGAGAGC
ATTCCCAAACAGTACAAACCACTCCCAAACAGAATCAATGTCGTTCTTTCCAAGACTCTA
ACACATGAACAGGTGAAGGAAAAAGTTTTTATAATTCAGAGTATAGATGACCTACTACTT
CTTTTAAAAAAGCTAAAGTACTACAAATGCTTCATTATTGGAGGAGCGCAAGTTTATAAG
GAATGTCTAAATAGGAACTTAATTAAGCAGATATACTTCACAAGGATTAACAACGCTTAC
CAGTGTGATGGGGTGTTTCCCCCCTCCTAGGAGGGCCAGTTTAGAATGA
>QEM714
ATGGAAGACCTTTCAGAGGTATTCGATATTTACGCTATCTGCGCCTGCTGCAAGGTCACC
CCTCCTAATGATGGGATAAAGAATGAGCCATTTGGCCCGCGAACCTTTAGGGGTCTTGGA
AATAATGGGGCTCTCCCATGGAAATGCAACTCCGTTGACATGAAGTATTTCAGCTCGGTG
ACGACCTACGTGGATGAGTCCAAGTACGAGAAGTTAAAGTGGAAGAGGGAGAGGTACCTA
CAAAGAGAGGCTTCAGTGGGGAATGTTGAAACCCACTGTGGTGGTGACACTGTAGAGACG
GAGGATAACACCACCAAGCTGCAAAACGTTGTGGTAATGGGAAGAAGCAGTTGGGAGAGC
ATTCCCAAACAGTACAAACCACTCCCAAACAGAATCAATGTCGTTCTTTCCAAGACTCTA
ACACATGAACAGGTGAAGGAAAAAGTTTTTATAATTCAGAGTATAGATGACCTACTACTT
CTTTTAAAAAAGCTAAAGTACTACAAATGCTTCATTATTGGAGGAGCGCAAGTTTATAAG
GAATGTCTAAATAGGAACTTAATTAAGCAGATATACTTCACAAGGATTAACAACGCTTAC
CAGTGTGATGTTCTGTTCCCACAGTTTGATGAAGGCCAGTTTAGAATGA
>QEM718
ATGGAAGACCTTTCAGAGGTATTCGATATTTACGCTATCTGCGCCTGCTGCAAGGTCACC
CCTCCTAATGATGGGATAAAGAATGAGCCGTTTGGCCCGCGAACCTTTAGGGGTCTTGGA
AATAATGGGGCTCTCCCATGGAAATGCAACTCCGTTGACATGAAGTATTTCAGCTCGGTG
ACGACCTACGTGGATGAGTCCAAGTACGAGAAGTTAAAGTGGAAGAGGGAGAGGTACCTA
CAAAGAGAGGCCTCAGTGGGGAATGTTGAAACCCACTGTGGTGGTGACACTGTAGAGACG
GAGGATAACACCACCAAGCTGCAAAACGTTGTGGTAATGGGAAGAAGCAGTTGGGAGAGC
ATTCCCAAACAGTACAAACCACTCCCAAACAGAATCAATGTCGTTCTTTCCAAGACTCTA
ACACATGAACAGGTGAAGGAAAAAGTTTTTATAATTCAGAGTATAGATGACCTACTACTT
CTTTTAAAAAAGCTGAAGTACTACAAATGCTTCATTATTGGAGGAGCGCAAGTTTATAAG
GAATGTCTAAATAGGAACTTAATTAAGCAAATATACTTCACAAGGATTAACAACGCTTAC
CAGTGTGATGTTCTGTTCCCACAGTTTGATGAAGGCCAGTTTAGAATGA
>QEM720
ATGGAAGACCTTTCAGAGGTATTCGATATTTACGCCATCTGCGCCTGCTGCAAGGTCACC
CCTCCTAATGATGGGATAAAGAATGAGCCATTTGGCCCGCGAACCTTTAGGGGTCTTGGA
AATAATGGGGCTCTCCCATGGAAATGCAACTCCGTTGACATGAAGTATTTCAGCTCGGTG
ACGACCTACGTGGATGAGTCCAAGTACGAGAAGTTAAAGTGGAAGAGGGAGAGGTACCTA
CAAAGAGAGGCCTCAGTGGGGAATGTTGAAACCCACTGTGGTGGTGACACTGTAGAGACG
GAGGATAACACCACCAAGCTGCAAAACGTTGTGGTAATGGGAAGAAGCAGTTGGGAGAGC
ATTCCCAAACAGTACAAACCACTCCCAAACAGAATCAATGTCGTTCTTTCCAAGACTCTA
ACACATGAACAGGTGAAGGAAAAAGCTTTTATAATTCAAAGTATAGATGACCTACTACTT
CTTTTAAAAAAGCTAAAGTACTACAAATGCTTCATTATTGGAGGAGCGCAAGTTTATAAG
GAATGTCTAAATAGGAACTTAATTAAGCAGATATACTTCACAAGGATTAACAACGCTTAC
CAGTGTGATGTTCTGTTCCCACAGTTTGATGAAGGCCAGTTTAGAATGA
>QEM721
ATGGAAGACCTTTCAGAGGTATTCGATATTTACGCTATCTGCGCCTGCTGCAAGGTCACC
CCTCCTAATGATGGGATAAAGAATGAGCCATTTGGCCCGCGAACCTTTAGGGGTCTTGGA
AATAATGGGGCTCTCCCATGGAAATGCAACTCCGTTGACATGAAGTATTTCAGCTCGGTG
ACGACCTACGTGGATGAGTCCAAGTACGAGAAGTTAAAGTGGAAGAGGGAGAGGTACCTA
CAAAGAGAGGCCTCAGTGGGGAATGTTGAAACCCACTGTGGTGGTGACACTGTAGAGACG
GAGGATAACACCACCAAGCTGCAAAACGTTGTGGTAATGGGAAGAAGCAGTTGGGAGAGC
ATTCCCAAACAGTACAAACCACTCCCAAACAGAATCAATGTCGTTCTTTCCAAGACTCTA
ACACATGAACAGGTGAAGGAAAAAGCTTTTATAATTCAAAGTATAGATGACCTACTACTT
CTTTTAAAAAAGCTAAAGTACTACAAATGCTTCATTATTGGAGGAGCGCAAGTTTATAAG
GAATGTCTAAATAGGAACTTAATTAAGCAGATATACTTCACAAGGATTAACAACGCTTAC
CAGTGTGATGTTCTGTTCCCACAGTTTGATGAAGGCCAGTTTAGAATGA
>QEM725
ATGGAAGACCTTTCAGAGGTATTCGATATTTACGCTATCTGCGCCTGCTGCAAGGTCACC
CCTCCTAATGATGGGATAAAGAATGAGCCGTTTGGCCCGCGAACCTTTAGGGGTCTTGGA
AATAATGGGGCTCTCCCATGGAAATGCAACTCCGTTGACATGAAGTATTTCAGCTCGGTG
ACGACCTACGTGGATGAGTCCAAGTACGAGAAGTTAAAGTGGAAGAGGGAGAGGTACCTA
CAAAGAGAGGCCTCAGTGGGGAATGTTGAAACCCACTGTGGTGGTGACACTGTAGAGACG
GAGGATAACACCACCAAGCTGCAAAACGTTGTGGTAATGGGAAGAAGCAGTTGGGAGAGC
ATTCCCAAACAGTACAAACCACTCCCAAACAGAATCAATGTCGTTCTTTCCAAGACTCTA
ACACATGAACAGGTGAAGGAAAAAGTTTTTATAATTCAGAGTATAGATGACCTACTACTT
CTTTTAAAAAAGCTAAAGTACTACAAATGCTTCATTATTGGAGGAGCGCAAGTTTATAAG
GAATGTCTAAATAGGAACTTAATTAAGCAGATATACTTCACAAGGATTAACAACGCTTAC
CAGTGTGATGTTCTGTTCCCACAGTTTGATGAAGGCCAGTTTAGAATGA
>QEM726
ATGGAAGACCTTTCAGAGGTATTCGATATTTACGCTATCTGCGCCTGCTGCAAGGTCACC
CCTCCTAATGATGGGATAAAGAATGAGCCGTTTGGCCCGCGAACCTTTAGGGGTCTTGGA
AATAATGGGGCTCTCCCATGGAAATGCAACTCCGTTGACATGAAGTATTTCAGCTCGGTG
ACGACCTACGTGGATGAGTCCAAGTACGAGAAGTTAAAGTGGAAGAGGGAGAGGTACCTA
CAAAGAGAGGCCTCAGTGGGGAATGTTGAAACCCACTGTGGTGGTGACACTGTAGAGACG
GAGGATAACACCACCAAGCTGCAAAACGTTGTGGTAATGGGAAGAAGCAGTTGGGAGAGC
ATTCCCAAACAGTACAAACCACTCCCAAACAGAATCAATGTCGTTCTTTCCAAGACTCTA
ACACATGAACAGGTGAAGGAAAAAGTTTTTATAATTCAAAGTATAGATGACCTACTACTT
CTTTTAAAAAAGCTAAAGTACTACAAATGCTTCATTATTGGAGGAGCGCAAGTTTATAAG
GAATGTCTAAATAGGAACTTAATTAAGCAGATATACTTCACAAGGATTAACAACGCTTAC
CAGTGTGATGTTCTGTTCCCACAGTTTGATGAAGGCCAGTTTAGAATGA
>QEM727
ATGGAAGACCTTTCAGAGGTATTCGATATTTACGCTATCTGCGCCTGCTGCAAGGTCACC
CCTCCTAATGATGGGATAAAGAATGAGCCATTTGGCCCGCTAACCTTTAGGGGTCTTGGA
AATAATGGGGCTCTCCCATGGAAATGCAACTCCGTTGACATGAAGTATTTCAGCTCGGTG
ACGACCTACGTGGATGAGTCCAAGTACGAGAAGTTAAAGTGGAAGAGGGAGAGGTACCTA
CAAAGAGAGGCTTCAGTGGGGAATGTTGAAACCCACTGTGGTGGTGACACTGTAGAGACG
GAGGATAACACCACCAAGCTGCAAAACGTTGTGGTAATGGGAAGAAGCAGTTGGGAGAGC
ATTCCCAAACAGTACAAACCACTCCCAAACAGAATCAATGTCGTTCTTTCCAAGACTCTA
ACACATGAACAGGTGAAGGAAAAAGTTTTTATAATTCAGAGTATAGATGACCTACTACTT
CTTTTAAAAAAGCTAAAGTACTACAAATGCTTCATTATTGGAGGAGCGCAAGTTTATAAG
GAATGTCTAAATAGGAACTTAATTAAGCAGATATACTTCACAAGGATTAACAACGCTTAT
CAGTGTGATGTTCTGTTCCCACAGTTTGATGAAGGCCAGTTTAGAATGA
>QEM731
ATGGAAGACCTTTCAGAGGTATTCGATATTTACGCTATCTGCGCCTGCTGCAAGGTCACC
CCTCCTAATGATGGGATAAAGAATGAGCCATTTGGCCCGCGAACCTTTAGGGGTCTTGGA
AATAATGGGGCTCTCCCATGGAAATGCAACTCCGTTGACATGAAGTATTTCAGCTCGGTG
ACGACCTACGTGGATGAGTCCAAGTACGAGAAGTTAAAGTGGAAGAGGGAGAGGTACCTA
CAAAGAGAGGCCTCAGTGGGGAATGTTGAAACCCACTGTGGTGGTGACACTGTAGAGACG
GAGGATAACACCACCAAGCTGCAAAACGTTGTGGTAATGGGAAGAAGCAGTTGGGAGAGC
ATTCCCAAACAGTACAAACCACTCCCAAACAGAATCAATGTCGTTCTTTCCAAGACTCTA
ACACATGAACAGGTGAAGGAAAAAGTTTTTATAATTCAGAGTATAGATGACCTACTACTT
CTTTTAAAAAAGCTAAAGTACTACAAATGCTTCATTATTGGAGGAGCGCAAGTTTATAAG
GAATGTCTAAATAGGAACTTAATTAAGCAAATATACTTCACAAGGATTAACAACGCTTAC
CAGTGTGATGTTCTGTTCCCACAGTTTGATGAAGGCCAGTTTAGAATGA
>QEM732
ATGGAAGACCTTTCAGAGGTATTCGATATTTACGCTATCTGCGCCTGCTGCAAGGTCACC
CCTCCTAATGATGGGATAAAGAATGAGCCATTTGGCCCGCGAACCTTTAGGGGTCTTGGA
AATAATGGGGCTCTCCCATGGAAATGCAACTCCGTTGACATGAAGTATTTCAGCTCGGTG
ACGACCTACGTGGATGAGTCCAAGTACGAGAAGTTAAAGTGGAAGAGGGAGAGGTACCTA
CAAAGAGAGGCCTCAGTGGGGAATGTTGAAACCCACTGTGGTGGTGACACTGTAGAGACG
GAGGATAACACCACCAAGCTGCAAAACGTTGTGGTAATGGGAAGAAGCAGTTGGGAGAGC
ATTCCCAAACAGTACAAACCACTCCCAAACAGAATCAATGTCGTTCTTTCCAAGACTCTA
ACACATGAACAGGTGAAGGAAAAAGCTTTTATAATTCAAAGTATAGATGACCTACTACTT
CTTTTAAAAAAGCTAAAGTACTACAAATGCTTCATTATTGGAGGAGCGCAAGTTTATAAG
GAATGTCTAAATAGGAACTTAATTAAGCAGATATACTTCACAAGGATTAACAACGCTTAC
CAGTGTGATGTTCTGTTCCCACAGTTTGATGAAGGCCAGTTTAGAATGA
>QEM762
ATGGAAGACCTTTCAGAGGTATTCGATATTTACGCTATCTGCGCCTGCTGCAAGGTCACC
CCTCCTAATGATGGGATAAAGAATGAGCCATTTGGCCCGCGAACCTTTAGGGGTCTTGGA
AATAATGGGGCTCTCCCATGGAAATGCAACTCCGTTGACATGAAGTATTTCAGCTCGGTG
ACGACCTACGTGGATGAGTCCAAGTACGAGAAGTTAAAGTGGAAGAGGGAGAGGTACCTA
CAAAGAGAGGCCTCAGTGGGGAATGTTGAACCCCACTGTGGTGGTGACACTGTAGAGACG
GAGGATAACACCACCAAGCTGCAAAACGTTGTGGTAATGGGAAGAAGCAGTTGGGAGAGC
ATTCCCAAACAGTACAAACCACTCCCAAACAGAATCAATGTCGTTCTTTCCAAGACTCTA
ACACATGAACAGGTGAAGGAAAAAGTTTTTATAATTCAGAGTATAGATGACCTACTACTT
CTTTTAAAAAAGCTAAAGTACTACAAATGCTTCATTATTGGAGGAGCGCAAGTTTATAAG
GAATGTCTAAATAGGAACTTAATTAAGCAGATATACTTCACAAGGATTAACAACGCTTAC
CAGTGTGATGTTCTGTTCCCACAGTTTGATGAAGGTCAGTTTAGAATGA
>QEM764
ATGGAAGACCTTTCAGAGGTATTCGATATTTACGCTATCTGCGCCTGCTGCAAGGTCACC
CCTCCTAATGATGGGATAAAGAATGAGCCATTTGGCCCGCGAACCTTTAGGGGTCTTGGA
AATAATGGGGCTCTCCCATGGAAATGCAACTCCGTTGACATGAAGTATTTCAGCTCGGTG
ACGACCTACGTGGATGAGTCCAAGTACGAGAAGTTAAAGTGGAAGAGGGAGAGGTACCTA
CAAAGAGAGGCCTCAGTGGGGAATGTTGAAACCCACTGTGGTGGTGACACTGTAGAGACG
GAGGATAACACCACCAAGCTGCAAAACGTTGTGGTAATGGGAAGAAGCAGTTGGGAGAGC
ATTCCCAAACAGTACAAACCACTCCCAAACAGAATCAATGTCGTTCTTTCCAAGACTCTA
ACACATGAACAGGTGAAGGAAAAAGTTTTTATAATTCAGAGTATAGATGACCTACTACTT
CTTTTAAAAAAGCTAAAGTACTACAAATGCTTCATTATTGGAGGAGCGCAAGTTTATAAG
GAATGTCTAAATAGGAACTTAATTAAGCAGATATACTTCACAAGGATTAACAACGCTTAC
CAGTGTGATGTTCTGTTCCCACAGTTTGATGAAGGCCAGTTTAGAATGA
>QEM766
ATGGAAGACCTTTCAGAGGTATTCGATATTTACGCTATCTGCGCCTGCTGCAAGGTCACC
CCTCCTAATGATGGGATAAAGAATGAGCCATTTGGCCCGCTAACCTTTAGGGGTCTTGGA
AATAATGGGGCTCTCCCATGGAAATGCAACTCCGTTGACATGAAGTATTTCAGCTCGGTG
ACGACCTACGTGGATGAGTCCAAGTACGAGAAGTTAAAGTGGAAGAGGGAGAGGTACCTA
CAAAGAGAGGCCTCAGTGGGGAATGTTGAAACCCACTGTGGTGGTGACACTGTAGAGACG
GAGGATAACACCACCAAGCTGCAAAACGTTGTGGTAATGGGAAGAAGCAGTTGGGAGAGC
ATTCCCAAACAGTACAAACCACTCCCAAACAGAATCAATGTCGTTCTTTCCAAGACTCTA
ACACATGAACAGGTGAAGGAAAAAGTTTTTATAATTCAGAGTATAGATGACCTACTACTT
CTTTTAAAAAAGCTAAAGTACTACAAATGCTTCATTATTGGAGGAGCGCAAGTTTATAAG
GAATGTCTAAATAGGAACTTAATTAAGCAGATATACTTCACAAGGATTAACAACGCTTAC
CAGTGTGATGTTCTGTTCCCACAGTTTGATGAAGGCCAGTTTAGAATGA
>QEM784
ATGGAAGACCTTTCAGAGGTATTCGATATTTACGCTATCTGCGCCTGCTGCAAGGTCACC
CCTCCTAATGATGGGATAAAGAATGAGCCATTTGGCCCGCGAACCTTTAGGGGTCTTGGA
AATAATGGGGCTCTCCCATGGAAATGCAACTCCGTTGACATGAAGTATTTCAGCTCGGTG
ACGACCTACGTAGATGAGTCCAAGTACGAGAAGTTAAAGTGGAAGAGGGAGAGGTACCTA
CAAAGAGAGGCCTCAGTGGGGAATGTTGAAACCCACTGTGGTGGTGACACTGTAGAGACG
GAGGATAACACCACCAAGCTGCAAAACGTTGTGGTAATGGGAAGAAGCAGTTGGGAGAGC
ATTCCCAAACAGTACAAACCACTCCCAAACAGAATCAATGTCGTTCTTTCCAAGACTCTA
ACACATGAACAGGTGAAGGAAAAAGTTTTTATAATTCAGAGTATAGATGACCTACTACTT
CTTTTAAAAAAGCTAAAGTACTACAAATGCTTCATTATTGGAGGAGCGCAAGTTTATAAG
GAATGTCTAAATAGGAACTTAATTAAGCAGATATACTTCACAAGGATTAACAACGCTTAC
CAGTGTGATGTTCTGTTCCCACAGTTTGATGAAGGCCAGTTTAGAATGA
>QEM785
ATGGAAGACCTTTCAGAGGTATTCGATATTTACGCTATCTGCGCCTGCTGCAAGGTCACC
CCTCCTAATGATGGGATAAAGAATGAGCCATTTGGCCCGCGAACCTTTAGGGGTCTTGGA
AATAATGGGGCTCTCCCATGGAAATGCAACTCCGTTGACATGAAGTATTTCAGCTCGGTG
ACGACCTACGTGGATGAGTCCAAGTACGAGAAGTTAAAGTGGAAGAGGGAGAGGTACCTA
CAAAGAGAGGCTTCAGTGGGGAATGTTGAAACCCACTGTGGTGGTGACACTGTAGAGACG
GAGGATAACACCACCAAGCTGCAAAACGTTGTGGTAATGGGAAGAAGCAGTTGGGTGAGC
ATTCCCAAACAGTACAAACCACTCCCAAACAGAATCAATGTCGTTCTTTCCAAGACTCTA
ACACATGAACAGGTGAAGGAAAAAGTTTTTATAATTCAGAGTATAGATGACCTACTACTT
CTTTTAAAAAAGCTAAAGTACTACAAATGCTTCATTATTGGAGGAGCGCAAGTTTATAAG
GAATGTCTAAATAGGAACTTAATTAAGCAGATATACTTCACAAGGATTAACAACGCTTAT
CAGTGTGATGTTCTGTTCCCACAGTTTGATGAAGGCCAGTTTAGAATGA
>QEM787
ATGGAAGACCTTTCAGAGGTATTCGATATTTACGCTATCTGCGCCTGCTGCAAGGTCACC
CCTCCTAATGATGGGATAAAGAATGAGCCATTTGGCCCGCGAACCTTTAGGGGTCTTGGA
AATAATGGGGCTCTCCCATGGAAATGCAACTCCGTTGACATGAAGTATTTCAGCTCGGTG
ACGACCTACGTGGATGAGTCCAAGTACGAGAAGTTAAAGTGGAAGAGGGAGAGGTACCTA
CAAAGAGAGGCTTCAGTGGGGAATGTTGAAACCCACTGTGGTGGTGACACTGTAGAGACG
GAGGATAACACCACCAAGCTGCAAAACGTTGTGGTAATGGGAAGAAGCAGTTGGGTGAGC
ATTCCCAAACAGTACAAACCACTCCCAAACAGAATCAATGTCGTTCTTTCCAAGACTCTA
ACACATGAACAGGTGAAGGAAAAAGTTTTTATAATTCAGAGTATAGATGACCTACTACTT
CTTTTAAAAAAGCTAAAGTACTACAAATGCTTCATTATTGGAGGAGCGCAAGTTTATAAG
GAATGTCTAAATAGGAACTTAATTAAGCAGATATACTTCACAAGGATTAACAACGCTTAT
CAGTGTGATGTTCTGTTCCCACAGTTTGATGAAGGCCAGTTTAGAATGA
>QEM789
ATGGAAGACCTTTCAGAGGTATTCGATATTTACGCTATCTGCGCCTGCTGCAAGGTCACC
CCTCCTAATGATGGGATAAAGAATGAGCCATTTGGCCCGCGAACCTTTAGGGGTCTTGGA
AATAATGGGGCTCTCCCATGGAAATGCAACTCCGTTGACATGAAGTATTTCAGCTCGGTG
ACGACCTACGTGGATGAGTCCAAGTACGAGAAGTTAAAGTGGAAGAGGGGGAGGTACCTA
CAAAGAGAGGCCTCAGTGGGGAATGTTGAAACCCACTGTGGTGGTGACACTGTAGAGACG
GAGGATAACACCACCAAGCTGCAAAACGTTGTGGTAATGGGAAGAAGCAGTTGGGAGAGC
ATTCCCAAACAGTACAAACCACTCCCAAACAGAATCAATGTCGTTCTTTCCAAGACTCTA
ACACATGAACAGGTGAAGGAAAAAGTTTTTATAATTCAGAGTATAGATGACCTACTACTT
CTTTTAAAAAAGCTAAAGTACTACAAATGCTTCATTATTGGAGGAGCGCAAGTTTATAAG
GAATGTCTAAATAGGAACTTAATTAAGCAGATATACTTCACAAGGATTAACAACGCTTAC
CAGTGTGATGTTCTGTTCCCACAGTTTGATGAAGGCCAGTTTAGAATGA
>QEM790
ATGGAAGACCTTTCAGAGGTATTCGATATTTACGCTATCTGCGCCTGCTGCAAGGTCACC
CCTCCTAATGATGGGATAAAGAATGAGCCATTTGGCCCGCGAACCTTTAGGGGTCTTGGA
AATAATGGGGCTCTCCCATGGAAATGCAACTCCGTTGACATGAAGTATTTCAGCTCGGTG
ACGACCTACGTGGATGAGTCCAAGTACGAGAAGTTAAAGTGGAAGAGGGAGAGGTACCTA
CAAAGAGAGGCCTCAGTGGGGAATGTTGAAACCCACTGTGGTGGTGACACTGTAGAGACG
GAGGATAACACCACCAAGCTGCAAAACGTTGTGGTAATGGGAAGAAGCAGTTGGGAGAGC
ATTCCCAAACAGTACAAACCACTCCCAAACAGAATCAATGTCGTTCTTTCCAAGACTCTA
ACACATGAACAGGTGAAGGAAAAAGTTTTTATAATTCAAAGTATAGATGACCTACTACTT
CTTTTAAAAAAGCTAAAGTACTACAAATGCTTCATTATTGGAGGAGCGCAAGTTTATAAG
GAATGTCTAAATAGGAACTTAATTAAGCAGATATACTTCACAAGGATTAACAACGCTTAC
CAGTGTGATGTTCTGTTCCCACAGTTTGATGAAGGCCAGTTTAGAATGA
>QEM791
ATGGAAGACCTTTCAGAGGTATTCGATATTTACGCTATCTGCGCCTGCTGCAAGGTCACC
CCTCCTAATGATGGGATAAAGAATGAGCCATTTGGCCCGCGAACCTTTAGGGGTCTTGGA
AATAATGGGGCTCTCCCATGGAAATGCAACTCCGTTGACATGAAGTATTTCAGCTCGGTG
ACGACCTACGTGGATGAGTCCAAGTACGAGAAGTTAAAGTGGAAGAGGGAGAGGTACCTA
CAAAGAGAGGCCTCAGTGGGGAATGTTGAACCCCACTGTGGTGGTGACACTGTAGAGACG
GAGGATAACACCACCAAGCTGCAAAACGTTGTGGTAATGGGAAGAAGCAGTTGGGAGAGC
ATTCCCAAACAGTACAAACCACTCCCAAACAGAATCAATGTCGTTCTTTCCAAGACTCTA
ACACATGAACAGGTGAAGGAAAAAGTTTTTATAATTCAGAGTATAGATGACCTACTACTT
CTTTTAAAAAAGCTGAAGTACTACAAATGCTTCATTATTGGAGGAGCGCAAGTTTATAAG
GAATGTCTAAATAGGAACTTAATTAAGCAGATATACTTCACAAGGATTAACAACGCTTAC
CAGTGTGATGTTCTGTTCCCACAGTTTGATGAAGGCCAGTTTAGAATGA
>QEM792
ATGGAAGACCTTTCAGAGGTATTCGATATTTACGCTATCTGCGCCTGCTGCAAGGTCACC
CCTCCTAATGATGGGATAAAGAATGAGCCATTTGGCCCGCGAACCTTTAGGGGTCTTGGA
AATAATGGGGCTCTCCCATGGAAATGCAACTCCGTTGACATGAAGTATTTCAGCTCGGTG
ACGACCTACGTGGATGAGTCCAAGTACGAGAAGTTAAAGTGGAAGAGGGAGAGGTACCTA
CAAAGAGAGGCTTCAGTGGGGAATGTTGAAACCCACTGTGGTGGTGACACTGTAGAGACG
GAGGATAACACCACCAAGCTGCAAAACGTTGTGGTAATGGGAAGAAGCAGTTGGGTGAGC
ATTCCCAAACAGTACAAACCACTCCCAAACAGAATCAATGTCGTTCTTTCCAAGACTCTA
ACACATGAACAGGTGAAGGAAAAAGTTTTTATAATTCAGAGTATAGATGACCTACTACTT
CTTTTAAAAAAGCTAAAGTACTACAAATGCTTCATTATTGGAGGAGCGCAAGTTTATAAG
GAATGTCTAAATAGGAACTTAATTAAGCAGATATACTTCACAAGGATTAACAACGCTTAT
CAGTGTGATGTTCTGTTCCCACAGTTTGATGAAGGCCAGTTTAGAATGA
>QEM793
ATGGAAGACCTTTCAGAGGTATTCGATATTTACGCTATCTGCGCCTGCTGCAAGGTCACC
CCTCCTAATGATGGGATAAAGAATGAGCCGTTTGGCCCGCGAACCTTTAGGGGTCTTGGA
AATAATGGGGCTCTCCCATGGAAATGCAACTCCGTTGACATGAAGTATTTCAGCTCGGTG
ACGACCTACGTGGATGAGTCCAAGTACGAGAAGTTAAAGTGGAAGAGGGAGAGGTACCTA
CAAAGAGAGGCCTCAGTGGGGAATGTTGAAACCCACTGTGGTGGTGACACTGTAGAGACG
GAGGATAACACCACCAAGCTGCAAAACGTTGTGGTAATGGGAAGAAGCAGTTGGGAGAGC
ATTCCCAAACAGTACAAACCACTCCCAAACAGAATCAATGTCGTTCTTTCCAAGACTCTA
ACACATGAACAGGTGAAGGAAAAAGTTTTTATAATTCAGAGTATAGATGACCTACTACTT
CTTTTAAAAAAGCTAAAGTACTACAAATGCTTCATTATTGGAGGAGCGCAAGTTTATAAG
GAATGTCTAAATAGGAACTTAATTAAGCAGATATACTTCACAAGGATTAACAACGCTTAC
CAGTGTGATGTTCTGTTCCCACAGTTTGATGAAGGCCAAGTTTTAGAAT
>QEM795
ATGGAAGACCTTTCAGAGGTATTCGATATTTACGCTATCTGCGCCTGCTGCAAGGTCACC
CCTCCTAATGATGGGATAAAGAATGAGCCATTTGGCCCGCGAACCTTTAGGGGTCTTGGA
AATAATGGGGCTCTCCCATGGAAATGCAACTCCGTTGACATGAAGTATTTCAGCTCGGTG
ACGACCTACGTGGATGAGTCCAAGTACGAGAAGTTAAAGTGGAAGAGGGAGAGGTACCTA
CAAAGAGAGGCCTCAGTGGGGAATGTTGAAACCCACTGTGGTGGTGACACTGTAGAGACG
GAGGATAACACCACCAAGCTGCAAAACGTTGTGGTAATGGGAAGAAGCAGTTGGGAGAGC
ATTCCCAAACAGTACAAACCACTTCCAAACAGAATCAATGTCGTTCTTTCCAAGACTCTA
ACACATGAACAGGTGAAGGAAAAAGTTTTTATAATTCAGAGTATAGATGACCTACTACTT
CTTTTAAAAAAGCTAAAGTACTACAAATGCTTCATTATTGGAGGAGCGCAAGTTTATAAG
GAATGTCTAAATAGGAACTTAATTAAGCAGATATACTTCACAAGGATTAACAACGCTTAC
CAGTGTGATGTTCTGTTCCCACAGTTTGATGAAGGCCAGTTTAGAATGA
>QEM797
ATGGAAGACCTTTCAGAGGTATTCGATATTTACGCTATCTGCGCCTGCTGCAAGGTCACC
CCTCCTAATGATGGGATAAAGAATGAGCCATTTGGCCCGCGAACCTTTAGGGGTCTTGGA
AATAATGGGGCTCTCCCATGGAAATGCAACTCCGTTGACATGAAGTATTTCAGCTCGGTG
ACGACCTACGTGGATGAGTCCAAGTACGAGAAGTTAAAGTGGAAGAGGGAGAGGTACCTA
CAAAGAGAGGCCTCAGTGGGGAATGTTGAAACCCACTGTGGTGGTGACACTGTAGAGACG
GAGGATAACACCACCAAGCTGCAAAACGTTGTGGTAATGGGAAGAAGCAGTTGGGAGAGC
ATTCCCAAACAGTACAAACCACTCCCAAACAGAATCAATGTCGTTCTTTCCAAGACTCTA
ACACATGAACAGGTGAAGGAAAAAGTTTTTATAATTCAAAGTATAGATGACCTACTACTT
CTTTTAAAAAAGCTAAAGTACTACAAATGCTTCATTATTGGAGGAGCGCAAGTTTATAAG
GAATGTCTAAATAGGAACTTAATTAAGCAGATATACTTCACAAGGATTAACAACGCTTAC
CAGTGTGATGTTCTGTTCCCACAGTTTGATGAAGGCCAGTTTAGAATGA
>QEM800
ATGGAAGACCTTTCAGAGGTATTCGATATTTACGCTATCTGCGCCTGCTGCAAGGTCACC
CCTCCTAATGATGGGATAAAGAATGAGCCATTTGGCCCGCGAACCTTTAGGGGTCTTGGA
AATAATGGGGCTCTCCCATGGAAATGCAACTCCGTTGACATGAAGTATTTCAGCTCGGTG
ACGACCTACGTGGATGAGTCCAAGTACGAGAAGTTAAAGTGGAAGAGGGAGAGGTACCTA
CAAAGAGAGGCTTCAGTGGGGAATGTTGAAACCCACTGTGGTGGTGACACTGTAGAGACG
GAGGATAACACCACCAAGCTGCAAAACGTTGTGGTAATGGGAAGAAGCAGTTGGGAGAGC
ATTCCCAAACAGTACAAACCACTCCCAAACAGAATCAATGTCGTTCTTTCCAAGACTCTA
ACACATGAACAGGTGAAGGAAAAAGTTTTTATAATTCAGAGTATAGATGACCTACTACTT
CTTTTAAAAAAGCTAAAGTACTACAAATGCTTCATTATTGGAGGAGCGCAAGTTTATAAG
GAATGTCTAAATAGGAACTTAATTAAGCAGATATACTTCACAAGGATTAACAACGCTTAC
CAGTGTGATGTTCTGTTCCCACAGTTTGATGAAGGCCAGTTTAGAATGA
>QEM807
ATGGAAGACCTTTCAGAGGTATTCGATATTTACGCTATCTGCGCCTGCTGCAAGGTCACC
CCTCCTAATGATGGGATAAAGAATGAGCCATTTGGCCCGCGAACCTTTAGGGGTCTTGGA
AATAATGGGGCTCTCCCATGGAAATGCAACTCCGTTGACATGAAGTATTTCAGCTCGGTG
ACGACCTACGTGGATGAGTCCAAGTACGAGAAGTTAAAGTGGAAGAGGGAGAGGTACCTA
CAAAGAGAGGCCTCAGTGGGGAATGTTGAAACCCACTGTGGTGGTGACACTGTAGAGACG
GAGGATAACACCACCAAGCTGCAAAACGTTGTGGTAATGGGAAGAAGCAGTTGGGAGAGC
ATTCCCAAACAGTACAAACCACTCCCAAACAGAATCAATGTCGTTCTTTCCAAGACTCTA
ACACATGAACAGGTGAAGGAAAAAGTTTTTATAATTCAGAGTATAGATGACCTACTACTT
CTTTTAAAAAAGCTAAAGTACTACAAATGCTTCATTATTGGAGGAGCGCAAGTTTATAAG
GAATGTCTAAATAGGAACTTAATTAAGCAGATATACTTCACAAGGATTAACAACGCTTAT
CAGTGTGATGTTCTGTTCCCACAGTTTGATGAAGGCCAGTTTAGAATGA
>QEM808
ATGGAAGACCTTTCAGAGGTATTCGATATTTACGCTATCTGCGCCTGCTGCAAGGTCACC
CCTCCTAATGATGGGATAAAGAATGAGCCATTTGGCCCGCGAACCTTTAGGGGTCTTGGA
AATAATGGGGCTCTCCCATGGAAATGCAACTCCGTTGACATGAAGTATTTCAGCTCGGTG
ACGACCTACGTGGATGAGTCCAAGTACGAGAAGTTAAAGTGGAAGAGGGAGAGGTACCTA
CAAAGAGAGGCTTCAGTGGGGAATGTTGAAACCCACTGTGGTGGTGACACTGTAGAGACG
GAGGATAACACCACCAAGCTGCAAAACGTTGTGGTAATGGGAAGAAGCAGTTGGGTGAGC
ATTCCCAAACAGTACAAACCACTCCCAAACAGAATCAATGTCGTTCTTTCCAAGACTCTA
ACACATGAACAGGTGAAGGAAAAAGTTTTTATAATTCAGAGTATAGATGACCTACTACTT
CTTTTAAAAAAGCTAAAGTACTACAAATGCTTCATTATTGGAGGAGCGCAAGTTTATAAG
GAATGTCTAAATAGGAACTTAATTAAGCAGATATACTTCACAAGGATTAACAACGCTTAT
CAGTGTGATGTTCTGTTCCCACAGTTTGATGAAGGCCAGTTTAGAATGA
>QEM809
ATGGAAGACCTTTCAGAGGTATTCGATATTTACGCTATCTGCGCCTGCTGCAAGGTCACC
CCTCCTAATGATGGGATAAAGAATGAGCCATTTGGCCCGCGAACCTTTAGGGGTCTTGGA
AATAATGGGGCTCTCCCATGGAAATGCAACTCCGTTGACATGAAGTATTTCAGCTCGGTG
ACGACCTACGTGGATGAGTCCAAGTACGAGAAGTTAAAGTGGAAGAGGGAGAGGTACCTA
CAAAGAGAGGCCTCAGTGGGGAATGTTGAAACCCACTGTGGTGGTGACACTGTAGAGACG
GAGGATAACACCACCAAGCTGCAAAACGTTGTGGTAATGGGAAGAAGCAGTTGGGAGAGC
ATTCCCAAACAGTACAAACCACTCCCAAACAGAATCAATGTCGTTCTTTCCAAGACTCTA
ACACATGAACAGGTGAAGGAAAAAGTTTTTATAATTCAGAGTATAGATGACCTACTACTT
CTTTTAAAAAAGCTGAAGTACTACAAATGCTTCATTATTGGAGGAGCGCAAGTTTATAAG
GAATGTCTAAATAGGAACTTAATTAAGCAGATATACTTCACAAGGATTAACAACGCTTAC
CAGTGTGATGTTCTGTTCCCACAGTTTGATGAAGGTCAGTTTAGAATGA
>QEM810
ATGGAAGACCTTTCAGAGGTATTCGATATTTACGCTATCTGCGCCTGCTGCAAGGTCACC
CCTCCTAATGATGGGATAAAGAATGAGCCATTTGGCCCGCGAACCTTTAGGGGTCTTGGA
AATAATGGGGCTCTCCCATGGAAATGCAACTCCGTTGACATGAAGTATTTCAGCTCGGTG
ACGACCTACGTGGATGAGTCCAAGTACGAGAAGTTAAAGTGGAAGAGGGAGAGGTACCTA
CAAAGAGAGGCTTCAGTGGGGAATGTTGAAACCCACTGTGGTGGTGACACTGTAGAGACG
GAGGATAACACCACCAAGCTGCAAAACGTTGTGGTAATGGGAAGAAGCAGTTGGGTGAGC
ATTCCCAAACAGTACAAACCACTCCCAAACAGAATCAATGTCGTTCTTTCCAAGACTCTA
ACACATGAACAGGTGAAGGAAAAAGTTTTTATAATTCAGAGTATAGATGACCTACTACTT
CTTTTAAAAAAGCTAAAGTACTACAAATGCTTCATTATTGGAGGAGCGCAAGTTTATAAG
GAATGTCTAAATAGGAACTTAATTAAGCAGATATACTTCACAAGGATTAACAACGCTTAT
CAGTGTGATGTTCTGTTCCCACAGTTTGATGAAGGCCAGTTTAGAATGA
>QEM811
ATGGAAGACCTTTCAGAGGTATTCGATATTTACGCTATCTGCGCCTGCTGCAAGGTCACC
CCTCCTAATGATGGGATAAAGAATGAGCCATTTGGCCCGCGAACCTTTAGGGGTCTTGGA
AATAATGGGGCTCTCCCATGGAAATGCAACTCCGTTGACATGAAGTATTTCAGCTCGGTG
ACGACCTACGTGGATGAGTCCAAGTACGAGAAGTTAAAGTGGAAGAGGGAGAGGTACCTA
CAAAGAGAGGCCTCAGTGGGGAATGTTGAAACCCACTGTGGTGGTGACACTGTAGAGACG
GAGGATAACACCACCAAGCTGCAAAACGTTGTGGTAATGGGAAGAAGCAGTTGGGAGAGC
ATTCCCAAACAGTACAAACCACTCCCAAACAGAATCAATGTCGTTCTTTCCAAGACTCTA
ACACATGAACAGGTGAAGGAAAAAGTTTTTATAATTCAGAGTATAGATGACCTACTACTT
CTTTTAAAAAAGCTGAAGTACTACAAATGCTTCATTATTGGAGGAGCGCAAGTTTATAAG
GAATGTCTAAATAGGAACTTAATTAAGCAGATATACTTCACAAGGATTAACAACGCTTAC
CAGTGTGATGTTCTGTTCCCACAGTTTGATGAAGGCCAGTTTAGAATGA
>QEM812
ATGGAAGACCTTTCAGAGGTATTCGATATTTACGCTATCTGCGCCTGCTGCAAGGTCACT
CCTCCTAATGATGGGATAAAGAATGAGCCATTTGGCCCGCGAACCTTTAGGGGTCTTGGA
AATAATGGGGCTCTCCCATGGAAATGCAACTCCGTTGACATGAAGTATTTCAGCTCGGTG
ACGACCTACGTGGATGAGTCCAAGTACGAGAAGTTAAAGTGGAAGAGGGAGAGGTACCTA
CAAAGAGAGGCCTCAGTGGGGAATGTTGAAACCCACTGTGGTGGTGACACTGTAGAGACG
GAGGATAACACCACCAAGCTGCAAAACGTTGTGGTAATGGGAAGAAGCAGTTGGGAGAGC
ATTCCCAAACAGTACAAACCACTCCCAAACAGAATCAATGTCGTTCTTTCCAAGACTCTA
ACACATGAACAGGTGAAGGAAAAAGTTTTTATAATTCAGAGTATAGATGACCTACTACTT
CTTTTAAAAAAGCTAAAGTACTACAAATGCTTCATTATTGGAGGAGCGCAAGTTTATAAG
GAATGTCTAAATAGGAACTTAATTAAGCAGATATACTTCACAAGGATTAACAACGCTTAC
CAGTGTGATGTTCTGTTCCCACAGTTTGATGAAGGCCAGTTTAGAATGA
>QEM816
ATGGAAGACCTTTCAGAGGTATTCGATATTTACGCTATCTGCGCCTGCTGCAAGGTCACC
CCTCCTAATGATGGGATAAAGAATGAGCCATTTGGCCCGCTAACCTTTAGGGGTCTTGGA
AATAATGGGGCTCTCCCATGGAAATGCAACTCCGTTGACATGAAGTATTTCAGCTCGGTG
ACGACCTACGTGGATGAGTCCAAGTACGAGAAGTTAAAGTGGAAGAGGGAGAGGTACCTA
CAAAGAGAGGCTTCAGTGGGGAATGTTGAAACCCACTGTGGTGGTGACACTGTAGAGACG
GAGGATAACACCACCAAGCTGCAAAACGTTGTGGTAATGGGAAGAAGCAGTTGGGAGAGC
ATTCCCAAACAGTACAAACCACTCCCAAACAGAATCAATGTCGTTCTTTCCAAGACTCTA
ACACATGAACAGGTGAAGGAAAAAGTTTTTATAATTCAGAGTATAGATGACCTACTACTT
CTTTTAAAAAAGCTAAAGTACTACAAATGCTTCATTATTGGAGGAGCGCAAGTTTATAAG
GAATGTCTAAATAGGAACTTAATTAAGCAGATATACTTCACAAGGATTAACAACGCTTAC
CAGTGTGATGTTCTGTTCCCACAGTTTGATGAAGGCCAGTTTAGAATGA
>QEM818
ATGGAAGACCTTTCAGAGGTATTCGATATTTACGCTATCTGCGCCTGCTGCAAGGTCACC
CCTCCTAATGATGGGATAAAGAATGAGCCATTTGGCCCGCGAACCTTTAGGGGTCTTGGA
AATAATGGGGCTCTCCCATGGAAATGCAACTCCGTTGACATGAAGTATTTCAGCTCGGTG
ACGACCTACGTGGATGAGTCCAAGTACGAGAAGTTAAAGTGGAAGAGGGAGAGGTACCTA
CAAAGAGAGGCCTCAGTGGGGAATGTTGAAACCCACTGTGGTGGTGACACTGTAGAGACG
GAGGATAACACCACCAAGCTGCAAAACGTTGTGGTAATGGGAAGAAGCAGTTGGGAGAGC
ATTCCCAAACAGTACAAACCACTCCCAAACAGAATCAATGTCGTTCTTTCCAAGACTCTA
ACACATGAACAGGTGAAGGAAAAAGTTTTTATAATTCAGAGTATAGATGACCTACTACTT
CTTTTAAAAAAGCTGAAGTACTACAAATGCTTCATTATTGGAGGAGCGCAAGTTTATAAG
GAATGTCTAAATAGGAACTTAATTAAGCAAATATACTTCACAAGGATTAACAACGCTTAC
CAGTGTGATGTTCTGTTCCCACAGTTTGATGAAGGTCAGTTTAGAATGA
>QEM820
ATGGAAGACCTTTCAGAGGTATTCGATATTTACGCTATCTGCGCCTGCTGCAAGGTCACC
CCTCCTAATGATGGGATAAAGAATGAGCCATTTGGCCCGCGAACCTTTAGGGGTCTTGGA
AATAATGGGGCTCTCCCATGGAAATGCAACTCCGTTGACATGAAGTATTTCAGCTCGGTG
ACGACCTACGTGGATGAGTCCAAGTACGAGAAGTTAAAGTGGAAGAGGGAGAGGTACCTA
CAAAGAGAGGCCTCAGTGGGGAATGTTGAACCCCACTGTGGTGGTGACACTGTAGAGACG
GAGGATAACACCACCAAGCTGCAAAACGTTGTGGTAATGGGAAGAAGCAGTTGGGAGAGC
ATTCCCAAACAGTACAAACCACTCCCAAACAGAATCAATGTCGTTCTTTCCAAGACTCTA
ACACATGAACAGGTGAAGGAAAAAGTTTTTATAATTCAGAGTATAGATGACCTACTACTT
CTTTTAAAAAAGCTAAAGTACTACAAATGCTTCATTATTGGAGGAGCGCAAGTTTATAAG
GAATGTCTAAATAGGAACTTAATTAAGCAGATATACTTCACAAGGATTAACAACGCTTAC
CAGTGTGATGTTCTGTTCCCACAGTTTGATGAAGGCCAGTTTAGAATGA
>QEM827
ATGGAAGACCTTTCAGAGGTATTCGATATTTACGCTATCTGCGCCTGCTGCAAGGTCACC
CCTCCTAATGATGGGATAAAGAATGAGCCATTTGGCCCGCGAACCTTTAGGGGTCTTGGA
AATAATGGGGCTCTCCCATGGAAATGCAACTCCGTTGACATGAAGTATTTCAGCTCGGTG
ACGACCTACGTGGATGAGTCCAAGTACGAGAAGTTAAAGTGGAAGAGGGAGAGGTACCTA
CAAAGAGAGGCCTCAGTGGGGAATGTTGAAACCCACTGTGGTGGTGACACTGTAGAGACG
GAGGATAACACCACCAAGCTGCAAAACGTTGTGGTAATGGGAAGAAGCAGTTGGGAGAGC
ATTCCCAAACAGTACAAACCACTCCCAAACAGAATCAATGTCGTTCTTTCCAAGACTCTA
ACACATGAACAGGTGAAGGAAAAAGTTTTTATAATTCAAAGTATAGATGACCTACTACTT
CTTTTAAAAAAGCTGAAGTACTACAAATGCTTCATTATTGGAGGAGCGCAAGTTTATAAG
GAATGTCTAAATAGGAACTTAATTAAGCAGATATACTTCACAAGGATTAACAACGCTTAT
CAGTGTGATGTTCTGTTCCCACAGTTTGATGAAGGCCAGTTTAGAATGA
>QEM829
ATGGAAGACCTTTCAGAGGTATTCGATATTTACGCTATCTGCGCCTGCTGCAAGGTCACC
CCTCCTAATGATGGGATAAAGAATGAGCCATTTGGCCCGCGAACCTTTAGGGGTCTTGGA
AATAATGGGGCTCTCCCATGGAAATGCAACTCCGTTGACATGAAGTATTTCAGCTCGGTG
ACGACCTACGTGGATGAGTCCAAGTACGAGAAGTTAAAGTGGAAGAGGGAGAGGTACCTA
CAAAGAGAGGCCTCAGTGGGGAATGTTGAAACCCACTGTGGTGGTGACACTGTAGAGACG
GAGGATAACACCACCAAGCTGCAAAACGTTGTGGTAATGGGAAGAAGCAGTTGGGAGAGC
ATTCCCAAACAGTACAAACCACTCCCAAACAGAATCAATGTCGTTCTTTCCAAGACTCTA
ACACATGAACAGGTGAAGGAAAAAGTTTTTATAATTCAGAGTATAGATGACCTACTACTT
CTTTTAAAAAAGCTAAAGTACTACAAATGCTTCATTATTGGAGGAGCGCAAGTTTATAAG
GAATGTCTAAATAGGAACTTAATTAAGCAGATATACTTCACAAGGATTAACAACGCTTAC
CAGTGTGATGTTCTGTTCCCACAGTTTGATGAAGGCCAGTTTAGAATGA
>QEM830
ATGGAAGACCTTTCAGAGGTATTCGATATTTACGCTATCTGCGCCTGCTGCAAGGTCACC
CCTCCTAATGATGGGATAAAGAATGAGCCATTTGGCCCGCGAACCTTTAGGGGTCTTGGA
AATAATGGGGCTCTCCCATGGAAATGCAACTCCGTTGACATGAAGTATTTCAGCTCGGTG
ACGACCTACGTGGATGAGTCCAAGTACGAGAAGTTAAAGTGGAAGAGGGAGAGGTACCTA
CAAAGAGAGGCCTCAGTGGGGAATGTTGAAACCCACTGTGGTGGTGACACTGTAGAGACG
GAGGATAACACCACCAAGCTGCAAAACGTTGTGGTAATGGGAAGAAGCAGTTGGGAGAGC
ATTCCCAAACAGTACAAACCACTCCCAAACAGAATCAATGTCGTTCTTTCCAAGACTCTA
ACACATGAACAGGTGAAGGAAAAAGTTTTTATAATTCAGAGTATAGATGACCTACTACTT
CTTTTAAAAAAGCTAAAGTACTACAAATGCTTCATTATTGGAGGAGCGCAAGTTTATAAG
GAATGTCTAAATAGGAACTTAATTAAGCAGATATACTTCACAAGGATTAACAACGCTTAC
CAGTGTGATGTTCTGTTCCCACAGTTTGATGAAGGCCAGTTTAGAATGA
>QEM831
ATGGAAGACCTTTCAGAGGTATTCGATATTTACGCTATCTGCGCCTGCTGCAAGGTCACC
CCTCCTAATGATGGGATAAAGAATGAGCCCTTTGGCCCGCGAACCTTTAGGGGTCTTGGA
AATAATGGGGCTCTCCCATGGAAATGCAACTCCGTTGACATGAAGTATTTCAGCTCGGTG
ACGACCTACGTGGATGAGTCCAAGTACGAGAAGTTAAAGTGGAAGAGGGAGAGGTACCTA
CAAAGAGAGGCCTCAGTGGGGAATGTTGAAACCCACTGTGGTGGTGACACTGTAGAGACG
GAGGATAACACCACCAAGCTGCAAAACGTTGTGGTAATGGGAAGAAGCAGTTGGGAGAGC
ATTCCCAAACAGTACAAACCACTCCCAAACAGAATCAATGTCGTTCTTTCCAAGACTCTA
ACACATGAACAGGTGAAGGAAAAAGTTTTTATAATTCAGAGTATAGATGACCTACTACTT
CTTTTAAAAAAGCTGAAGTACTACAAATGCTTCATTATTGGAGGAGCGCAAGTTTATAAG
GAATGTCTAAATAGGAACTTAATTAAGCAGATATACTTCACAAGGATTAACAACGCTTAC
CAGTGTGATGTTCTGTTCCCACAGTTTGATGAAGGCCAGTTTAGAATGA
>QEM832
ATGGAAGACCTTTCAGAGGTATTCGATATTTACGCTATCTGCGCCTGCTGCAAGGTCATC
CCTCCTAATGATGGGATAAAGAATGAGCCATTTGGCCCGCGAACCTTTAGGGGTCTTGGA
AATAATGGGGCTCTCCCATGGAAATGCAACTCCGTTGACATGAAGTATTTCAGCTCGGTG
ACGACCTACGTGGATGAGTCCAAGTACGAGAAGTTAAAGTGGAAGAGGGAGAGGTACCTA
CAAAGAGAGGCCTCAGTGGGGAATGTTGAAACCCACTGTGGTGGTGACACTGTAGAGACG
GAGGATAACACCACCAAGCTGCAAAACGTTGTGGTAATGGGAAGAAGCAGTTGGGAGAGC
ATTCCCAAACAGTACAAACCACTCCCAAACAGAATCAATGTCGTTCTTTCCAAGACTCTA
ACACATGAACAGGTGAAGGAAAAAGTTTTTATAATTCAAAGTATAGATGACCTACTACTT
CTTTTAAAAAAGCTAAAGTACTACAAATGCTTCATTATTGGAGGAGCGCAAGTTTATAAG
GAATGTCTAAATAGGAACTTAATTAAGCAAATATACTTCACAAGGATTAACAACGCTTAC
CAGTGTGATGTTCTGTTCCCACAGTTTGATGAAGGCCAGTTTAGAATGA
>QEM833
ATGGAAGACCTTTCAGAGGTATTCGATATTTACGCTATCTGCGCCTGCTGCAAGGTCACC
CCTCCTAATGATGGGATAAAGAATGAGCCATTTGGCCCGCGAACCTTTAGGGGTCTTGGA
AATAATGGGGCTCTCCCATGGAAATGCAACTCCGTTGACATGAAGTATTTCAGCTCGGTG
ACGACCTACGTGGATGAGTCCAAGTACGAGAAGTTAAAGTGGAAGAGGGAGAGGTACCTA
CAAAGAGAGGCCTCAGTGGGGAATGTTGAAACCCACTGTGGTGGTGACACTGTAGAGACG
GAGGATAACACCACCAAGCTGCAAAACGTTGTGGTAATGGGAAGAAGCAGTTGGGAGAGC
ATTCCCAAACAGTACAAACCACTCCCAAACAGAATCAATGTCGTTCTTTCCAAGACTCTA
ACACATGAACAGGTAAAGGAAAAAGTTTTTATAATTCAGAGTATAGATGACCTACTACTT
CTTTTAAAAAAGCTAAAGTACTACAAATGCTTCATTATTGGAGGAGCGCAAGTTTATAAG
GAATGTCTAAATAGGAACTTAATTAAGCAAATATACTTCACAAGGATTAACAACGCTTAC
CAGTGTGATGTTCTGTTCCCACAGTTTGATGAAGGCCAGTTTAGAATGA
>QEM836
ATGGAAGACCTTTCAGAGGTATTCGATATTTACGCTATCTGCGCCTGCTGCAAGGTCACC
CCTCCTAATGATGGGATAAAGAATGAGCCATTTGGCCCGCTAACCTTTAGGGGTCTTGGA
AATAATGGGGCTCTCCCATGGAAATGCAACTCCGTTGACATGAAGTATTTCAGCTCGGTG
ACGACCTACGTGGATGAGTCCAAGTACGAGAAGTTAAAGTGGAAGAGGGAGAGGTACCTA
CAAAGAGAGGCTTCAGTGGGGAATGTTGAAACCCACTGTGGTGGTGACACTGTAGAGACG
GAGGATAACACCACCAAGCTGCAAAACGTTGTGGTAATGGGAAGAAGCAGTTGGGAGAGC
ATTCCCAAACAGTACAAACCACTCCCAAACAGAATCAATGTCGTTCTTTCCAAGACTCTA
ACACATGAACAGGTGAAGGAAAAAGTTTTTATAATTCAGAGTATAGATAACCTACTACTT
CTTTTAAAAAAGCTAAAGTACTACAAGTGCTTCATTATTGGAGGAGCGCAAGTTTATAAG
GAATGTCTAAATAGGAACTTAATTAAGCAGATATACTTCACAAGGATTAACAACGCTTAC
CAGTGTGATGTTCTGTTCCCACAGTTTGATGAAGGCCAGTTTAGAATGA
>QEM844
ATGGAAGACCTTTCAGAGGTATTCGATATTTACGCTATCTGCGCCTGCTGCAAGGTCACC
CCTCCTAATGATGGGATAAAGAATGAGCCATTTGGCCCGCGAACCTTTAGGGGTCTTGGA
AATAATGGGGCTCTCCCATGGAAATGCAACTCCGTTGACATGAAGTATTTCAGCTCGGTG
ACGACCTACGTGGATGAGTCCAAGTACGAGAAGTTAAAGTGGAAGAGGGAGAGGTACCTA
CAAAGAGAGGCCTCAGTGGGGAATGTTGAACCCCACTGTGGTGGTGACACTGTAGAGACG
GAGGATAACACCACCAAGCTGCAAAACGTTGTGGTAATGGGAAGAAGCAGTTGGGAGAGC
ATTCCCAAACAGTACAAACCACTCCCAAACAGAATCAATGTCGTTCTTTCCAAGACTCTA
ACACATGAACAGGTGAAGGAAAAAGTTTTTATAATTCAGAGTATAGATGACCTACTACTT
CTTTTAAAAAAGCTAAAGTACTACAAATGCTTCATTATTGGAGGAGCGCAAGTTTATAAG
GAATGTCTAAATAGGAACTTAATTAAGCAAATATACTTCACAAGGATTAACAACGCTTAC
CAGTGTGATGTTCTGTTCCCACAGTTTGATGAAGGCCAGTTTAGAATGA
>QEM845
ATGGAAGACCTTTCAGAGGTATTCGATATTTACGCTATCTGCGCCTGCTGCAAGGTCACC
CCTCCTAATGATGGGATAAAGAATGAGCCATTTGGCCCGCGACCCTTTAGGGGTCTCGGA
AATAATGGGGCTCTCCCATGGAAATGCAACTCCGTTGACATGAAGTATTTCAGCTCGGTG
ACGACCTACGTGGATGAGTCCAAGTACGAGAAGTTAAAGTGGAAGAGGGAGAGGTACCTA
CAAAGAGAGGCCTCAGTGGGGAATGTTGAAACCCACTGTGGTGGTGACACTGTAGAGACG
GAGGATAACACCACCAAGCTGCAAAACGTTGTGGTAATGGGAAGAAGCAGTTGGGAGAGC
ATTCCCAAACAGTACAAACCACTTCCAAACAGAATCAATGTCGTTCTTTCCAAGACTCTA
ACACATGAACAGGTGAAGGAAAAAGTTTTTATAATTCAGAGTATAGATGACCTACTACTT
CTTTTAAAAAAGCTAAAGTACTACAAATGCTTCATTATTGGAGGAGCGCAAGTTTATAAG
GAATGTCTAAATAGGAACTTAATTAAGCAGATATACTTCACAAGGATTAACAACGCTTAC
CAGTGTGATGTTCTGTTCCCACAGTTTGATGAAGGCCAGTTTAGAATGA
>QEM846
ATGGAAGACCTTTCAGAGGTATTCGATATTTACGCTATCTGCGCCTGCTGCAAGGTCACC
CCTCCTAATGATGGGATAAAGAATGAGCCCTTTGGCCCGCGAACCTTTAGGGGTCTTGGA
AATAATGGGGCTCTCCCATGGAAATGCAACTCCGTTGACATGAAGTATTTCAGCTCGGTG
ACGACCTACGTGGATGAGTCCAAGTACGAGAAGTTAAAGTGGAAGAGGGAGAGGTACCTA
CAAAGAGAGGCCTCAGTGGGGAATGTTGAAACCCACTGTGGTGGTGACACTGTAGAGACG
GAGGATAACACCACCAAGCTGCAAAACGTTGTGGTAATGGGAAGAAGCAGTTGGGAGAGC
ATTCCCAAACAGTACAAACCACTCCCAAACAGAATCAATGTCGTTCTTTCCAAGACTCTA
ACACATGAACAGGTGAAGGAAAAAGTTTTTATAATTCAAAGTATAGATGACCTACTACTT
CTTTTAAAAAAGCTAAAGTACTACAAATGCTTCATTATTGGAGGAGCGCAAGTTTATAAG
GAATGTCTAAATAGGAACTTAATTAAGCAGATATACTTCACAAGGATTAACAACGCTTAC
CAGTGTGATGTTCTGTTCCCACAGTTTGATGAAGGCCAGTTTAGAATGA
>QEM847
ATGGAAGACCTTTCAGAGGTATTCGATATTTACGCTATCTGCGCCTGCTGCAAGGTCACC
CCTCCTAATGATGGGATAAAGAATGAGCCATTTGGCCCGCGAACCTTTAGGGGTCTTGGA
AATAATGGGGCTCTCCCATGGAAATGCAACTCCGTTGACATGAAGTATTTCAGCTCGGTG
ACGACCTACGTGGATGAGTCCAAGTACGAGAAGTTAAAGTGGAAGAGGGAGAGGTACCTA
CAAAGAGAGGCCTCAGTGGGGAATGTTGAAACCCACTGTGGTGGTGACACTGTAGAGACG
GAGGATAACACCACCAAGCTGCAAAACGTTGTGGTAATGGGAAGAAGCAGTTGGGAGAGC
ATTCCCAAACAGTACAAACCACTCCCAAACAGAATCAATGTCGTTCTTTCCAAGACTCTA
ACACATGAACAGGTGAAGGAAAAAGTTTTTATAATTCAGAGTATAGATGACCTACTACTT
CTTTTAAAAAAGCTAAAGTACTACAAATGCTTCATTATTGGAGGAGCGCAAGTTTATAAG
GAATGTCTAAATAGGAACTTAATTAAGCAGATATACTTCACAAGGATTAACAACGCTTAC
CAGTGTGATGTTCTGTTCCCACAGTTTGATGAAGGCCAGTTTAGAATGA
>QEM848
ATGGAAGACCTTTCAGAGGTATTCGATATTTACGCTATCTGCGCCTGCTGCAAGGTCACC
CCTCCTAATGATGGGATAAAGAATGAGCCATTTGGCCCGCGAACCTTTAGGGGTCTTGGA
AATAATGGGGCTCTCCCATGGAAATGCAACTCCGTTGACATGAAGTATTTCAGCTCGGTG
ACGACCTACGTGGATGAGTCCAAGTACGAGAAGTTAAAGTGGAAGAGGGAGAGGTACCTA
CAAAGAGAGGCCTCAGTGGGGAATGTTGAAACCCACTGTGGTGGTGACACTGTAGAGACG
GAGGATAACACCACCAAGCTGCAAAACGTTGTGGTAATGGGAAGAAGCAGTTGGGAGAGC
ATTCCCAAACAGTACAAACCACTCCCAAACAGAATCAATGTCGTTCTTTCCAAGACTCTA
ACACATGAACAGGTGAAGGAAAAAGTTTTTATAATTCAGAGTATAGATGACCTACTACTT
CTTTTAAAAAAGCTGAAGTACTACAAATGCTTCATTATTGGAGGAGCGCAAGTTTATAAG
GAATGTCTAAATAGGAACTTAATTAAGCAGATATACTTCACAAGGATTAACAACGCTTAC
CAGTGTGATGTTCTGTTCCCACAGTTTGATGAAGGCCAGTTTAGAATGA
